# Supplementary material for: Integrative transcript to proteome analysis of barley during Ramularia collo-cygni leaf spot development identified several proteins that are related to fungal recognition and infection responses
Source: Front Plant Sci. 2024 Mar 28;15:1367271. doi: 10.3389/fpls.2024.1367271 (PMC11007159; doi:10.3389/fpls.2024.1367271)
Supplement: Supplementary file 1 [file DataSheet_1.xlsx]

## Sheet: ST_1
Supplementa Table 1 Data Matrix of Proteins and Transcripts icluding functional information; F = CV Fairytale ; T = CV Tripple; D = path. DK05 ; N = path. NZ11 ; dpi = days past infection, ctr = control
Identifier	protein group IDs	description	GO_molecular	mercator	F_D_3dpi	F_D_3dpi	F_D_3dpi	F_D_7dpi	F_D_7dpi	F_D_7dpi	F_D_12dpi	F_D_12dpi	F_D_12dpi	F_N_3dpi	F_N_3dpi	F_N_3dpi	F_N_7dpi	F_N_7dpi	F_N_7dpi	F_N_12dpi	F_N_12dpi	F_N_12dpi	F_ctr_3dpi	F_ctr_3dpi	F_ctr_3dpi	F_ctr_7dpi	F_ctr_7dpi	F_ctr_7dpi	F_ctr_12dpi	F_ctr_12dpi	F_ctr_12dpi	T_D_3dpi	T_D_3dpi	T_D_3dpi	T_D_7dpi	T_D_7dpi	T_D_7dpi	T_D_12dpi	T_D_12dpi	T_D_12dpi	T_N_3dpi	T_N_3dpi	T_N_3dpi	T_N_7dpi	T_N_7dpi	T_N_7dpi	T_N_12dpi	T_N_12dpi	T_N_12dpi
prot_HORVU3Hr1G045480	tr|A0A287KXN1|A0A287KXN1_HORVV;HORVU3Hr1G045480.6;tr|A0A287KXN4|A0A287KXN4_HORVV;tr|A0A287KXN6|A0A287KXN6_HORVV;tr|A0A287KXN0|A0A287KXN0_HORVV	Uncharacterized protein	3-dehydroquinate dehydratase activity	Amino acid metabolism	0.19	0.16	0.07	0.06	0.06	0.06	0.09	1.47	0.09	0.07	0.18	0.18	0.15	0.06	0.2	0.15	0.9	0.19	0.06	0.17	0.06	0.18	0.14	0.23	0.32	0.2	0.29	0.07	0.27	0.26	0.29	0.22	0.06	1.12	1.05	0.67	0.35	0.3	0.36	0.34	0.23	0.25	1.39	0.6	0.61
prot_HORVU2Hr1G029870	tr|A0A287HJE9|A0A287HJE9_HORVV;tr|A0A287HJI7|A0A287HJI7_HORVV;tr|A0A287HJ36|A0A287HJ36_HORVV;HORVU2Hr1G029870.4;tr|A0A287HJG1|A0A287HJG1_HORVV	Phospho-2-dehydro-3-deoxyheptonate aldolase (EC 2.5.1.54)	3-deoxy-7-phosphoheptulonate synthase activity	Amino acid metabolism	0.12	0.69	0.64	0.12	0.42	0.59	1.42	2.39	1.06	0.69	0.47	0.52	0.27	0.33	0.11	2.08	1.87	0.35	0.62	0.32	0.58	0.21	0.11	0.1	0.11	0.1	0.12	0.8	0.71	0.91	0.31	0.68	0.11	0.59	1.93	0.92	1.17	0.5	0.69	0.46	0.41	0.46	2.14	0.14	1.74
prot_HORVU2Hr1G124400	tr|A0A287JSF7|A0A287JSF7_HORVV;tr|A0A287JSL8|A0A287JSL8_HORVV;HORVU2Hr1G124400.1;tr|A0A287JSP2|A0A287JSP2_HORVV;tr|A0A287JSC0|A0A287JSC0_HORVV	3-isopropylmalate dehydrogenase (EC 1.1.1.85)	3-isopropylmalate dehydrogenase activity	Amino acid metabolism	1.75	2.35	2.3	1.49	2.09	1.57	2.14	0.87	3.11	2.76	2.44	1.52	1.36	2.7	1.67	1.49	2.56	1.77	2.07	1.58	3.08	2.88	2.22	1.56	2.08	2.01	2.43	3.16	2.97	4.56	2.87	2.61	2.65	2.14	1.84	2.55	3.45	3.37	3.08	2.41	2.42	2.3	1.5	0.71	1.84
prot_HORVU2Hr1G097730	tr|A0A287J334|A0A287J334_HORVV;HORVU2Hr1G097730.3;HORVU2Hr1G097720.4;tr|A0A287DX10|A0A287DX10_HORVV;HORVU0Hr1G006460.1;tr|A0A287UF23|A0A287UF23_HORVV;HORVU6Hr1G062960.1	AA_kinase domain-containing protein	acetylglutamate kinase activity	Amino acid metabolism	0.57	0.65	0.34	0.41	0.45	0.91	0.23	0.23	0.21	0.45	0.71	0.39	0.36	0.45	0.32	0.18	0.95	0.46	0.33	0.41	0.45	0.65	0.36	0.37	0.87	0.75	0.67	0.66	0.73	0.74	0.49	1.2	0.43	1.46	1.45	0.78	0.58	0.64	0.94	0.71	0.61	0.6	1.15	0.73	0.71
prot_HORVU1Hr1G013820	tr|A0A287EP91|A0A287EP91_HORVV;tr|A0A287EP64|A0A287EP64_HORVV;tr|A0A287EP96|A0A287EP96_HORVV;tr|A0A287EP66|A0A287EP66_HORVV;HORVU1Hr1G013820.5;tr|A0A287EP65|A0A287EP65_HORVV;tr|A0A287EP73|A0A287EP73_HORVV;tr|A0A287EP69|A0A287EP69_HORVV;tr|M0YJU4|M0YJU4_HORVV;tr|A0A287EP76|A0A287EP76_HORVV;tr|A0A287EP61|A0A287EP61_HORVV;tr|A0A287EP80|A0A287EP80_HORVV;tr|A0A287EP59|A0A287EP59_HORVV;tr|A0A287EP75|A0…	Uncharacterized protein	acyl-CoA dehydrogenase activity	Amino acid metabolism	3.12	3.04	2.97	2.37	2.05	2.45	4.71	3.98	4.94	2.68	2.87	2.86	1.6	2.23	1.74	4.64	4.38	2.07	2.78	1.85	2.03	1.83	2.29	2.02	2.45	1.49	2.72	3.87	1.55	1.93	1.78	1.91	1.71	2.51	4.59	2.21	1.56	2.1	2.18	1.84	1.36	2.7	4.33	3.19	2.4
prot_HORVU2Hr1G005320	tr|A0A287GYK3|A0A287GYK3_HORVV;HORVU2Hr1G005320.3	Uncharacterized protein	agmatinase activity	Amino acid metabolism	0.18	0.2	0.18	0.44	0.71	0.17	0.25	1.33	0.64	0.19	0.45	0.71	0.39	0.75	0.15	0.87	1.37	0.51	0.17	0.45	0.33	0.58	0.74	0.14	0.15	0.61	0.8	0.73	0.71	0.57	0.51	1.17	0.91	2.09	1.36	2.39	0.95	1.08	0.92	0.75	0.15	0.66	2.23	0.2	1.18
prot_HORVU1Hr1G062900	tr|A0A287FX66|A0A287FX66_HORVV;tr|A0A287FX80|A0A287FX80_HORVV;tr|A0A287FX82|A0A287FX82_HORVV;tr|M0UL82|M0UL82_HORVV;HORVU1Hr1G062900.2;tr|A0A287FX75|A0A287FX75_HORVV;tr|A0A287FX63|A0A287FX63_HORVV	Uncharacterized protein	argininosuccinate synthase activity	Amino acid metabolism	2.17	1.4	1.81	1.3	2.01	1.46	4.87	6.84	3.42	1.7	2.23	2.63	1.36	1.33	1.37	2.55	2.7	1.76	3.34	1.58	1.55	1.34	2.07	2.41	3.45	1.68	2.05	2.44	1.49	2.01	1.79	1.83	1.3	2.74	1.7	2.26	2.11	1.73	2.09	1.59	1.34	2.3	2.49	1.89	2.14
prot_HORVU5Hr1G048100	HORVU5Hr1G048100.4;tr|A0A287R3E7|A0A287R3E7_HORVV;tr|A0A287R3Z9|A0A287R3Z9_HORVV;tr|A0A287R3E0|A0A287R3E0_HORVV;tr|A0A287R3D2|A0A287R3D2_HORVV;tr|A0A287R3P8|A0A287R3P8_HORVV;tr|A0A287R3Y3|A0A287R3Y3_HORVV;tr|A0A287R3P3|A0A287R3P3_HORVV;tr|M0XU88|M0XU88_HORVV;tr|A0A287R3F1|A0A287R3F1_HORVV;tr|A0A287R3N0|A0A287R3N0_HORVV;tr|A0A287R3Z3|A0A287R3Z3_HORVV;tr|A0A287R3E2|A0A287R3E2_HORVV;tr|A0A287R3R0|A0…	Asparagine synthetase [glutamine-hydrolyzing] (EC 6.3.5.4)	asparagine synthase (glutamine-hydrolyzing) activity	Amino acid metabolism	1.62	1.28	1.27	0.34	0.34	0.35	0.51	0.5	0.47	0.94	2.36	2.1	0.78	0.32	0.31	0.4	0.44	1.02	2.23	0.91	1.41	0.3	0.33	0.29	0.32	0.29	0.35	1.07	1.35	1.58	0.27	0.33	0.31	0.36	0.42	0.36	1.08	1.98	1.27	0.32	0.31	1.33	0.43	0.41	0.37
prot_HORVU3Hr1G049610	HORVU3Hr1G049610.1;tr|M0X5Q3|M0X5Q3_HORVV;tr|A0A287KZQ7|A0A287KZQ7_HORVV	Uncharacterized protein	ATP binding	Amino acid metabolism	8.89	7.75	6.85	6.11	6.53	7.7	10.53	8.99	6.83	8.87	8.18	8.57	4.02	5.64	5.71	6.19	8.76	2.61	8.13	2.33	5.39	5.29	6.75	6.48	6.79	4.02	5.06	8.92	7.57	7.53	7.27	6.98	5.31	7.33	10.92	9.11	8.04	8.69	8.34	6.8	6.01	27.55	11.72	9.93	6.94
prot_HORVU1Hr1G018540	tr|A0A287ESQ2|A0A287ESQ2_HORVV;tr|A0A287ESQ7|A0A287ESQ7_HORVV;tr|A0A287ESR3|A0A287ESR3_HORVV;tr|A0A287ESN7|A0A287ESN7_HORVV;tr|A0A287EST2|A0A287EST2_HORVV;HORVU1Hr1G018540.17;tr|A0A287ESS8|A0A287ESS8_HORVV;tr|A0A287ESQ8|A0A287ESQ8_HORVV;tr|A0A287ESQ6|A0A287ESQ6_HORVV;tr|A0A287ESP9|A0A287ESP9_HORVV;tr|A0A287ESQ5|A0A287ESQ5_HORVV;tr|A0A287ESQ3|A0A287ESQ3_HORVV	Aminotran_1_2 domain-containing protein	catalytic activity	Amino acid metabolism	3.96	2.51	2.54	2.31	2.43	3.23	7.22	11.14	5.1	2.3	3.3	2.66	1.93	2.04	1.89	4.35	2.9	2.5	2.61	2.24	1.88	2.35	2.92	3.28	2.77	1.44	2.35	2.21	2.93	2.77	2.48	2.72	2.42	3.14	2.88	4.31	2.83	3.09	2.94	2.56	2.02	3.26	4.23	3.96	3.79
prot_HORVU2Hr1G030820	tr|A0A287HK87|A0A287HK87_HORVV;tr|A0A287HJX7|A0A287HJX7_HORVV;tr|A0A287HK96|A0A287HK96_HORVV;tr|A0A287HKB9|A0A287HKB9_HORVV;HORVU2Hr1G030820.1	Aminotran_1_2 domain-containing protein	catalytic activity	Amino acid metabolism	1.01	1.09	0.67	0.66	0.87	0.92	1.75	2.87	1.66	0.76	1.02	0.82	0.45	0.77	0.55	1.24	1.5	0.59	0.88	0.53	0.49	0.68	1.06	0.91	1.59	0.59	1.34	0.79	0.96	1.02	1.08	0.79	0.67	1.85	2.5	2.07	0.94	0.84	0.87	0.18	0.8	0.77	2.41	1.95	1.5
prot_HORVU3Hr1G074220	tr|A0A287LNW8|A0A287LNW8_HORVV;tr|A0A287LNU7|A0A287LNU7_HORVV;tr|B5AAU1|B5AAU1_HORVV;tr|A0A287LNW3|A0A287LNW3_HORVV;HORVU3Hr1G074220.2;tr|A0A287LNV0|A0A287LNV0_HORVV;tr|A0A287LNW9|A0A287LNW9_HORVV;tr|M0WRB7|M0WRB7_HORVV;tr|A0A287LNV2|A0A287LNV2_HORVV	Chorismate mutase (EC 5.4.99.5)	chorismate mutase activity	Amino acid metabolism	0.08	0.09	0.08	0.08	0.08	0.08	0.12	0.12	0.11	0.09	0.24	0.18	0.18	0.07	0.07	0.09	0.1	0.24	0.3	0.21	0.07	0.07	0.07	0.06	0.07	0.06	0.08	0.21	0.08	0.08	0.25	0.18	0.07	0.2	0.1	0.08	0.27	0.09	0.24	0.07	0.07	0.31	0.1	0.09	0.08
prot_HORVU6Hr1G033350	HORVU6Hr1G033350.1;tr|A0A287TV82|A0A287TV82_HORVV;tr|A0A287TVE0|A0A287TVE0_HORVV	Fumarylacetoacetase (EC 3.7.1.2) (Fumarylacetoacetate hydrolase)	fumarylacetoacetase activity	Amino acid metabolism	1.49	2.04	1.21	1.11	1.12	1.8	3.95	5	2.37	1.3	1.4	1.61	0.66	1.44	0.94	1.72	2.81	0.86	1.71	0.77	1.4	1.27	0.99	1.03	1.39	1.02	1.27	1.62	0.75	1.33	0.89	1.09	1.19	1.05	2.23	1.32	1.05	1.17	0.9	0.8	0.77	1.12	0.73	1.01	1.48
prot_HORVU3Hr1G003050	tr|A0A287JYC4|A0A287JYC4_HORVV;tr|F2DC47|F2DC47_HORVV;HORVU3Hr1G003050.1;tr|A0A287JY46|A0A287JY46_HORVV;tr|A0A287JY47|A0A287JY47_HORVV;tr|A0A287JYC0|A0A287JYC0_HORVV;tr|A0A287JY40|A0A287JY40_HORVV	Glutamate decarboxylase (EC 4.1.1.15)	glutamate decarboxylase activity	Amino acid metabolism	3.57	3.02	2.25	1.98	2.5	2.8	6.96	5.74	3.69	2.95	2.47	3	2.18	2.34	1.99	5.37	3.14	2.83	2.87	2.53	2.13	2.44	2.81	3.11	3.71	1.63	2.82	2.41	3.91	5.18	3.19	2.92	2.21	3.94	5.07	4.82	3.99	4.09	3.53	3.36	2.89	3.68	4.6	4.32	3.84
prot_HORVU2Hr1G072220	tr|A0A287IEP2|A0A287IEP2_HORVV;tr|A0A287IER0|A0A287IER0_HORVV;tr|F2DR19|F2DR19_HORVV;tr|A0A287IEU3|A0A287IEU3_HORVV;HORVU2Hr1G072220.7;tr|A0A287IET9|A0A287IET9_HORVV;tr|A0A287IET8|A0A287IET8_HORVV;tr|A0A287IET4|A0A287IET4_HORVV;tr|M0UMA7|M0UMA7_HORVV;tr|A0A287IEN7|A0A287IEN7_HORVV	Histidinol dehydrogenase, chloroplastic (HDH)	histidinol dehydrogenase activity	Amino acid metabolism	1.25	0.71	0.93	0.49	0.73	0.73	0.32	0.36	0.47	0.6	0.8	0.73	0.24	0.67	0.97	0.47	0.51	0.32	1.73	0.28	0.64	0.95	1.09	1.27	0.53	0.48	0.46	1.03	0.1	0.6	0.99	0.39	0.84	0.11	0.13	0.36	0.97	1.09	0.11	0.7	0.56	0.42	0.13	0.63	0.34
prot_HORVU3Hr1G038140	tr|A0A287KT53|A0A287KT53_HORVV;tr|A0A287KT50|A0A287KT50_HORVV;tr|M0V9A6|M0V9A6_HORVV;tr|M0V9A5|M0V9A5_HORVV;tr|M0V9A4|M0V9A4_HORVV;HORVU3Hr1G038140.5;tr|A0A287KT44|A0A287KT44_HORVV;tr|A0A287KT55|A0A287KT55_HORVV;tr|A0A287KT63|A0A287KT63_HORVV;tr|A0A287KT45|A0A287KT45_HORVV;tr|A0A287KT52|A0A287KT52_HORVV	Pyruvate carboxyltransferase domain-containing protein	hydroxymethylglutaryl-CoA lyase activity	Amino acid metabolism	0.07	0.28	0.21	0.06	0.06	0.32	0.1	0.09	0.09	0.23	0.16	0.22	0.15	0.06	0.06	0.33	0.26	0.2	0.17	0.17	0.13	0.05	0.06	0.05	0.19	0.05	0.06	0.07	0.06	0.16	0.05	0.06	0.06	0.07	0.08	0.07	0.06	0.07	0.07	0.06	0.06	0.26	0.08	0.08	0.07
prot_HORVU7Hr1G114660	HORVU7Hr1G114660.3;tr|A0A287XVS5|A0A287XVS5_HORVV;tr|A0A287XVT0|A0A287XVT0_HORVV;tr|A0A287XVX3|A0A287XVX3_HORVV;tr|A0A287XVJ9|A0A287XVJ9_HORVV;tr|A0A287XVK2|A0A287XVK2_HORVV;tr|A0A287XVL2|A0A287XVL2_HORVV;tr|A0A287XVK8|A0A287XVK8_HORVV;tr|A0A287XVX8|A0A287XVX8_HORVV;tr|A0A287XVK6|A0A287XVK6_HORVV;tr|A0A287XVT2|A0A287XVT2_HORVV;tr|A0A287XVJ6|A0A287XVJ6_HORVV;tr|A0A287XVW8|A0A287XVW8_HORVV;tr|A0A28…	IGPS domain-containing protein	indole-3-glycerol-phosphate synthase activity	Amino acid metabolism	2.28	1.87	1.57	1.19	1.35	1.68	12.72	14.45	10.42	2.14	1.76	1.94	0.43	1.37	0.87	5.52	9.24	0.55	1.18	0.49	0.98	1.11	0.74	1.12	1	0.54	0.56	2.28	2.11	1.92	1.25	2.32	1.17	3.72	7.57	6.7	1.83	2.11	1.61	1.71	1.5	0.72	9.38	6.91	6.79
prot_HORVU1Hr1G090490	HORVU1Hr1G090490.1;tr|A0A287GP79|A0A287GP79_HORVV;tr|A0A287GP52|A0A287GP52_HORVV;tr|A0A287GP67|A0A287GP67_HORVV;tr|A0A287GP94|A0A287GP94_HORVV;tr|A0A287GP72|A0A287GP72_HORVV;tr|A0A287GP40|A0A287GP40_HORVV;tr|A0A287GP89|A0A287GP89_HORVV;tr|M0UG79|M0UG79_HORVV;tr|A0A287GP57|A0A287GP57_HORVV;tr|A0A287GP45|A0A287GP45_HORVV	Uncharacterized protein	ketol-acid reductoisomerase activity	Amino acid metabolism	11.75	10.68	9.97	7.24	8.68	10.7	0.71	3.84	2.04	16	14.45	9.33	2.44	10.54	10.12	5.03	5.42	0.71	12.89	0.64	6.93	7.77	9.97	10.82	4.88	3.34	4.39	9.69	9.55	12.18	11.44	8.74	8.8	4.71	1.76	4.99	19.78	13.35	13.16	9.7	11.09	0.93	4.34	4.97	5.72
prot_HORVU2Hr1G107550	tr|A0A287JCK8|A0A287JCK8_HORVV;tr|A0A287JCX0|A0A287JCX0_HORVV;HORVU2Hr1G107550.1;tr|A0A287JCT7|A0A287JCT7_HORVV;tr|A0A287JCL5|A0A287JCL5_HORVV;tr|A0A287JCT4|A0A287JCT4_HORVV;tr|A0A287JCK3|A0A287JCK3_HORVV;HORVU2Hr1G107520.1	Aldedh domain-containing protein	methylmalonate-semialdehyde dehydrogenase (acylating) activity	Amino acid metabolism	1.47	1.43	1.79	1.16	1.61	1.45	2.92	3.87	2.42	1.48	1.9	1.95	0.92	1.24	1.31	1.96	2.65	1.2	1.71	1.07	1.07	0.96	1.51	1.89	2.14	1.53	1.65	2	1.54	1.71	1.22	1.21	0.86	2.35	3.76	1.81	1.38	1.81	1.51	1.44	1.15	1.56	2.05	2.59	1.88
prot_HORVU1Hr1G002150	tr|A0A287EG58|A0A287EG58_HORVV;tr|M0XG50|M0XG50_HORVV;HORVU1Hr1G002150.11;tr|A0A287EG82|A0A287EG82_HORVV;tr|A0A287EG90|A0A287EG90_HORVV;tr|A0A287EG64|A0A287EG64_HORVV;tr|A0A287EG81|A0A287EG81_HORVV;tr|A0A287EG63|A0A287EG63_HORVV;tr|A0A287EG76|A0A287EG76_HORVV;tr|A0A287EG53|A0A287EG53_HORVV	Methionine S-methyltransferase (EC 2.1.1.12)	methyltransferase activity	Amino acid metabolism	0.44	0.39	0.5	0.41	0.38	0.14	1.18	1.11	0.81	0.37	0.61	0.45	0.31	0.36	0.31	1.14	2.01	0.41	0.14	0.36	0.13	0.38	0.13	0.78	0.88	0.27	0.77	0.15	0.13	0.27	0.1	0.51	0.12	0.67	0.17	1.22	0.14	0.15	0.42	0.12	0.12	0.53	0.17	0.16	0.14
prot_HORVU2Hr1G113180	tr|A0A287JHF7|A0A287JHF7_HORVV;HORVU2Hr1G113180.3	D-3-phosphoglycerate dehydrogenase (EC 1.1.1.95)	NAD binding	Amino acid metabolism	1.41	1.77	0.56	0.39	0.82	0.6	3.71	14.63	9.08	0.86	1.87	1.84	0.27	0.6	0.44	2.37	8.83	0.35	0.86	0.32	1.26	0.1	0.36	0.1	0.4	0.45	0.12	1.87	1.63	0.73	0.98	0.11	0.46	1.22	1.39	3.36	1.1	0.44	0.28	0.11	0.74	0.46	10.36	0.97	5.07
prot_HORVU3Hr1G049900	tr|A0A287KZY7|A0A287KZY7_HORVV;tr|M0YMJ0|M0YMJ0_HORVV;HORVU3Hr1G049900.2;tr|M0YMJ1|M0YMJ1_HORVV;tr|A0A287KZY3|A0A287KZY3_HORVV;tr|A0A287KZY2|A0A287KZY2_HORVV;tr|A0A287KZZ4|A0A287KZZ4_HORVV;tr|M0YMI8|M0YMI8_HORVV;tr|A0A287KZX7|A0A287KZX7_HORVV	Uncharacterized protein	NAD binding	Amino acid metabolism	2.07	2.32	2	1.89	1.8	2.16	3.13	3.31	2.61	2.03	2.2	2.28	1.66	3.12	1.82	1.69	2.44	2.15	2.58	1.93	2.22	2.77	2.18	2.76	3.67	1.89	2.21	2.23	2.85	3.17	2.92	2.7	2.35	3.19	2.97	3.28	3.66	3.43	3.02	4.14	3.21	2.8	4.12	2.9	3.09
prot_HORVU5Hr1G043190	tr|M0YIZ9|M0YIZ9_HORVV;HORVU5Hr1G043190.2	2-isopropylmalate synthase (EC 2.3.3.13)	nan	Amino acid metabolism	0.51	0.55	0.46	0.17	0.17	0.17	0.25	0.25	0.23	0.51	0.44	0.5	0.39	0.39	0.37	0.2	0.22	0.51	0.86	0.46	0.33	0.15	0.16	0.31	0.16	0.14	0.17	0.6	0.37	0.37	0.13	0.16	0.33	0.18	0.21	0.18	0.65	0.53	0.44	0.35	0.36	0.66	0.21	0.2	0.18
prot_HORVU6Hr1G013950	tr|A0A287TDV8|A0A287TDV8_HORVV;tr|A0A287TDK1|A0A287TDK1_HORVV;HORVU6Hr1G013950.5;tr|A0A287TDV5|A0A287TDV5_HORVV;tr|A0A287TDG9|A0A287TDG9_HORVV;tr|A0A287TDV2|A0A287TDV2_HORVV	3-isopropylmalate dehydratase (EC 4.2.1.33)	nan	Amino acid metabolism	2	2.6	2.25	0.72	1.48	2.49	0.86	0.86	1.06	2.47	1.97	1.61	0.66	1.51	1.26	1.32	0.92	0.86	1.65	0.77	1.33	1.84	1.64	1.66	0.77	0.56	0.86	2.28	2.34	2.81	1.88	1.99	1.35	1.96	2.64	1.51	2.23	3.19	2.74	1.66	2.33	1.12	0.36	2.29	0.9
prot_HORVU7Hr1G013710	tr|A0A287VJQ7|A0A287VJQ7_HORVV;tr|A0A287VK38|A0A287VK38_HORVV;HORVU7Hr1G013710.2	3-phosphoshikimate 1-carboxyvinyltransferase (EC 2.5.1.19)	nan	Amino acid metabolism	0.56	0.53	0.46	0.09	0.31	0.23	0.13	0.77	0.78	0.4	0.46	0.36	0.21	0.25	0.26	0.37	0.53	0.27	0.36	0.24	0.39	0.27	0.38	0.44	0.28	0.07	0.19	0.43	0.89	0.58	0.77	0.38	0.52	0.47	0.11	0.81	0.46	0.59	0.46	0.08	0.42	0.35	1.05	0.48	0.72
prot_HORVU4Hr1G002270	tr|M0WNE6|M0WNE6_HORVV;HORVU4Hr1G002270.3;tr|A0A287MX97|A0A287MX97_HORVV;tr|A0A287MXA1|A0A287MXA1_HORVV	5-methyltetrahydropteroyltriglutamate--homocysteine S-methyltransferase (EC 2.1.1.14)	nan	Amino acid metabolism	17.55	15.07	14.36	9.18	10.95	12.11	48.29	81.7	34.26	13.64	15.7	12.57	9.94	10.8	10.53	24.78	43.84	12.89	16.32	11.54	11.55	8.52	12.72	12.7	10.96	7.78	8.84	13.81	17.55	13.23	10.24	12.38	8.75	20.18	23.14	32.13	18.58	19.41	18.79	15.35	12.25	33.94	41.34	15.97	24.75
prot_HORVU6Hr1G062440	tr|A0A287UED7|A0A287UED7_HORVV;HORVU6Hr1G062440.1	Aconitase_C domain-containing protein	nan	Amino acid metabolism	1.29	1.74	1.78	1.01	1.06	1.44	0.16	0.16	0.3	1.45	1.63	1.34	0.25	1.67	0.92	0.49	0.8	0.32	2.13	0.29	1.65	1.49	1.23	1.72	0.97	0.63	0.8	2.34	1.5	2.24	1.81	1.5	1.39	1.05	0.13	1.22	2.24	2.72	2.4	1.51	1.63	0.42	1.17	2.02	0.67
prot_HORVU1Hr1G074590	tr|M0UVN4|M0UVN4_HORVV;HORVU1Hr1G074590.3;tr|A0A287G906|A0A287G906_HORVV;tr|A0A287G913|A0A287G913_HORVV;tr|M0UVN6|M0UVN6_HORVV;tr|A0A287G903|A0A287G903_HORVV;tr|A0A287G8Y5|A0A287G8Y5_HORVV;tr|A0A287G917|A0A287G917_HORVV;tr|A0A287G929|A0A287G929_HORVV;tr|A0A287G924|A0A287G924_HORVV;tr|A0A287G918|A0A287G918_HORVV	Aminotran_1_2 domain-containing protein	nan	Amino acid metabolism	1.01	0.91	0.52	0.35	0.41	1.06	1.67	2.94	1.24	0.71	1	1.12	0.41	1.56	0.67	0.2	1.63	0.53	1.25	0.47	0.69	0.67	0.81	0.65	0.87	0.4	0.88	1.19	1.47	1.88	0.73	1.29	0.83	1.36	1.12	2.63	1.75	1.32	2.18	0.81	0.16	0.69	2.55	0.21	1.61
prot_HORVU4Hr1G054920	tr|A0A287P473|A0A287P473_HORVV;tr|A0A287P469|A0A287P469_HORVV;tr|F2D643|F2D643_HORVV;HORVU4Hr1G054920.1;tr|A0A287P4F8|A0A287P4F8_HORVV;tr|A0A287P598|A0A287P598_HORVV;tr|A0A287P593|A0A287P593_HORVV	Aminotran_1_2 domain-containing protein	nan	Amino acid metabolism	9.12	6.77	6.04	6.02	5.23	8.6	13.24	11.62	7.26	7.3	7.94	8.54	5.65	6.41	4.5	9.27	12.31	7.33	9.53	6.56	6.16	6.81	6.35	7.63	11.21	6.06	8.52	7.24	6.28	7.23	8.36	7.09	5.19	7.03	7.06	8.21	5.92	6.85	6.74	6.18	5.15	9.54	9.01	7.16	8.43
prot_HORVU4Hr1G061120	tr|A0A287PA34|A0A287PA34_HORVV;HORVU4Hr1G061120.2;tr|A0A287PA53|A0A287PA53_HORVV	Anthranilate synthase (EC 4.1.3.27)	nan	Amino acid metabolism	0.15	0.16	0.15	0.14	0.14	0.14	5.69	9.31	6.41	0.15	0.14	0.16	0.32	0.13	0.13	2.78	3.69	0.42	0.14	0.38	0.13	0.12	0.13	0.12	0.13	0.12	0.14	0.15	0.14	0.14	0.11	0.13	0.13	1.32	2.61	2.11	0.14	0.15	0.3	0.13	0.13	0.55	3.19	1.98	1.45
prot_HORVU3Hr1G103540	tr|A0A287MIC8|A0A287MIC8_HORVV;HORVU3Hr1G103540.1;tr|A0A287P7S5|A0A287P7S5_HORVV;HORVU4Hr1G058840.4;tr|A0A287MIC0|A0A287MIC0_HORVV;tr|A0A287P7S4|A0A287P7S4_HORVV	Arginine biosynthesis bifunctional protein ArgJ, chloroplastic	nan	Amino acid metabolism	0.43	0.49	0.13	0.29	0.36	0.37	0.18	0.18	0.17	0.44	0.36	0.46	0.28	0.3	0.31	0.47	0.58	0.37	0.39	0.33	0.26	0.28	0.12	0.35	0.51	0.31	0.45	0.14	0.12	0.12	0.54	0.12	0.11	0.13	0.93	0.29	0.12	0.64	0.38	0.11	0.11	0.48	0.67	0.83	0.13
prot_HORVU5Hr1G097020	tr|A0A287SEZ9|A0A287SEZ9_HORVV;HORVU5Hr1G097020.5;tr|A0A287SF75|A0A287SF75_HORVV;tr|A0A287SF25|A0A287SF25_HORVV;tr|A0A287SEY6|A0A287SEY6_HORVV;tr|A0A287SF48|A0A287SF48_HORVV	Aspartate-semialdehyde dehydrogenase (EC 1.2.1.11)	nan	Amino acid metabolism	2.45	3.96	2.85	3.01	3.02	3.37	4.47	6.88	2.1	2.2	3.06	2.71	1.71	2.8	1.42	1.73	3.59	2.21	3.81	1.98	3.09	2.86	2.4	3.96	4.29	1.88	2.62	4.71	2.6	2.96	4.27	2.39	1.57	2.75	7.49	3.43	3.48	2.82	2.39	3.45	1.78	11.01	3.67	4.17	2.13
prot_HORVU5Hr1G053950	tr|A0A287R987|A0A287R987_HORVV;HORVU5Hr1G053950.13;tr|A0A287R9B1|A0A287R9B1_HORVV;tr|A0A287R9I5|A0A287R9I5_HORVV;tr|A0A287R9I9|A0A287R9I9_HORVV;tr|A0A287R9A6|A0A287R9A6_HORVV;tr|A0A287R9B6|A0A287R9B6_HORVV;tr|A0A287R930|A0A287R930_HORVV;tr|A0A287R9H0|A0A287R9H0_HORVV;tr|A0A287R941|A0A287R941_HORVV;tr|A0A287R995|A0A287R995_HORVV	Aspartokinase (EC 1.1.1.3) (EC 2.7.2.4) (Homoserine dehydrogenase)	nan	Amino acid metabolism	0.31	0.3	0.5	0.77	0.93	1.35	0.13	0.13	0.12	0.43	0.3	0.34	0.2	0.56	1.11	0.1	0.11	0.26	0.35	0.23	0.08	0.74	1.38	1.35	0.08	0.07	0.09	0.19	0.08	0.08	0.07	0.29	0.36	0.09	0.11	0.09	0.41	0.09	0.26	0.39	0.39	0.34	0.11	0.1	0.09
prot_HORVU0Hr1G008740	tr|M0Y941|M0Y941_HORVV;tr|A0A287DXY4|A0A287DXY4_HORVV;tr|B5AAU3|B5AAU3_HORVV;HORVU0Hr1G008740.1	Chorismate synthase (EC 4.2.3.5)	nan	Amino acid metabolism	1.37	1.45	1.27	0.93	1.59	1.85	2.68	2.61	3.17	1.19	1.55	1.21	0.56	1.09	0.86	2.14	2.65	0.73	1.19	0.65	0.8	0.81	1.21	1.17	0.87	0.42	0.92	1.67	1.28	1.84	1.87	1.46	1.3	1.77	3.6	4.32	2.34	2.25	1.27	1.28	1.16	0.95	3.14	1.79	3.71
prot_HORVU5Hr1G005980	tr|A0A287Q8Y3|A0A287Q8Y3_HORVV;HORVU5Hr1G005980.2;tr|A0A287Q8X7|A0A287Q8X7_HORVV;tr|A0A287Q895|A0A287Q895_HORVV;tr|A0A287Q898|A0A287Q898_HORVV;tr|A0A287Q891|A0A287Q891_HORVV;tr|A0A287Q8J5|A0A287Q8J5_HORVV	Cysteine synthase (EC 2.5.1.47)	nan	Amino acid metabolism	11.41	7.7	8.95	8.87	8	11.02	20.54	20.01	12.15	9.55	9.16	8.18	3.8	8.87	6.76	14.19	16.88	2.46	6.56	2.21	6.94	7.79	9.4	9.36	10.11	7.24	10.6	10.23	14.4	19.51	14.4	17.84	15.68	21.94	22.16	28.35	19.5	16.27	15.38	16.67	17.86	9.98	32.34	19.28	19.56
prot_HORVU5Hr1G084070	tr|A0A287S2G7|A0A287S2G7_HORVV;tr|A0A287S284|A0A287S284_HORVV;tr|A0A287S2A0|A0A287S2A0_HORVV;HORVU5Hr1G084070.1	DHQ_synthase domain-containing protein	nan	Amino acid metabolism	0.62	0.6	0.31	0.35	0.47	0.44	1.04	1.4	0.89	0.92	0.78	0.65	0.32	0.97	0.57	0.63	0.75	0.42	0.93	0.38	0.82	0.66	0.68	0.82	0.72	0.45	0.53	0.52	1.03	1.18	0.94	1.01	0.8	1.4	0.17	1.19	0.81	1.13	1.06	1.01	0.74	0.55	1.41	0.17	1.13
prot_HORVU5Hr1G034820	tr|A0A287QUJ7|A0A287QUJ7_HORVV;tr|A0A287QUF4|A0A287QUF4_HORVV;tr|A0A287QU21|A0A287QU21_HORVV;HORVU5Hr1G034820.4;tr|A0A287QUG0|A0A287QUG0_HORVV;tr|A0A287QU48|A0A287QU48_HORVV	E1_dh domain-containing protein	nan	Amino acid metabolism	0.36	0.13	0.12	0.11	0.11	0.11	0.17	0.16	0.15	0.12	0.11	0.34	0.26	0.1	0.1	0.13	0.61	0.34	0.11	0.3	0.11	0.1	0.11	0.09	0.1	0.09	0.32	0.28	0.34	0.3	0.43	0.25	0.25	0.59	0.54	0.84	0.26	0.47	0.47	0.1	0.1	0.44	0.64	0.13	0.55
prot_HORVU5Hr1G117760	tr|A0A287SW74|A0A287SW74_HORVV;tr|A0A287SW71|A0A287SW71_HORVV;HORVU5Hr1G117760.1;tr|A0A287E1E2|A0A287E1E2_HORVV;HORVU0Hr1G014210.1;tr|A0A287SW63|A0A287SW63_HORVV;tr|A0A287E1F6|A0A287E1F6_HORVV;tr|A0A287E1G7|A0A287E1G7_HORVV;HORVU0Hr1G014240.2	Electron transfer flavoprotein subunit alpha (Alpha-ETF)	nan	Amino acid metabolism	0.73	0.77	0.61	0.67	0.49	0.67	1.75	2.17	1.7	0.76	0.37	0.55	0.27	0.53	0.1	0.95	1.18	0.35	0.48	0.31	0.53	0.53	0.45	0.54	0.5	0.4	0.56	0.68	1.03	0.9	0.94	0.98	0.6	0.76	0.14	0.77	0.54	0.72	0.53	0.11	0.11	0.46	0.75	0.14	0.98
prot_HORVU6Hr1G093180	tr|A0A287V805|A0A287V805_HORVV;HORVU6Hr1G093180.2;tr|A0A287V810|A0A287V810_HORVV	Electron transfer flavoprotein subunit beta (Beta-ETF)	nan	Amino acid metabolism	0.08	0.28	0.2	0.16	0.21	0.08	0.12	0.12	0.11	0.21	0.08	0.29	0.18	0.07	0.22	0.28	0.98	0.24	0.08	0.21	0.07	0.07	0.07	0.06	0.07	0.06	0.08	0.33	0.81	0.08	0.06	0.44	0.47	0.58	0.1	1.22	0.27	0.71	0.34	0.07	0.36	0.31	0.61	0.09	1.3
prot_HORVU4Hr1G008700	tr|A0A287N4K1|A0A287N4K1_HORVV;HORVU4Hr1G008700.1;tr|M0XZZ4|M0XZZ4_HORVV;tr|A0A287N4H3|A0A287N4H3_HORVV;tr|A0A287N4H6|A0A287N4H6_HORVV;tr|A0A287N4J5|A0A287N4J5_HORVV;tr|A0A287N4D4|A0A287N4D4_HORVV;tr|A0A287N4C8|A0A287N4C8_HORVV;tr|A0A287N4C3|A0A287N4C3_HORVV	Glutamate decarboxylase	nan	Amino acid metabolism	1.6	0.57	0.51	1.39	1.22	0.24	4.78	4.19	3.56	0.76	0.67	1.24	0.54	1.58	1.06	2.93	7.48	0.7	0.63	0.62	0.52	1.64	1.09	1.15	5.17	2.16	3.86	0.95	2.58	1.3	1.98	5.76	2.22	9.99	3.53	12.23	1.42	2.19	2.46	2.45	2.32	0.91	12.38	3.06	6.86
prot_HORVU2Hr1G080890	tr|A0A287IM18|A0A287IM18_HORVV;tr|A0A287IM19|A0A287IM19_HORVV;HORVU2Hr1G080890.1	Glutamine amidotransferase type-1 domain-containing protein	nan	Amino acid metabolism	0.09	0.36	0.09	0.09	0.09	0.28	6	5.06	3.85	0.1	0.18	0.22	0.2	0.08	0.08	4.48	4.52	0.26	0.09	0.24	0.08	0.08	0.08	0.07	0.08	0.07	0.09	0.1	0.51	0.08	0.07	0.08	0.08	0.93	6.47	1.42	0.09	0.1	0.09	0.08	0.08	0.35	3.76	0.98	2.55
prot_HORVU5Hr1G048890	tr|M0Z170|M0Z170_HORVV;HORVU5Hr1G048890.2;tr|A0A287R455|A0A287R455_HORVV;tr|M0Z168|M0Z168_HORVV	Glutamine amidotransferase type-1 domain-containing protein	nan	Amino acid metabolism	3.38	3.54	2.29	2.14	2.75	2.8	4.5	5.91	1.95	2.99	3.4	4.44	1.62	3.19	2.33	2.6	3.56	2.11	5.58	1.88	3.43	3	3.02	3.5	2.51	1.7	2.53	4.08	2.18	5.68	3.61	2.28	2.4	2.81	3.01	2.72	3.65	3.17	3.68	3.19	2.6	2.74	4.76	3.13	3.75
prot_HORVU4Hr1G062310	tr|A0A287PC54|A0A287PC54_HORVV;tr|A0A287PBF6|A0A287PBF6_HORVV;tr|A0A287PAY7|A0A287PAY7_HORVV;tr|A0A287PC49|A0A287PC49_HORVV;HORVU4Hr1G062310.1;tr|A0A287PAY2|A0A287PAY2_HORVV;tr|A0A287PB08|A0A287PB08_HORVV;tr|A0A287PB15|A0A287PB15_HORVV	Imidazole glycerol phosphate synthase hisHF [Includes: Glutaminase (EC 3.5.1.2); Cyclase]	nan	Amino acid metabolism	0.77	1.15	0.35	0.16	0.16	0.16	0.23	4.8	0.99	0.64	0.16	0.18	0.36	0.15	0.14	0.18	0.88	0.47	0.16	0.42	0.98	0.75	0.15	0.13	0.14	0.13	0.16	1.34	0.16	0.97	0.72	0.8	0.14	0.16	0.2	0.16	0.98	0.91	0.17	0.14	0.14	0.62	0.2	0.85	0.17
prot_HORVU2Hr1G081460	tr|M0XCL3|M0XCL3_HORVV;tr|A0A287IMH4|A0A287IMH4_HORVV;HORVU2Hr1G081460.2;tr|A0A287IMH8|A0A287IMH8_HORVV;tr|A0A287IMH3|A0A287IMH3_HORVV;tr|A0A287IMH9|A0A287IMH9_HORVV;tr|A0A287IMG9|A0A287IMG9_HORVV	Indole-3-glycerol-phosphate synthase (EC 4.1.1.48)	nan	Amino acid metabolism	1.73	1.83	1.79	0.9	1.03	1.03	1.05	1.34	1.43	1.7	1.73	1.28	0.59	0.87	1.04	1.23	0.81	0.77	1.66	0.68	0.99	1.01	1.19	0.93	0.59	0.76	0.89	1.33	1.33	1.16	1.19	0.98	0.95	0.78	0.64	0.71	1.61	1.23	1.34	0.86	1.18	1	0.76	1.01	0.59
prot_HORVU5Hr1G006780	tr|A0A287Q9M9|A0A287Q9M9_HORVV;tr|A0A287Q8Z2|A0A287Q8Z2_HORVV;HORVU5Hr1G006780.7;tr|A0A287Q9N4|A0A287Q9N4_HORVV;tr|A0A287Q8Y4|A0A287Q8Y4_HORVV;tr|A0A287Q8Y7|A0A287Q8Y7_HORVV;tr|A0A287Q9A7|A0A287Q9A7_HORVV	Meth_synt_2 domain-containing protein	nan	Amino acid metabolism	11.08	9.54	11.59	6.45	10	9.65	16.37	21.99	13	8.88	9.47	8.99	4.17	6.05	5.55	11.84	16.24	5.41	8.89	4.84	6.95	6.02	7.97	9.49	6.6	4.49	6.43	12.82	10.27	11.78	8.93	7.82	6.8	7.81	9.09	15.25	15.77	11.78	11.25	10.45	8.89	14.08	18.97	10.09	13.15
prot_HORVU5Hr1G092960	tr|A0A287S9Q0|A0A287S9Q0_HORVV;tr|A0A287S9I8|A0A287S9I8_HORVV;tr|M0VPQ3|M0VPQ3_HORVV;HORVU5Hr1G092960.4;tr|A0A287S9I7|A0A287S9I7_HORVV	Ornithine aminotransferase (EC 2.6.1.13)	nan	Amino acid metabolism	1.92	1.67	1.11	1.64	1.26	3.21	6.31	10.93	5.43	1.64	2.44	3.78	0.64	2.03	1.02	3.49	4.83	0.83	1.07	0.74	0.85	1.31	1.34	0.47	0.84	0.73	1.73	2.17	0.81	1.68	0.52	1.1	0.82	3.05	1.86	2.57	0.95	1.74	1.26	0.76	1.06	1.08	2.86	0.33	1.15
prot_HORVU3Hr1G064730	tr|A0A287LD63|A0A287LD63_HORVV;tr|A0A287LD69|A0A287LD69_HORVV;HORVU3Hr1G064730.1	PALP domain-containing protein	nan	Amino acid metabolism	1.04	1.19	0.92	1.68	1.31	1.28	0.28	0.28	0.26	1.03	0.99	1.37	0.44	1.47	1.58	0.92	0.55	0.57	1.38	0.51	1.08	1.73	1.45	1.95	0.63	0.63	0.71	1.46	1.84	0.83	2.33	1.73	1.95	0.8	0.48	0.9	1.54	1.83	1.41	1.61	1.57	0.75	0.87	0.87	1.39
prot_HORVU4Hr1G072880	tr|A0A287PM62|A0A287PM62_HORVV;HORVU4Hr1G072880.2;tr|A0A287PMF1|A0A287PMF1_HORVV;HORVU4Hr1G072910.1	Phosphoserine aminotransferase (EC 2.6.1.52)	nan	Amino acid metabolism	2.63	3.97	3.3	1.49	2.79	2.62	9.89	10.84	8.84	3.97	3.2	3.83	1.31	2.15	1.87	5.38	8.95	1.71	4.6	1.53	3.11	2.06	2.23	3.15	2.55	1.03	1.86	3.12	2.53	4.18	2.56	2.38	2.16	3.11	8.1	4.43	3.64	3.16	3.57	2.07	2.02	2.22	8.35	3.67	4.14
prot_HORVU5Hr1G026730	tr|A0A287QR97|A0A287QR97_HORVV;tr|A0A287QR91|A0A287QR91_HORVV;tr|A0A287QQP4|A0A287QQP4_HORVV;HORVU5Hr1G026730.1;tr|A0A287QR96|A0A287QR96_HORVV	Probable methylthioribulose-1-phosphate dehydratase (MTRu-1-P dehydratase) (EC 4.2.1.109)	nan	Amino acid metabolism	0.14	0.16	0.15	0.13	0.14	0.52	0.74	0.67	0.71	0.15	0.14	0.42	0.31	0.13	0.12	0.16	0.63	0.41	0.34	0.37	0.13	0.12	0.13	0.11	0.38	0.11	0.34	0.15	0.13	0.13	0.1	0.13	0.12	0.14	0.6	0.14	0.14	0.15	0.14	0.12	0.12	0.53	0.17	0.16	0.3
prot_HORVU6Hr1G027360	tr|F2DLD8|F2DLD8_HORVV;HORVU6Hr1G027360.2;tr|A0A287TP80|A0A287TP80_HORVV;tr|A0A287TP74|A0A287TP74_HORVV;tr|A0A287TNS6|A0A287TNS6_HORVV;tr|A0A287TNW1|A0A287TNW1_HORVV;tr|A0A287TP14|A0A287TP14_HORVV	Sulfurtransferase	nan	Amino acid metabolism	2.73	2.98	1.81	2.61	1.33	3.47	2.33	1.96	2.81	1.24	2.05	2.26	1.25	2.81	1.42	1.69	5.51	1.62	2.3	1.45	1.44	2.83	1.58	2.63	5.21	1.54	2.5	1.77	1.82	1.99	4.77	2.4	2.16	4.26	8.98	3.89	1.61	2.15	2.24	3.49	2.06	2.1	5.81	7.28	3.9
prot_HORVU6Hr1G006560	tr|A0A287T878|A0A287T878_HORVV;tr|A0A287T8G0|A0A287T8G0_HORVV;HORVU6Hr1G006560.7;tr|A0A287T884|A0A287T884_HORVV;tr|A0A287T869|A0A287T869_HORVV;tr|A0A287T876|A0A287T876_HORVV;tr|A0A287T8H6|A0A287T8H6_HORVV	Transket_pyr domain-containing protein	nan	Amino acid metabolism	0.32	0.14	0.13	0.31	0.12	0.35	0.18	0.18	0.17	0.39	0.46	0.32	0.28	0.5	0.11	0.3	0.49	0.37	0.12	0.33	0.12	0.42	0.24	0.1	0.56	0.1	0.42	0.14	0.41	0.46	0.36	0.27	0.38	0.13	0.45	0.13	0.12	0.44	0.13	0.11	0.4	0.48	0.15	0.15	0.53
prot_HORVU3Hr1G003410	tr|M0UMD3|M0UMD3_HORVV;HORVU3Hr1G003410.1;tr|A0A287JYH7|A0A287JYH7_HORVV;tr|A0A287JYH8|A0A287JYH8_HORVV;tr|M0UMD2|M0UMD2_HORVV	Tryptophan synthase (EC 4.2.1.20)	nan	Amino acid metabolism	2.97	4.68	4.31	2.6	3.19	6.09	9.37	8.79	4.77	2.73	4.32	4.25	16.29	5.31	3.35	4.15	4.41	3.63	5.94	3.25	3.7	5.54	4.46	6.72	6.82	3.08	4.87	3.78	4.39	4.85	7.04	5.57	4.49	5.85	9.48	5.12	5.31	5.12	4.71	5.73	4.16	4.73	5.49	6.9	5.26
prot_HORVU7Hr1G073460	tr|M0XLU3|M0XLU3_HORVV;tr|A0A287WVK2|A0A287WVK2_HORVV;HORVU7Hr1G073460.3;tr|A0A287WVX7|A0A287WVX7_HORVV;tr|A0A287WVJ6|A0A287WVJ6_HORVV;tr|A0A287WVX2|A0A287WVX2_HORVV;tr|A0A287WVK1|A0A287WVK1_HORVV;tr|A0A287WVP2|A0A287WVP2_HORVV;tr|A0A287WVK8|A0A287WVK8_HORVV;tr|A0A287WVS5|A0A287WVS5_HORVV	Tryptophan synthase (EC 4.2.1.20)	nan	Amino acid metabolism	3.29	2.79	2.94	1.17	1.46	1.73	13.65	19.42	16.12	2.29	3.28	2.99	0.19	2.5	0.53	11.65	11.31	0.25	1.51	0.22	1.06	0.93	1.77	0.43	0.97	0.36	0.55	3.85	3.87	4.87	1.47	1.59	2.11	5.68	20.09	8.85	3.38	3.66	3.08	1.59	1.58	0.32	15.76	4.79	8.99
prot_HORVU3Hr1G036430	tr|M0YJR8|M0YJR8_HORVV;tr|M0YJR6|M0YJR6_HORVV;HORVU3Hr1G036430.4;tr|A0A287KS14|A0A287KS14_HORVV;tr|A0A287KRZ3|A0A287KRZ3_HORVV;tr|A0A287KRY4|A0A287KRY4_HORVV	Uncharacterized protein	nan	Amino acid metabolism	0.17	0.19	0.17	0.16	0.16	0.16	0.24	0.24	0.22	0.4	0.17	0.18	0.37	0.15	0.14	0.19	0.46	0.48	0.16	0.43	0.37	0.14	0.15	0.13	0.15	0.13	0.16	0.52	0.16	0.56	0.41	0.15	0.15	0.17	0.2	0.47	0.62	0.36	0.17	0.41	0.38	0.63	0.2	0.19	0.17
prot_HORVU4Hr1G054060	tr|A0A287P4F9|A0A287P4F9_HORVV;tr|M0YLV9|M0YLV9_HORVV;HORVU4Hr1G054060.4;tr|A0A287P380|A0A287P380_HORVV	Uncharacterized protein	nan	Amino acid metabolism	0.16	0.18	0.17	0.15	0.15	0.16	0.23	0.22	0.21	0.17	0.16	0.17	0.35	0.14	0.14	0.18	0.2	0.46	0.15	0.41	0.15	0.13	0.15	0.3	0.14	0.13	0.15	0.45	0.69	0.34	0.12	0.3	0.34	0.33	0.19	0.63	0.38	0.37	0.16	0.14	0.34	0.6	0.48	0.18	0.46
prot_HORVU4Hr1G083210	tr|A0A287PWE6|A0A287PWE6_HORVV;tr|A0A287PXC4|A0A287PXC4_HORVV;tr|A0A287PXC8|A0A287PXC8_HORVV;tr|A0A287PWI2|A0A287PWI2_HORVV;HORVU4Hr1G083210.3;tr|A0A287PWF1|A0A287PWF1_HORVV;tr|A0A287PWG5|A0A287PWG5_HORVV;tr|A0A287PWF6|A0A287PWF6_HORVV;tr|A0A287PWI7|A0A287PWI7_HORVV;tr|A0A287PWG0|A0A287PWG0_HORVV;tr|A0A287PWG8|A0A287PWG8_HORVV	Uncharacterized protein	nan	Amino acid metabolism	0.37	0.64	0.32	0.18	0.43	0.26	2.07	5.27	1.55	0.34	0.09	0.09	0.19	0.08	0.28	1.48	1.92	0.25	0.27	0.23	0.08	0.07	0.08	0.26	0.08	0.07	0.08	0.45	1.44	0.51	0.54	0.73	0.07	2.77	6.16	3.21	0.66	0.48	0.81	0.17	0.33	0.33	5.31	3.41	2.3
prot_HORVU5Hr1G012160	tr|A0A287QDP7|A0A287QDP7_HORVV;tr|A0A287QD71|A0A287QD71_HORVV;HORVU5Hr1G012160.1	Uncharacterized protein	nan	Amino acid metabolism	0.24	0.27	0.25	0.23	0.23	0.24	0.35	1.47	0.93	0.26	0.24	0.26	0.54	0.22	0.21	0.27	1.16	0.7	0.24	0.62	0.22	0.2	0.23	0.19	0.21	0.2	0.24	0.26	0.23	0.6	0.18	0.22	0.21	0.9	0.29	0.71	0.55	0.26	0.24	0.52	0.44	0.91	1.2	0.28	0.25
prot_HORVU5Hr1G012900	tr|A0A287QE28|A0A287QE28_HORVV;HORVU5Hr1G012900.9;tr|A0A287QDY2|A0A287QDY2_HORVV;tr|A0A287QE41|A0A287QE41_HORVV;tr|A0A287QEL9|A0A287QEL9_HORVV;tr|A0A287QDX7|A0A287QDX7_HORVV;tr|A0A287QEK8|A0A287QEK8_HORVV	Uncharacterized protein	nan	Amino acid metabolism	0.93	1.27	1.11	0.87	0.72	1.02	2.31	2.62	0.32	0.88	1.29	1.28	0.53	0.75	0.59	0.92	1.3	0.69	1.01	0.61	0.7	0.66	0.77	0.68	0.83	0.57	0.92	0.85	0.59	0.66	0.79	0.93	0.57	1.18	1.83	1.21	0.78	0.97	1.23	0.65	0.71	0.89	0.29	1.52	0.78
prot_HORVU6Hr1G066920	tr|A0A287UHQ2|A0A287UHQ2_HORVV;tr|M0VE87|M0VE87_HORVV;HORVU6Hr1G066920.1	Uncharacterized protein	nan	Amino acid metabolism	1.13	0.83	0.38	0.8	0.35	0.36	0.52	0.52	1.49	1.25	0.36	1.25	0.81	1.23	0.94	1.07	3.69	1.05	0.89	0.94	0.34	0.31	0.9	0.29	0.32	1.08	1.46	0.99	1.55	1.3	1.31	0.34	0.32	2.72	2.13	2.63	1.41	1.73	1.47	0.93	0.32	1.37	3.19	1.25	2.06
prot_HORVU6Hr1G068750	tr|A0A287UJU1|A0A287UJU1_HORVV;tr|A0A287UJF7|A0A287UJF7_HORVV;tr|F2EEY9|F2EEY9_HORVV;HORVU6Hr1G068750.3	Uncharacterized protein	nan	Amino acid metabolism	1.74	1.65	1.13	1.55	1.34	1.9	4.15	4.53	3.26	1.5	1.97	1.35	0.65	1.18	0.82	2.17	1.87	0.84	1.3	0.75	0.85	1.07	1.28	1.34	1.1	1	1.25	1.34	1.13	1.6	1.14	0.98	1.02	1.11	0.71	1.67	1.64	1.67	1.46	1.31	1.29	1.1	1.74	1.12	1.48
prot_HORVU7Hr1G059460	tr|A0A287WNL3|A0A287WNL3_HORVV;tr|A0A287WNA6|A0A287WNA6_HORVV;HORVU7Hr1G059460.4;tr|A0A287WNL8|A0A287WNL8_HORVV;tr|A0A287WNK8|A0A287WNK8_HORVV	Uncharacterized protein	nan	Amino acid metabolism	2.3	2.3	2.46	1.73	1.12	2.06	2.99	2.69	2.63	2.48	2	1.78	1.05	1.48	1.4	1.92	2.56	1.37	1.68	1.22	2.04	0.96	1.61	1.28	1.41	1.32	1.42	2.09	1.65	1.84	1.03	1.76	0.85	1.89	2.76	1.1	1.2	1.66	2.2	1.19	1.39	1.78	0.58	2.56	1.06
RNA_HORVU0Hr1G008740		Chorismate synthase (EC 4.2.3.5)	nan	Amino acid metabolism	9.22074	13.08	15.2374	36.4824	96.9228	28.0634	129.772	80.1895	162.053	7.72665	10.9711	10.0201	29.7334	19.3903	21.8706	136.952	86.8612	91.456	9.21273	12.1239	9.22539	33.3525	25.2468	32.3775	17.5561	19.7627	15.9404	14.5669	10.9179	13.2511	25.3709	45.7951	56.7979	71.8869	164.503	115.228	9.41139	10.3328	14.6566	23.999	35.4722	22.4427	82.8041	72.0186	60.9093
RNA_HORVU1Hr1G002150		Methionine S-methyltransferase (EC 2.1.1.12)	nan	Amino acid metabolism	41.502	34.3639	37.2622	82.5749	92.466	71.8984	215.724	211.02	195.455	39.6088	56.1896	39.0634	62.9753	70.2455	57.1468	196.923	223.553	195.943	42.119	16.9628	30.9116	77.9834	56.845	75.8276	156.046	162.306	134.318	41.2282	46.3365	32.0928	56.3153	82.8207	82.8886	179.684	201.662	211.674	50.4502	43.8765	62.7089	40.5329	83.1042	52.9526	214.748	198.255	185.304
RNA_HORVU1Hr1G013820		Uncharacterized protein	nan	Amino acid metabolism	38.0744	18.8749	16.3356	12.4402	15.3785	13.4708	32.3848	31.5576	34.3563	35.9611	19.4496	23.0029	10.08	13.2609	11.1998	24.186	32.5237	30.2062	25.5055	17.3426	19.7333	16.2415	13.0677	16.3003	18.8925	18.1944	18.7313	23.5247	16.8474	9.75482	5.22938	7.56179	8.02112	18.0547	24.2467	25.8798	21.3259	17.1877	54.2062	10.7789	9.32938	9.44742	32.0452	25.0684	21.8092
RNA_HORVU1Hr1G015560		Uncharacterized protein	nan	Amino acid metabolism	9.89416	31.0608	26.2574	7.83778	18.5813	7.34918	52.0016	32.2196	93.0635	13.8062	16.7152	30.8121	4.77761	5.63164	5.51038	41.7464	46.478	48.3237	5.94501	16.6589	6.50004	7.26076	6.2392	6.84136	5.58879	6.75872	5.88239	25.093	15.8623	30.3447	5.76918	10.0099	11.1613	28.8245	72.4579	67.5388	14.8741	22.4633	24.6329	6.36828	6.27105	5.74616	46.0914	28.9142	35.0808
RNA_HORVU1Hr1G018540		Aminotran_1_2 domain-containing protein	nan	Amino acid metabolism	64.2775	65.168	71.2908	70.856	105.879	83.4749	62.6989	48.7004	66.166	54.9631	64.8181	54.2837	94.1914	122.935	117.883	69.9338	60.8938	47.3817	58.595	58.6215	58.8283	68.6916	83.4856	101.416	20.7453	25.1197	21.3827	75.2145	60.8538	65.1586	72.8267	83.1035	87.8246	35.3295	52.2228	56.7095	54.3228	51.143	56.9624	94.3213	118.885	117.234	64.1487	50.8745	64.7802
RNA_HORVU1Hr1G062900		Uncharacterized protein	nan	Amino acid metabolism	6.68245	11.4988	13.1249	12.5707	31.7229	10.9018	45.5166	32.2767	58.9647	7.91752	8.97867	13.5753	7.61488	9.51107	9.40915	46.9789	39.8674	43.9382	6.26568	8.56876	5.15922	9.26001	9.06415	11.3254	11.2839	11.3941	9.43544	11.6886	8.01954	12.8965	13.4209	18.4529	18.2789	29.5546	46.0383	36.7971	8.71904	11.4501	18.0023	12.3474	14.9388	10.6232	35.1812	28.0037	33.7321
RNA_HORVU1Hr1G074590		Aminotran_1_2 domain-containing protein	nan	Amino acid metabolism	3.26352	5.23199	5.51383	7.92021	21.7672	6.67442	45.062	35.5637	63.5335	2.55199	3.38472	3.4668	5.54031	5.0862	5.79526	40.0617	40.7904	44.9954	2.56531	3.28925	3.11157	6.98785	5.29444	7.75602	8.56543	9.49274	8.6089	2.98902	3.48566	4.78258	4.72331	7.97524	7.66854	19.0006	43.3536	36.7343	3.37045	3.72148	6.20588	4.98849	6.56512	5.94042	32.4098	24.0952	25.0462
RNA_HORVU1Hr1G080320		Aldedh domain-containing protein	nan	Amino acid metabolism	6.50114	5.92738	5.45282	10.3382	15.9886	10.1864	36.8395	37.0588	46.8036	5.40795	5.93576	5.97846	7.18166	10.0906	8.19638	32.464	38.062	34.4766	5.32404	3.43358	3.53421	12.1605	9.59734	13.4745	12.3166	12.6431	12.1405	6.38396	6.11885	4.63416	7.49656	9.90105	9.36532	22.3195	30.9952	36.3197	6.60395	5.46881	12.6545	7.182	11.432	8.51699	37.8066	27.1404	36.47
RNA_HORVU1Hr1G090490		Uncharacterized protein	nan	Amino acid metabolism	85.948	123.556	136.694	141.89	157.776	144.667	82.4368	94.2392	84.5364	80.1365	111.562	123.867	152.969	142.066	141.056	100.891	87.3769	88.3266	98.9833	101.701	94.2577	139.7	152.435	173.176	78.6987	92.1101	79.423	88.7111	97.832	132.56	159.681	159.102	157.337	98.4208	101.447	96.8483	83.4015	94.3474	101.565	151.164	167.377	189.398	102.685	102.989	110.813
RNA_HORVU1Hr1G093480		Uncharacterized protein	nan	Amino acid metabolism	4.72261	5.94393	11.3403	15.6	177.891	15.0886	333.778	173.173	516.318	4.07187	5.07707	5.61586	6.2298	10.227	16.0102	455.209	274.511	331.599	4.40786	6.47974	4.37222	8.80304	8.02584	11.37	8.76286	8.10491	7.23491	6.23635	5.04537	5.96998	10.3913	31.4658	43.7636	102.52	457.709	303.711	4.18453	4.75476	9.18748	13.5975	19.7689	9.15091	236.218	187.675	173.057
RNA_HORVU2Hr1G005320		Uncharacterized protein	nan	Amino acid metabolism	7.3645	5.86115	6.2612	12.0624	15.9632	12.983	74.4973	55.9249	92.434	5.68365	6.54434	5.07638	10.2691	12.4905	11.5091	44.1278	74.5359	63.6047	6.80012	5.78847	5.62559	14.7881	10.4486	16.687	21.4895	21.8305	20.846	7.61093	7.96271	5.73086	13.3535	15.8852	14.665	53.882	72.2594	101.572	8.00387	7.29175	13.5385	14.5881	15.0343	15.8991	80.8787	58.0167	53.8014
RNA_HORVU2Hr1G012440		Dihydrolipoamide acetyltransferase component of pyruvate dehydrogenase complex (EC 2.3.1.-)	nan	Amino acid metabolism	5.87952	2.81468	2.34891	3.22166	4.66016	2.62587	22.7381	20.7379	27.6129	4.51723	3.73486	3.02461	1.66576	2.97263	2.21392	15.7298	23.5784	21.5505	3.13029	2.43845	2.20797	3.73828	2.90913	3.31657	9.84113	8.86821	8.81285	4.2898	4.22447	1.50899	1.9433	2.75271	2.19259	13.6406	15.4924	23.1411	5.54641	3.23424	13.7899	2.88931	3.08774	2.98555	21.2079	16.7803	17.3988
RNA_HORVU2Hr1G029870		Phospho-2-dehydro-3-deoxyheptonate aldolase (EC 2.5.1.54)	nan	Amino acid metabolism	12.5447	22.6085	26.8218	67.2978	174.637	50.0134	206.602	128.559	342.333	13.2336	13.2721	21.6056	50.3754	35.7262	44.547	277.305	125.466	170.112	11.1927	17.3958	18.9827	68.6155	58.6597	70.4512	16.007	22.1636	16.5201	24.272	15.5844	28.6873	42.0847	76.9453	100.848	82.9056	331.399	203.044	15.4523	20.3127	24.4682	38.4102	56.9246	47.1246	138.872	103.852	112.189
RNA_HORVU2Hr1G030820		Aminotran_1_2 domain-containing protein	nan	Amino acid metabolism	4.70534	5.72869	5.09438	10.9221	12.413	10.3246	25.1523	23.6825	24.4462	5.20294	5.8774	6.30568	10.3667	9.77015	8.41615	17.3498	26.0081	22.1261	5.23242	3.71465	4.21191	10.7959	9.76571	12.6342	11.0713	13.2121	12.3015	5.81199	5.80943	5.98648	9.85147	12.1206	10.9078	22.4024	22.1469	25.616	5.88878	5.69563	7.9047	8.50283	11.851	11.3185	24.971	23.7184	21.8766
RNA_HORVU2Hr1G072220		Histidinol dehydrogenase, chloroplastic (HDH)	nan	Amino acid metabolism	14.2583	15.7311	17.5527	22.0782	21.9154	20.5079	28.7208	31.9635	27.9265	14.8094	15.4407	17.812	19.1647	19.6584	17.3321	26.0869	31.4916	30.3961	14.7222	13.3452	13.5973	22.2983	20.4076	22.7889	32.4572	29.7672	28.2924	14.7028	13.8152	16.1787	17.9598	21.2141	20.446	31.8116	32.0254	33.3524	14.3611	15.6542	18.8344	18.6727	21.0444	20.0486	33.0519	34.3165	31.0303
RNA_HORVU2Hr1G080890		Glutamine amidotransferase type-1 domain-containing protein	nan	Amino acid metabolism	3.84198	3.54318	6.43661	10.1871	80.8325	9.21086	223.249	138.135	305.649	4.92017	3.85157	4.14778	5.88201	6.94751	9.108	280.27	189.55	256.47	3.27281	3.29684	2.60147	5.83273	5.63119	7.33959	5.60398	6.74484	7.06316	6.80833	3.73824	3.02622	7.51681	17.6696	23.8871	76.5997	294.909	213.169	3.81173	3.65427	8.06938	9.55242	12.9317	7.27983	156.215	133.756	122.425
RNA_HORVU2Hr1G081460		Indole-3-glycerol-phosphate synthase (EC 4.1.1.48)	nan	Amino acid metabolism	11.077	12.2852	13.3155	14.0956	17.1663	14.4219	14.9197	13.9242	14.5456	9.86862	12.1633	12.1603	16.804	13.8746	14.2928	14.0451	14.5244	14.3077	12.7197	13.6204	13.3499	13.4997	14.5831	13.5414	7.76052	8.79882	9.13488	12.0576	10.4128	13.6963	14.9324	15.907	16.3728	14.321	14.7193	15.1008	10.3472	10.442	10.5223	15.4254	16.0856	16.308	13.2586	14.9751	14.0539
RNA_HORVU2Hr1G097730		AA_kinase domain-containing protein	nan	Amino acid metabolism	3.39682	3.35617	4.1976	7.40172	8.76762	7.27097	3.89477	4.06643	5.4746	3.25353	3.24599	3.58274	5.69194	6.28535	5.99589	4.61624	4.89879	5.10031	3.21112	3.59219	3.22145	7.46945	8.44987	8.84313	1.89411	3.19755	4.07248	3.48738	3.59282	3.47158	6.78071	7.18501	6.95259	4.21232	4.5094	4.89041	2.93138	2.76204	5.10131	7.58674	7.11981	6.19562	5.12971	4.12459	7.41647
RNA_HORVU2Hr1G107550		Aldedh domain-containing protein	nan	Amino acid metabolism	5.74993	5.01583	4.32473	9.97589	9.42139	8.48643	27.9595	32.6581	31.3481	6.0347	6.04497	7.25348	5.1456	8.26106	5.52902	18.7574	33.7891	27.2235	5.40095	3.00461	3.43168	11.2546	6.85312	8.16799	18.2775	17.5718	13.5247	6.59541	4.83263	3.74015	6.59934	8.73751	6.38263	22.9982	27.2329	35.8418	7.43059	5.34692	14.5453	3.33085	7.50526	4.47341	32.2456	30.1163	30.6787
RNA_HORVU2Hr1G113180		D-3-phosphoglycerate dehydrogenase (EC 1.1.1.95)	nan	Amino acid metabolism	1.10511	5.50517	8.12965	16.4037	159.318	11.4221	138.307	89.8451	266.963	2.53078	3.30968	6.37643	5.24743	6.58616	10.3777	255.047	146.479	178.537	1.79165	4.47429	1.56671	6.81014	5.60312	8.46991	6.65187	5.55131	3.92875	2.51853	1.49656	4.79908	10.3778	30.0731	37.0756	108.826	405.257	248.233	1.52165	3.27624	5.19179	14.423	19.438	10.6641	169.357	148.684	114.886
RNA_HORVU2Hr1G122370		APH domain-containing protein	nan	Amino acid metabolism	25.3052	28.3868	26.0973	59.0272	61.5649	56.8098	40.2942	58.3331	41.5958	20.4866	21.6922	26.4167	39.5144	50.8757	40.868	47.5297	42.4329	50.6473	27.2514	28.2131	26.9548	55.065	43.7306	54.9094	61.9323	58.6079	60.5521	25.3052	30.0638	26.2382	66.7808	69.34	59.8829	67.0579	54.4479	64.4232	29.4743	27.4028	37.452	57.0315	61.0196	60.9072	46.4998	68.1257	59.9247
RNA_HORVU2Hr1G124400		3-isopropylmalate dehydrogenase (EC 1.1.1.85)	nan	Amino acid metabolism	9.94597	13.734	14.8942	8.35984	8.12562	6.17038	8.50531	1.95167	1.65963	8.61737	10.1708	15.6713	7.98098	6.09526	6.98361	8.24561	0.475096	7.18	11.0756	15.246	9.86665	7.12748	8.39065	8.23938	3.66005	1.55437	4.33665	8.36742	7.62804	13.3253	6.72059	8.88918	5.90566	8.96097	5.58895	2.77643	6.77894	7.44296	9.46484	7.84242	4.10228	7.08556	1.00643	1.39705	6.39305
RNA_HORVU3Hr1G003050		Glutamate decarboxylase (EC 4.1.1.15)	nan	Amino acid metabolism	15.3161	18.9659	21.613	93.8542	79.1549	77.207	25.5361	30.131	20.65	13.6153	19.1995	17.9973	70.2729	72.5227	70.4466	42.9776	23.6336	24.2613	17.1733	16.0056	17.7439	85.0728	72.878	88.5882	42.1285	55.9017	51.8788	18.1002	18.4134	21.9504	79.5	90.3172	78.9882	50.6129	35.529	31.2819	16.0458	16.8013	17.9849	54.3662	76.892	63.8621	35.8229	45.3805	53.0731
RNA_HORVU3Hr1G003410		Tryptophan synthase (EC 4.2.1.20)	nan	Amino acid metabolism	29.3026	25.3569	25.9066	32.6151	28.6303	32.1689	11.6771	16.0014	6.80069	35.1199	31.3461	31.6345	30.9965	31.5945	28.8054	14.1423	13.5063	16.6626	25.531	28.1371	23.2675	36.6973	35.0312	35.2702	23.7372	26.8683	27.877	35.3978	26.6918	26.3949	26.3021	25.808	29.8037	20.0792	13.9463	13.0655	32.723	29.0578	32.1389	27.1124	28.3116	23.5879	15.3735	20.9714	20.0288
RNA_HORVU3Hr1G036430		Uncharacterized protein	nan	Amino acid metabolism	5.18882	4.97535	4.97236	8.22246	9.32031	8.33286	10.8892	11.9383	10.7399	4.62327	5.54393	5.54511	7.40132	8.42019	6.39757	9.86557	11.1444	11.4294	5.16626	5.05162	4.68557	8.72053	7.40847	9.41431	7.76052	8.46574	8.43715	4.76952	4.77384	4.88978	8.0836	8.85654	8.54998	10.8029	11.5749	12.965	4.60298	4.83876	7.05529	8.36132	8.90298	8.96687	14.3379	12.856	13.8111
RNA_HORVU3Hr1G038140		Pyruvate carboxyltransferase domain-containing protein	nan	Amino acid metabolism	2.8232	2.16896	2.23451	3.72999	3.84675	3.28437	11.2226	9.6442	10.5587	2.55199	2.18423	2.59126	2.87389	3.85897	2.89763	6.44745	9.92273	9.23143	2.29555	2.19536	2.32457	3.68116	2.80624	2.74398	8.56543	9.07639	8.86652	2.57388	2.72159	2.04497	3.58297	4.05834	4.10972	10.554	9.88252	11.068	2.52593	2.55379	5.07045	3.42	4.04347	3.99777	10.0788	10.1247	9.33331
RNA_HORVU3Hr1G045480		Uncharacterized protein	nan	Amino acid metabolism	3.27215	4.9588	5.2469	11.9524	21.1741	10.6986	64.4767	48.6661	61.8643	3.30839	4.91867	4.74916	8.4325	10.2133	8.02545	57.4439	66.9886	55.9642	3.86833	3.58551	3.25002	10.3326	7.34299	11.0057	19.0292	18.4581	17.7277	4.26212	4.23078	5.98648	10.4722	15.1018	13.8937	36.9391	54.8762	51.6215	3.56066	4.09111	6.63926	8.12545	11.9687	8.55789	57.2059	42.6492	44.6164
RNA_HORVU3Hr1G049610		Uncharacterized protein	nan	Amino acid metabolism	9.65242	21.1349	22.3985	27.5112	39.7808	24.6653	50.1127	50.2982	52.1449	13.0498	17.6322	24.5418	18.2135	23.3993	20.9183	58.027	51.0118	52.8138	12.5822	12.0099	11.0107	25.1271	22.9644	31.0241	25.8178	27.1181	21.1143	16.3566	12.6608	20.5816	28.2589	32.8802	25.3084	39.4117	49.9663	41.9856	13.9915	16.4484	29.2613	23.2796	27.3118	26.6143	50.0879	48.6455	56.418
RNA_HORVU3Hr1G049900		Uncharacterized protein	nan	Amino acid metabolism	29.3112	27.1947	26.2727	24.2071	22.1569	25.7872	12.3135	17.234	11.3313	35.9682	27.7447	28.946	27.6589	22.0766	23.4659	16.0376	14.5787	16.0346	26.4115	30.7351	25.1403	31.2708	29.3626	27.8265	22.8563	25.2446	25.247	36.0435	30.3227	28.5883	22.6854	23.0118	27.3908	19.7639	17.1325	16.5581	37.539	32.5608	34.3577	25.0722	23.5697	22.0746	20.0264	22.3842	20.393
RNA_HORVU3Hr1G064730		PALP domain-containing protein	nan	Amino acid metabolism	47.9254	56.0617	58.6311	46.5527	56.5489	58.582	16.95	18.7862	15.9001	47.8586	60.1996	46.2092	69.0282	49.6689	58.2293	21.5455	19.0039	18.0756	47.4786	49.0577	50.5648	43.3234	60.9422	69.9232	9.94744	13.7117	12.3659	51.2931	61.2958	69.7515	82.4892	78.1857	80.5527	17.6232	21.1127	19.6863	49.9329	53.1844	53.1314	87.2336	91.8749	90.4968	23.5562	20.9243	32.5857
RNA_HORVU3Hr1G074220		Chorismate mutase (EC 5.4.99.5)	nan	Amino acid metabolism	3.04768	3.92399	4.43089	8.614	9.54908	7.48738	16.8288	15.3737	18.7233	3.21649	3.54311	4.192	6.9498	7.02251	5.98246	15.341	15.5832	15.8986	3.02849	3.19049	2.87109	8.04777	7.09978	7.83782	4.63201	7.03628	6.98802	4.04994	3.70036	4.37029	8.11059	10.1948	10.0595	14.9018	19.0547	18.1284	3.30958	3.9819	4.66308	8.49104	9.47641	7.58656	15.4027	13.5937	13.42
RNA_HORVU3Hr1G103540		Arginine biosynthesis bifunctional protein ArgJ, chloroplastic	nan	Amino acid metabolism	0.367966	0.392896	0.26204	0.0982299	0.429073	0.226085	0.382436	0.461666	0.305411	0.019299	0.300539	0.290875	0.167674	0.196903	0.101987	0.443222	0.440482	0.265325	0.218968	0.507365	0.356045	0.143121	0.295123	0.241604	0.815386	0.428283	0.517393	0.21818	0.548044	0.630559	0.39082	0.675556	0.553105	0.429463	0.496529	0.329528	0.35987	0.506894	0.60568	5.89656e-05	0.328771	0.642097	0.106915	0.746086	0.189364
RNA_HORVU4Hr1G002270		5-methyltetrahydropteroyltriglutamate--homocysteine S-methyltransferase (EC 2.1.1.14)	nan	Amino acid metabolism	9.38478	37.4352	36.8046	98.7107	417.813	59.5657	2777.42	1465.85	2666.9	11.2754	21.8089	21.694	34.1266	34.3489	41.1773	1910.26	2134.66	1545.87	14.6182	20.9509	25.9783	77.3677	35.5644	44.6325	160.48	143.598	108.041	10.2125	15.9444	35.5643	41.97	103.373	123.27	760.969	1752.53	1596.61	10.5678	18.3218	13.4952	30.78	46.0146	30.5098	1251.69	659.312	625.885
RNA_HORVU4Hr1G008700		Glutamate decarboxylase	nan	Amino acid metabolism	33.0755	21.226	31.1459	89.0594	90.9493	58.2812	353.132	267.264	425.191	16.0613	25.5188	30.9889	18.7138	85.9132	51.2294	210.109	291.016	313.199	19.7234	18.2694	21.7955	61.177	21.8606	17.4752	138.809	155.589	117.401	17.3714	17.4662	21.1423	40.0334	60.9948	44.3696	275.566	399.668	341.589	14.8513	22.4045	19.7444	44.0826	29.8702	31.5118	271.341	224.815	214.154
RNA_HORVU4Hr1G054060		Uncharacterized protein	nan	Amino acid metabolism	6.2853	8.48542	11.081	9.91229	25.0547	10.9912	20.7582	15.0655	20.4879	5.47864	7.40302	9.74595	6.75455	10.1792	8.64405	27.669	15.2031	17.4685	5.85848	6.92033	4.88232	9.17116	9.54121	9.74151	5.89253	6.80035	6.70893	9.04087	7.47017	10.431	14.2711	17.811	16.0753	14.1384	17.5504	15.5153	7.03762	7.54376	12.8191	13.4324	12.6524	9.53944	17.6052	15.8541	23.8728
RNA_HORVU4Hr1G054920		Aminotran_1_2 domain-containing protein	nan	Amino acid metabolism	13.5376	20.5637	21.2622	14.604	13.0823	10.6986	24.9907	21.514	18.8473	12.4418	15.8648	24.4179	10.2935	9.77697	9.70217	23.0521	20.5242	26.4592	15.2799	19.8266	12.9199	12.4461	10.8134	10.1877	21.1706	20.5676	16.7777	13.8473	12.9512	19.4602	11.5316	13.3936	11.3486	27.1484	19.4934	18.6058	11.4732	14.1047	16.0348	10.9676	10.4174	9.84617	19.8368	21.8034	20.3391
RNA_HORVU4Hr1G061120		Anthranilate synthase (EC 4.1.3.27)	nan	Amino acid metabolism	3.70384	4.3048	7.41278	12.3852	132.687	9.06453	314.858	171.575	438.372	3.56995	4.3351	3.75865	4.67998	6.45662	10.1905	387.608	230.435	262.007	3.31353	3.03857	3.49049	5.80734	5.03252	5.36898	5.71028	5.16272	4.95924	5.37839	3.12573	4.18888	5.90413	21.3036	31.5887	91.1032	428.302	279.113	3.84977	3.83069	6.40524	6.61594	11.0129	5.95065	204.086	159.405	130.68
RNA_HORVU4Hr1G062310		Imidazole glycerol phosphate synthase hisHF [Includes: Glutaminase (EC 3.5.1.2); Cyclase]	nan	Amino acid metabolism	3.77291	6.5731	6.14681	3.54452	5.53288	4.43064	4.46478	4.29138	4.08232	3.40029	4.77695	6.14649	5.54642	3.28626	4.21621	4.1147	4.208	5.07624	4.37223	4.48189	3.74554	3.96676	4.45257	5.97132	1.8528	2.01235	2.06098	3.24733	4.23078	5.40927	4.01481	4.0801	3.74613	4.81237	3.8757	3.30407	3.51501	3.77188	6.15388	3.98607	4.95508	4.94865	4.34659	3.39059	4.49132
RNA_HORVU4Hr1G072880		Phosphoserine aminotransferase (EC 2.6.1.52)	nan	Amino acid metabolism	2.39152	5.09953	7.20984	11.1804	53.5584	8.70373	95.9379	65.4081	168.278	3.04966	3.41456	6.45603	4.57625	7.89228	8.88823	108.78	84.0591	122.638	2.33866	4.31476	2.73993	5.57251	4.61159	6.01594	8.20094	8.59065	7.514	6.34706	3.42883	5.10013	8.91086	15.2711	16.1524	43.2118	142.919	81.9737	2.69332	4.0491	6.10188	10.1451	12.1083	7.56611	65.0586	50.4405	47.387
RNA_HORVU4Hr1G076100		CN hydrolase domain-containing protein	nan	Amino acid metabolism	8.44371	7.89765	9.1287	11.4029	10.6336	9.69051	14.7378	15.99	14.7173	7.17525	7.96992	7.75608	8.68267	9.7906	7.30105	14.4987	14.918	16.5789	8.58667	8.49279	7.12672	11.1133	9.01738	9.62996	13.2886	11.9076	13.7077	8.16446	7.7859	8.35303	9.2172	11.6201	11.4918	17.0756	15.3983	16.6711	7.53216	7.10693	9.00547	9.5878	9.85135	8.86462	17.6052	17.9576	16.9402
RNA_HORVU4Hr1G083210		Uncharacterized protein	nan	Amino acid metabolism	8.96173	10.0749	13.2469	16.4587	152.794	15.1943	301.262	190.978	399.237	11.438	9.73731	10.5596	8.49962	12.0201	15.3591	353.492	280.049	316.988	8.24565	8.62193	8.70801	8.84112	10.5047	11.9947	3.50818	4.39941	2.6621	14.982	10.3054	11.6349	13.1848	28.8001	38.7394	100.861	249.257	242.228	12.5688	10.6772	17.8376	14.2932	22.3052	13.21	164.193	152.937	152.071
RNA_HORVU5Hr1G005980		Cysteine synthase (EC 2.5.1.47)	nan	Amino acid metabolism	174.025	135.872	147.236	162.017	244.265	171.703	586.401	416.597	501.086	100.67	126.135	90.93	176.873	157.821	167.212	461.417	448.325	409.629	114.295	103.28	117.296	136.534	142.034	181.082	242.017	286.1	235.67	153.38	240.27	194.108	225.42	312.71	312.793	354.846	462.072	502.742	178.961	184.139	221.996	296.728	397.623	265.445	503.795	410.944	522.201
RNA_HORVU5Hr1G006780		Meth_synt_2 domain-containing protein	nan	Amino acid metabolism	40.9839	106.767	107.119	241.494	467.032	238.157	609.827	479.402	736.477	45.6459	87.5774	88.6422	322.345	182.497	193.645	751.014	580.622	571.804	47.7026	53.1293	64.8401	151.035	181.152	426.537	133.068	165.901	127.706	45.8778	66.9916	103.411	216.719	294.409	291.052	398.381	758.29	572.56	51.5002	65.8777	59.1986	148.275	376.395	238.844	510.725	475.703	445.234
RNA_HORVU5Hr1G012160		Uncharacterized protein	nan	Amino acid metabolism	10.3345	7.89765	7.95425	22.5379	24.9361	22.9906	37.4052	40.985	44.8483	7.44388	8.37008	8.10983	18.305	19.7857	16.1404	35.5906	43.451	46.5758	6.71359	6.79879	6.09925	25.8823	20.8223	26.9936	30.2068	26.341	27.3295	8.53347	9.62345	6.64614	18.0903	23.632	20.0858	34.201	39.1018	44.5359	8.38428	8.47623	13.7899	21.7347	20.3791	15.439	45.6392	39.3528	36.8747
RNA_HORVU5Hr1G012900		Uncharacterized protein	nan	Amino acid metabolism	7.86526	4.4207	3.40134	4.69855	4.88893	3.82092	27.9908	26.8554	28.0135	9.05566	6.40261	4.30697	2.65423	4.56122	3.33716	16.0538	27.0398	24.5229	7.15132	3.96533	4.78758	5.35672	3.1804	4.48407	14.3213	15.9323	13.0851	7.48178	6.27671	2.42428	3.09039	4.06922	4.28601	14.4039	18.2189	21.131	7.87453	4.08271	19.2244	3.30207	3.33035	3.09802	24.2126	19.543	19.1117
RNA_HORVU5Hr1G026730		Probable methylthioribulose-1-phosphate dehydratase (MTRu-1-P dehydratase) (EC 4.2.1.109)	nan	Amino acid metabolism	12.5015	13.8995	15.1992	23.7057	24.5802	22.8768	39.5972	46.8971	39.6977	11.749	14.1975	14.2917	20.3186	22.0084	20.3322	39.0735	42.0935	45.257	12.9029	11.03	11.6083	23.2548	19.0263	22.3014	29.6297	30.8236	29.2295	13.2661	13.3301	13.0037	19.2643	22.5875	23.0607	34.6989	39.4361	41.3323	13.8774	13.525	18.0716	20.5554	23.4815	21.4612	43.218	46.1497	42.998
RNA_HORVU5Hr1G034820		E1_dh domain-containing protein	nan	Amino acid metabolism	20.2891	16.4824	15.1611	24.5437	21.1232	19.8769	52.3148	54.4983	44.7243	19.0162	19.0578	19.3592	12.5633	20.4062	15.3346	42.6698	50.4145	51.6311	16.7509	14.927	14.8583	25.1969	17.7167	18.4122	59.9276	49.8924	47.9823	27.0396	21.678	16.6731	19.0957	24.3501	21.408	57.4166	50.9692	55.0135	22.878	22.9001	32.3209	17.2651	17.0561	13.9666	55.6452	49.6658	45.4796
RNA_HORVU5Hr1G043190		2-isopropylmalate synthase (EC 2.3.3.13)	nan	Amino acid metabolism	7.51128	40.3906	29.5977	7.02721	6.94787	6.04844	11.9095	12.9997	12.8479	10.7876	20.3	33.9339	3.73422	4.9703	3.98017	9.97897	11.4295	12.8214	4.75906	13.9698	4.93332	6.15642	4.86415	7.40652	6.53038	7.96613	7.8575	17.5098	13.6395	31.7217	5.90413	7.21362	5.07931	11.1348	10.5511	10.7791	8.46036	24.9583	27.2764	5.97911	5.84465	5.51099	12.5147	12.0554	11.788
RNA_HORVU5Hr1G048100		Asparagine synthetase [glutamine-hydrolyzing] (EC 6.3.5.4)	nan	Amino acid metabolism	12.1216	3.22032	2.08198	0.109908	0.160987	0.21137	0.818207	1.17557	0.848893	110.421	9.2371	17.3163	0.286778	0.0477258	0.0162788	0.87478	1.24883	0.586122	21.795	5.2947	15.8129	0.190405	0.486415	0.0520539	0.106308	0.0277565	0.139546	39.1802	2.11539	0.684404	0.0472331	0.0435211	0.176288	0.381671	0.689478	0.439706	61.6267	9.3583	177.31	0.0589656	0.0661658	0.020449	0.0729294	0.784858	0.229286
RNA_HORVU5Hr1G048890		Glutamine amidotransferase type-1 domain-containing protein	nan	Amino acid metabolism	16.2485	21.4898	25.786	35.2862	51.7733	37.4467	57.6578	49.0701	55.8078	14.4848	20.6918	19.839	26.7802	30.6877	28.9688	55.6457	56.4651	50.9403	16.2119	17.1355	12.4433	34.9189	35.1877	46.4906	25.8481	31.5854	25.4976	22.7393	20.3533	21.5362	37.7813	46.7199	46.6297	52.5916	61.5037	63.7622	17.4855	18.2622	31.6325	40.8362	44.5545	37.9109	70.291	60.1581	68.1531
RNA_HORVU5Hr1G053950		Aspartokinase (EC 1.1.1.3) (EC 2.7.2.4) (Homoserine dehydrogenase)	nan	Amino acid metabolism	235.138	339.069	344.29	222.418	303.825	283.252	7.78812	24.9494	11.627	242.594	446.099	265.626	402.161	291.911	333.463	54.3821	17.0899	15.145	291.937	152.323	266.56	335.48	353.642	456.631	19.0292	29.533	38.4932	104.477	190.328	208.232	208.885	172.463	200.605	11.5663	9.51689	11.3067	174.883	211.981	196.889	180.682	268.258	339.923	16.0445	17.9733	40.5028
RNA_HORVU5Hr1G084070		DHQ_synthase domain-containing protein	nan	Amino acid metabolism	25.7537	26.8047	31.2214	35.3826	78.4763	33.1363	118.81	81.1362	141.029	22.9676	23.4596	25.7534	27.8906	26.3514	26.9984	122.453	96.2102	102.779	22.202	24.0121	21.8086	30.6107	27.8182	32.8082	28.2477	31.4455	29.7661	29.3917	24.1533	25.2568	32.1991	44.1192	47.5202	75.0232	128.355	108.28	24.1331	23.5217	34.3748	29.3283	37.787	27.5957	86.7995	69.788	63.9438
RNA_HORVU5Hr1G092960		Ornithine aminotransferase (EC 2.6.1.13)	nan	Amino acid metabolism	10.1963	7.39266	6.96283	9.4177	14.5905	7.99955	82.5477	62.7613	88.2754	7.20996	7.1946	6.23493	6.79689	9.3338	7.83768	52.1466	78.702	67.268	8.14385	6.73042	6.09196	8.8919	6.74433	8.0386	23.1449	22.6355	21.9624	10.9966	10.3496	5.70612	7.06431	10.4886	10.6324	49.2687	62.063	84.9259	9.40378	7.53536	16.4941	8.9038	9.844	8.93619	61.2899	54.7831	46.8688
RNA_HORVU5Hr1G097020		Aspartate-semialdehyde dehydrogenase (EC 1.2.1.11)	nan	Amino acid metabolism	2.78867	6.39925	7.55768	2.56222	2.08436	2.17874	1.38388	1.39242	1.22088	4.18497	5.96077	6.58869	3.54507	1.60904	2.08369	1.39317	0.923045	1.18271	4.00067	6.75321	4.02245	1.91674	2.75947	2.64731	0.880842	1.16577	1.1593	4.14219	2.67739	6.36578	3.23884	3.15528	2.96385	2.15727	1.2327	0.95479	3.31719	4.83876	4.29038	3.98607	2.63193	3.20026	1.26897	1.38135	1.21387
RNA_HORVU5Hr1G117760		Electron transfer flavoprotein subunit alpha (Alpha-ETF)	nan	Amino acid metabolism	7.55116	5.53978	5.19001	11.5659	14.3969	11.9023	61.21	47.4506	75.0935	7.53309	6.74167	5.8343	7.42573	11.2601	8.62183	39.8527	56.4966	52.5469	6.93357	5.19352	5.41434	13.6977	10.1544	14.353	18.6887	17.5115	16.2039	6.64688	3.91379	3.88981	7.91761	10.2559	10.6658	42.9249	60.3458	77.5478	4.74176	4.03062	8.40126	8.71876	9.80246	7.41581	68.0623	46.8427	50.0663
RNA_HORVU6Hr1G006560		Transket_pyr domain-containing protein	nan	Amino acid metabolism	5.16223	3.83185	3.7674	9.05308	8.70331	7.34072	46.7789	41.19	53.4418	4.27624	4.2925	3.90899	4.6117	7.48722	5.38829	28.1384	48.7716	43.4142	4.18248	3.09934	3.25621	8.81459	6.55724	7.21273	19.0092	17.9292	16.4019	4.57579	3.90855	3.44676	5.587	7.09394	6.41249	30.8656	36.1139	44.2847	4.2454	3.78028	7.62734	5.03566	5.05551	4.52944	42.8678	33.1995	29.8071
RNA_HORVU6Hr1G013950		3-isopropylmalate dehydratase (EC 4.2.1.33)	nan	Amino acid metabolism	44.5755	139.02	123.569	52.9686	51.7701	48.8184	41.6983	43.8383	35.6821	55.6913	102.692	117.208	50.3937	48.9735	45.8737	45.4399	43.4102	44.3464	43.7986	66.0508	40.6471	53.9035	49.0531	48.8265	40.458	42.5369	41.1875	89.3754	75.2195	191.864	47.1184	52.3341	50.6168	54.496	51.7213	48.7194	57.6172	175.481	184.14	44.5898	47.6982	46.1022	50.8756	58.4092	53.7744
RNA_HORVU6Hr1G027360		Sulfurtransferase	nan	Amino acid metabolism	26.842	22.6747	28.3623	33.3501	50.1433	29.6406	113.286	115.32	123.643	26.7075	27.3362	29.6712	19.3789	25.3833	21.0973	102.592	108.987	121.798	23.2456	21.4979	19.8062	33.2129	21.3929	26.6441	63.2232	57.3173	51.7071	44.4202	27.4559	26.2547	24.0551	37.9178	42.5516	127.262	128.191	130.982	37.3717	32.376	56.529	25.3552	28.0396	21.6248	105.237	120.334	97.6491
RNA_HORVU6Hr1G033350		Fumarylacetoacetase (EC 3.7.1.2) (Fumarylacetoacetate hydrolase)	nan	Amino acid metabolism	9.15167	9.24704	10.4862	21.3083	18.0983	17.5275	69.5072	59.075	49.7413	6.77938	9.57891	7.97717	16.9565	19.5471	17.2881	48.3397	70.1921	55.6502	8.89207	8.40923	8.21978	20.7478	16.0236	16.8134	46.3657	39.2477	35.6271	8.30284	8.66363	8.87252	16.3561	19.8021	18.9069	58.3127	54.6568	61.6719	7.98865	8.0562	10.0022	18.81	19.8718	16.3694	63.4194	60.7951	55.5008
RNA_HORVU6Hr1G062440		Aconitase_C domain-containing protein	nan	Amino acid metabolism	9.09124	43.3046	34.6387	5.1107	5.55829	4.7477	5.03046	4.31421	5.39858	12.1732	20.4083	37.9756	4.55795	4.49986	4.9976	4.06611	5.51112	5.65189	4.46894	23.0095	7.90644	3.92868	5.61248	4.3874	3.14369	3.16425	2.49036	25.9694	17.8135	52.6826	8.90006	8.69334	7.8889	7.00283	6.84255	6.26895	14.6459	33.0061	46.0241	11.2742	8.60155	9.07933	6.8262	6.89106	7.45855
RNA_HORVU6Hr1G066920		Uncharacterized protein	nan	Amino acid metabolism	1.42455	1.87921	1.83032	2.88507	3.99926	2.36572	17.546	14.4264	18.9713	1.68247	1.94246	2.14906	1.48881	2.70673	2.37671	9.02319	17.4428	15.1973	1.45062	0.835606	1.54485	2.87511	1.94566	1.83676	5.87734	6.73096	5.74285	1.55909	1.78072	1.63268	2.3684	3.3076	2.5672	12.4956	14.3955	15.2641	2.00097	1.90694	2.84292	1.13214	2.88189	2.28006	14.7317	10.7683	11.1811
RNA_HORVU6Hr1G068750		Uncharacterized protein	nan	Amino acid metabolism	7.09686	9.5699	10.6006	12.818	12.9976	11.4953	9.9397	10.4888	10.9212	5.53519	10.0708	7.42885	15.7057	10.6906	11.387	10.06	8.94539	10.6549	8.05732	8.37125	6.66764	11.7734	13.1706	16.0846	6.94043	7.43875	7.81456	6.56847	7.59015	8.25408	14.4736	13.5242	13.8717	10.5872	10.9481	10.6534	6.36049	6.77091	7.68802	15.2249	15.3211	16.2467	12.0625	11.5531	11.7476
RNA_HORVU6Hr1G093180		Electron transfer flavoprotein subunit beta (Beta-ETF)	nan	Amino acid metabolism	1.65766	0.960301	1.54052	3.49643	4.42291	3.06487	20.5764	14.9171	28.5095	1.47747	1.29219	1.57421	1.65965	2.80218	1.73369	8.97459	19.2889	17.1231	1.21649	1.21543	0.750565	3.45902	2.84366	4.00815	3.62968	4.92679	4.11123	1.71592	1.49656	0.882304	2.01078	2.67655	2.60025	10.7698	14.5522	19.2842	1.80315	1.3189	3.52765	2.40579	2.69809	2.09602	16.6571	12.3066	13.5549
RNA_HORVU7Hr1G013710		3-phosphoshikimate 1-carboxyvinyltransferase (EC 2.5.1.19)	nan	Amino acid metabolism	6.70835	8.51025	12.0725	26.8861	114.335	27.2342	189.834	101.121	207.273	5.71899	7.1946	6.64175	20.2758	22.3288	24.2961	201.199	147.429	136.786	6.25041	7.90787	7.27246	19.4974	20.4014	26.131	14.6706	16.2098	14.0297	10.0649	8.97305	8.93024	26.41	44.533	47.9835	69.7296	182.451	140.718	7.44846	7.35895	13.5819	26.0038	35.8766	24.6103	109.963	80.9346	72.6838
RNA_HORVU7Hr1G059460		Uncharacterized protein	nan	Amino acid metabolism	2.87501	5.20715	5.68923	7.01347	6.54964	5.38181	8.44471	9.34745	7.01052	3.3296	5.11042	7.51729	3.77083	4.71803	3.66273	5.75087	7.26219	9.36749	3.47132	4.48189	3.11885	6.2897	5.38798	7.22061	8.99066	8.78495	7.52474	3.77318	3.73193	5.83805	5.39132	6.31056	5.31069	9.74091	7.63649	6.4197	3.52261	4.63715	6.25789	6.27393	5.26386	5.86885	7.29294	8.19392	7.57994
RNA_HORVU7Hr1G073460		Tryptophan synthase (EC 4.2.1.20)	nan	Amino acid metabolism	41.8473	54.0004	59.8208	44.9934	327.778	39.1766	744.851	421.024	1034.58	49.4986	46.8525	54.0184	32.0704	31.0968	41.6249	854.984	546.049	687.773	38.8716	44.948	36.7777	31.4866	33.7029	36.8021	37.861	29.4636	30.7001	53.4887	39.6431	47.7104	31.9903	72.4626	103.536	239.706	878.542	611.04	47.1178	48.1272	57.7598	35.1199	45.4044	34.7939	471.255	335.339	303.373
RNA_HORVU7Hr1G114660		IGPS domain-containing protein	nan	Amino acid metabolism	1.73536	2.33453	5.96378	8.30489	112.7	7.84508	324.677	201.866	472.328	1.56937	1.97581	1.52115	1.98914	3.77715	9.12427	350.106	266.896	329.055	1.10451	1.2762	1.59586	2.32294	1.86147	2.7068	6.5	6.0648	3.57452	5.20311	2.17854	2.40778	4.71656	22.0217	35.3017	115.646	394.371	304.578	3.09655	2.78061	5.6165	6.46262	11.579	4.90775	183.038	174.082	157.87
prot_HORVU2Hr1G021700	HORVU2Hr1G021700.2;tr|A0A287HB98|A0A287HB98_HORVV;tr|A0A287HBD6|A0A287HBD6_HORVV;tr|A0A287HB65|A0A287HB65_HORVV;tr|A0A287HB67|A0A287HB67_HORVV;tr|A0A287HBB8|A0A287HBB8_HORVV;tr|A0A287HBD2|A0A287HBD2_HORVV;tr|A0A287HBD3|A0A287HBD3_HORVV;tr|A0A287HB30|A0A287HB30_HORVV;tr|A0A287HB55|A0A287HB55_HORVV;tr|A0A287HBA2|A0A287HBA2_HORVV;tr|A0A287HB56|A0A287HB56_HORVV;tr|A0A287HBB3|A0A287HBB3_HORVV;tr|A0A28…	Uncharacterized protein	4-alpha-glucanotransferase activity	Carbohydrate metabolism	0.19	0.1	0.1	0.26	0.09	0.09	0.13	0.13	0.12	0.27	0.33	0.37	0.21	0.08	0.34	0.1	0.5	0.27	0.09	0.24	0.41	0.56	0.45	0.33	0.55	0.26	0.38	0.28	0.42	0.33	0.57	0.36	0.08	0.26	0.11	0.09	0.69	0.45	0.43	0.47	0.45	0.35	0.11	0.11	0.58
prot_HORVU1Hr1G024400	HORVU1Hr1G024400.2;tr|F2EAB8|F2EAB8_HORVV;tr|A0A287EXZ5|A0A287EXZ5_HORVV;tr|A0A287EY08|A0A287EY08_HORVV;tr|A0A287EY03|A0A287EY03_HORVV;tr|A0A287EY17|A0A287EY17_HORVV;tr|A0A287EY06|A0A287EY06_HORVV;tr|A0A287EY02|A0A287EY02_HORVV;tr|A0A287EXY5|A0A287EXY5_HORVV;tr|A0A287EXZ8|A0A287EXZ8_HORVV;tr|A0A287EXZ0|A0A287EXZ0_HORVV;tr|A0A287EY05|A0A287EY05_HORVV;tr|A0A287EY13|A0A287EY13_HORVV;tr|A0A287EXZ3|A0…	Predicted protein	6-phosphofructo-2-kinase activity	Carbohydrate metabolism	3.66	4.31	3.92	4.17	3.28	4.4	4.77	2.87	3.53	3.17	4.51	4.32	7.28	3.6	3.25	4.53	3.98	2.91	3.46	2.6	2.63	3.8	5.24	2.98	3.3	2.9	4.01	2.75	3.98	4.03	3.86	3.98	3.92	3.29	4.11	4.52	3.81	4.18	3.65	4.54	4.69	3.78	4.57	5.98	3.7
prot_HORVU1Hr1G061160	HORVU1Hr1G061160.6;tr|A0A287FVF9|A0A287FVF9_HORVV;tr|A0A287FVG7|A0A287FVG7_HORVV;tr|F2DCE3|F2DCE3_HORVV;tr|A0A287FVF6|A0A287FVF6_HORVV;tr|A0A287FVF5|A0A287FVF5_HORVV;tr|A0A287FVG4|A0A287FVG4_HORVV;tr|A0A287FVG2|A0A287FVG2_HORVV;tr|A0A287FVG0|A0A287FVG0_HORVV;tr|A0A287FVH3|A0A287FVH3_HORVV;tr|A0A287FVF0|A0A287FVF0_HORVV;tr|A0A287FVF7|A0A287FVF7_HORVV;tr|A0A287FVE5|A0A287FVE5_HORVV;tr|A0A287FVE6|A0…	Pyruvate, phosphate dikinase (EC 2.7.9.1)	ATP binding	Carbohydrate metabolism	23.44	28.52	26.76	11.75	10.66	16.22	46.85	49.66	33.92	19.75	29.53	36.43	5.71	11.52	9.68	26.5	26.95	3.7	20.34	3.31	18.7	12.89	12	11.19	21.41	14.87	20.66	20.39	25.51	22.59	8.07	12.79	9.78	23.4	23.02	25.16	12.32	23.13	23.74	10.17	9.44	4.82	29.44	22.52	17.78
prot_HORVU3Hr1G113820	HORVU3Hr1G113820.3;tr|F2CXY7|F2CXY7_HORVV;tr|A0A287MRX6|A0A287MRX6_HORVV	Predicted protein	catalytic activity	Carbohydrate metabolism	0.57	0.48	0.12	0.11	0.11	0.12	0.17	0.17	0.49	0.49	0.39	0.13	0.26	0.11	0.1	0.13	0.15	0.34	0.52	0.31	0.29	0.1	0.34	0.31	0.1	0.2	0.11	0.48	0.36	0.46	0.09	0.42	0.1	0.12	0.14	0.12	0.31	0.69	0.6	0.1	0.1	0.45	0.14	0.14	0.12
prot_HORVU1Hr1G074330	tr|A0A287G8P9|A0A287G8P9_HORVV;tr|A0A287G8M3|A0A287G8M3_HORVV;tr|A0A287G8P6|A0A287G8P6_HORVV;tr|A0A287G8Q6|A0A287G8Q6_HORVV;tr|A0A287G8M8|A0A287G8M8_HORVV;HORVU1Hr1G074330.14;tr|A0A287G8Q5|A0A287G8Q5_HORVV;tr|A0A287G8P8|A0A287G8P8_HORVV;tr|A0A287G8R4|A0A287G8R4_HORVV;tr|A0A287G8Q1|A0A287G8Q1_HORVV	FBPase domain-containing protein	fructose 1,6-bisphosphate 1-phosphatase activity	Carbohydrate metabolism	1.02	0.13	0.6	0.32	0.3	0.37	0.16	0.16	0.15	0.73	0.79	0.49	0.25	0.37	0.1	0.48	0.44	0.32	0.49	0.29	0.38	0.09	0.1	0.24	0.1	0.18	0.3	0.43	0.11	0.35	0.08	0.24	0.1	0.36	0.13	0.11	0.11	0.12	0.11	0.1	0.1	0.42	0.14	0.13	0.11
prot_HORVU1Hr1G006860	tr|A0A287EJJ1|A0A287EJJ1_HORVV;tr|A0A287EJI0|A0A287EJI0_HORVV;HORVU1Hr1G006860.7;tr|A0A287EJK8|A0A287EJK8_HORVV;tr|A0A287EJH4|A0A287EJH4_HORVV;tr|A0A287EJH0|A0A287EJH0_HORVV;tr|A0A287EJH7|A0A287EJH7_HORVV;tr|A0A287EJG5|A0A287EJG5_HORVV;tr|A0A287EJL4|A0A287EJL4_HORVV;tr|A0A287EJI6|A0A287EJI6_HORVV;tr|A0A287EJG9|A0A287EJG9_HORVV	Glucose-6-phosphate isomerase (EC 5.3.1.9)	glucose-6-phosphate isomerase activity	Carbohydrate metabolism	1.58	1.57	1.73	1.1	1.55	1.76	3.57	7.73	1.94	1.27	1.38	1.28	0.87	1.12	0.99	2.48	2.84	1.13	0.94	1.01	1.19	1.01	1.25	1.19	0.96	1.22	1.33	1.31	1.68	1.59	0.74	1.96	1.47	1.05	1.43	1.75	1.46	1.34	1.17	1.8	2.08	1.47	1.99	2.79	1.76
prot_HORVU5Hr1G069850	HORVU5Hr1G069850.14;tr|A0A287RPB1|A0A287RPB1_HORVV;tr|A0A287RP13|A0A287RP13_HORVV;tr|A0A287RP18|A0A287RP18_HORVV;tr|A0A287RP57|A0A287RP57_HORVV;tr|A0A287RNW0|A0A287RNW0_HORVV;tr|A0A287E0R8|A0A287E0R8_HORVV;tr|A0A287RP60|A0A287RP60_HORVV;tr|A0A287RPB5|A0A287RPB5_HORVV;tr|A0A287RP70|A0A287RP70_HORVV;tr|A0A287E0W0|A0A287E0W0_HORVV;tr|A0A287E0S1|A0A287E0S1_HORVV;tr|A0A287E0S8|A0A287E0S8_HORVV;HORVU0H…	Glucose-6-phosphate isomerase (EC 5.3.1.9)	glucose-6-phosphate isomerase activity	Carbohydrate metabolism	1.54	1.51	0.31	0.77	1.11	0.99	1.29	2.65	1.6	1.25	1.17	0.9	0.65	0.82	0.77	1.22	1.68	0.85	1.37	0.76	0.78	0.78	1.09	1.4	1.08	0.58	0.92	0.83	0.71	0.89	0.85	0.81	0.71	1.75	0.35	1.22	0.9	1.29	1	0.87	0.77	1.1	1.18	2.85	1.1
prot_HORVU1Hr1G054380	HORVU1Hr1G054380.3;tr|A0A287FNA5|A0A287FNA5_HORVV;tr|A0A287FNA0|A0A287FNA0_HORVV;tr|A0A287FND7|A0A287FND7_HORVV;tr|A0A287FND5|A0A287FND5_HORVV;tr|A0A287FND8|A0A287FND8_HORVV;tr|A0A287FNB0|A0A287FNB0_HORVV;tr|A0A287FNC8|A0A287FNC8_HORVV;tr|A0A287FNA4|A0A287FNA4_HORVV	Pyruvate kinase (EC 2.7.1.40)	kinase activity	Carbohydrate metabolism	0.19	0.2	0.08	0.03	0.03	0.2	0.05	0.05	0.05	0.12	0.26	0.26	0.08	0.03	0.03	0.04	0.04	0.11	0.34	0.1	0.24	0.03	0.19	0.19	0.03	0.03	0.03	0.19	0.38	0.15	0.11	0.18	0.03	0.17	0.04	0.17	0.29	0.31	0.28	0.14	0.16	0.14	0.04	0.04	0.04
prot_HORVU4Hr1G007620	HORVU4Hr1G007620.2;tr|M0XQ24|M0XQ24_HORVV;tr|A0A287N3H8|A0A287N3H8_HORVV	Uncharacterized protein	magnesium ion binding	Carbohydrate metabolism	11.53	11.36	9.76	10.54	11.09	11.46	21.22	26.2	19.66	9.73	9.9	10.04	4.48	9.1	9.21	14.35	13.81	5.81	11.63	5.2	8.33	9.09	10.44	14.25	15.62	9.46	12.35	13.16	11.88	13.41	11.49	13	11.37	14.38	10.11	16.29	14.48	14.58	11.67	14.8	14	15.13	14.98	14.21	13.15
prot_HORVU1Hr1G082250	tr|A0A287NDK7|A0A287NDK7_HORVV;tr|A0A287NDD8|A0A287NDD8_HORVV;tr|A0A287NDX6|A0A287NDX6_HORVV;tr|A0A287NDY9|A0A287NDY9_HORVV;tr|F2CTZ0|F2CTZ0_HORVV;HORVU1Hr1G082250.2;tr|A0A287NDH8|A0A287NDH8_HORVV;tr|A0A287NDI9|A0A287NDI9_HORVV;tr|A0A287NDE5|A0A287NDE5_HORVV;HORVU4Hr1G016770.9;tr|A0A287NDW6|A0A287NDW6_HORVV;tr|A0A287NDY4|A0A287NDY4_HORVV;tr|A0A287NDI4|A0A287NDI4_HORVV;tr|A0A287NDK2|A0A287NDK2_HOR…	Uncharacterized protein	nan	Carbohydrate metabolism	0.14	0.16	0.15	0.14	0.14	0.38	0.21	0.2	0.51	0.15	0.14	0.16	0.32	0.13	0.12	0.43	1.07	0.42	0.14	0.37	0.13	0.12	0.27	0.12	0.41	0.3	0.38	0.15	0.14	0.13	0.11	0.38	0.13	0.56	0.17	1.7	0.14	0.15	0.39	0.13	0.13	0.55	0.17	0.62	0.15
prot_HORVU3Hr1G060480	tr|F2CTM5|F2CTM5_HORVV;HORVU3Hr1G060480.2	Ribokinase (RK) (EC 2.7.1.15)	nan	Carbohydrate metabolism	0.6	0.52	0.65	0.46	0.37	0.62	1.32	1.76	1.4	0.73	0.54	0.66	0.42	0.48	0.5	0.57	0.94	0.54	0.63	0.48	0.38	0.56	0.52	0.65	0.76	0.42	0.54	0.54	0.8	0.67	0.41	0.58	0.69	0.84	1.71	0.99	0.4	0.77	0.54	0.17	0.42	0.71	1.27	1.42	0.83
prot_HORVU3Hr1G083360	tr|A0A287LZU8|A0A287LZU8_HORVV;HORVU3Hr1G083360.1;tr|A0A287LZU7|A0A287LZU7_HORVV;tr|A0A287LZV7|A0A287LZV7_HORVV;HORVU3Hr1G083350.13;tr|A0A287LZV6|A0A287LZV6_HORVV	D-fructose-1,6-bisphosphate 1-phosphohydrolase (EC 3.1.3.11)	nan	Carbohydrate metabolism	36.74	42.8	26.99	27.86	32.76	35.43	52.34	45.66	18.54	30.19	41.52	34.65	6.04	38.58	28.15	31.58	31.4	9.85	47.4	6.17	32.83	36.88	38.55	41.06	46.18	22.07	36.25	28.9	22.32	35.14	34.02	34.31	28.28	26.09	31.3	35.56	25.95	36.29	36.98	34.3	30.7	3.19	38.08	32.53	28.92
prot_HORVU3Hr1G085420	tr|A0A287M1P5|A0A287M1P5_HORVV;tr|A0A287M1R7|A0A287M1R7_HORVV;tr|A0A287M1Q8|A0A287M1Q8_HORVV;tr|A0A287M1P6|A0A287M1P6_HORVV;HORVU3Hr1G085420.12;tr|A0A287M1S7|A0A287M1S7_HORVV;tr|A0A287M1Q1|A0A287M1Q1_HORVV;tr|A0A287M1R8|A0A287M1R8_HORVV;tr|A0A287M1Q0|A0A287M1Q0_HORVV;tr|A0A287M1S2|A0A287M1S2_HORVV	Alpha-1,4 glucan phosphorylase (EC 2.4.1.1)	nan	Carbohydrate metabolism	1.78	2.73	2.14	1.43	2.51	2.28	2.55	2.74	1.92	1.78	3.07	1.36	0.98	1.54	1.37	2.85	2.91	1.27	3.79	1.14	1.66	2.84	3.05	2.89	3.04	2.19	2.49	2.36	1.75	1.97	1.61	1.75	1.4	1.95	2.65	2.36	3.15	1.85	2.16	2.34	1.22	1.66	1.08	3.64	1.16
prot_HORVU3Hr1G096050	tr|A0A287MEB9|A0A287MEB9_HORVV;tr|M0V861|M0V861_HORVV;tr|F2DDP7|F2DDP7_HORVV;HORVU3Hr1G096050.1	Transaldolase (EC 2.2.1.2)	nan	Carbohydrate metabolism	0.07	0.08	0.35	0.07	0.07	0.07	0.11	1.56	0.43	0.08	0.07	0.08	0.17	0.07	0.06	0.08	0.57	0.22	0.07	0.19	0.07	0.06	0.07	0.06	0.06	0.06	0.07	0.08	0.42	0.07	0.05	0.07	0.06	0.66	0.09	0.42	0.15	0.37	0.07	0.06	0.19	0.28	0.7	0.45	0.27
prot_HORVU4Hr1G038960	tr|M0XJL4|M0XJL4_HORVV;HORVU4Hr1G038960.2;tr|A0A287NU14|A0A287NU14_HORVV	UDP-arabinopyranose mutase (EC 5.4.99.30)	nan	Carbohydrate metabolism	7.37	7.52	8.23	4.59	5.65	5.87	12.9	15.62	10.49	7.96	9.26	8.32	2.61	4.46	3.57	8.69	12.29	3.38	5.64	3.03	5.07	4.4	7.68	2.68	3.14	4.3	7.26	10.84	9.47	8.87	2.87	9.54	5.8	15.05	8.05	16.19	9.06	12.91	12.65	7.44	6.73	4.4	20.08	5.42	10.73
prot_HORVU4Hr1G059130	tr|A0A287P877|A0A287P877_HORVV;tr|A0A287P9D9|A0A287P9D9_HORVV;HORVU4Hr1G059130.6;tr|F2D5Z0|F2D5Z0_HORVV;tr|A0A287P851|A0A287P851_HORVV;tr|A0A287P883|A0A287P883_HORVV;tr|A0A287P8M4|A0A287P8M4_HORVV;tr|A0A287P884|A0A287P884_HORVV;tr|A0A287P855|A0A287P855_HORVV;tr|A0A287P890|A0A287P890_HORVV	UDP-glucuronate decarboxylase (EC 4.1.1.35)	nan	Carbohydrate metabolism	1.11	0.97	0.98	0.14	0.14	0.14	0.21	0.2	0.19	0.61	0.83	0.8	0.32	0.34	0.34	1.11	1.28	0.42	0.74	0.37	0.6	0.12	0.42	0.11	0.13	0.12	0.14	1.16	0.64	1.06	0.36	0.41	0.66	0.95	0.17	1.4	0.81	0.68	0.62	0.9	0.5	0.54	1.96	0.17	1.21
prot_HORVU4Hr1G086300	tr|A0A287PZE8|A0A287PZE8_HORVV;HORVU4Hr1G086300.2;tr|A0A287Q031|A0A287Q031_HORVV;tr|M0Y0Y4|M0Y0Y4_HORVV;tr|A0A287PZ97|A0A287PZ97_HORVV;tr|A0A287PZ99|A0A287PZ99_HORVV;tr|A0A287PZ95|A0A287PZ95_HORVV	Uncharacterized protein	nan	Carbohydrate metabolism	0.18	0.08	0.07	0.19	0.24	0.29	1.03	2.31	1.64	0.16	0.07	0.19	0.16	0.48	0.29	1.15	1.26	0.21	0.07	0.19	0.06	0.06	0.14	0.06	0.06	0.22	0.26	0.27	0.34	0.07	0.05	0.07	0.28	1.04	0.09	1.23	0.07	0.08	0.07	0.06	0.23	0.27	1.48	0.08	0.7
prot_HORVU5Hr1G000580	tr|A0A287Q5X8|A0A287Q5X8_HORVV;tr|A0A287Q697|A0A287Q697_HORVV;HORVU5Hr1G000580.1;tr|A0A287Q5M3|A0A287Q5M3_HORVV;tr|A0A287Q5L0|A0A287Q5L0_HORVV;tr|A0A287Q5K9|A0A287Q5K9_HORVV	Sucrose-phosphatase (EC 3.1.3.24)	nan	Carbohydrate metabolism	1.73	1.6	1.06	1.05	1.52	1.58	0.54	2	0.5	2.25	2.29	1.6	0.83	2.37	1.87	1.73	2.05	1.08	2.9	0.97	1.61	2.16	2.05	2.9	3.11	1.44	1.69	2.51	1.91	3.5	2.69	2.51	1.91	1.95	0.91	3.5	2.73	3.11	2.25	2.79	2.46	1.4	3.24	1.88	2.43
prot_HORVU5Hr1G076140	tr|A0A287RUY1|A0A287RUY1_HORVV;tr|A0A287RUN2|A0A287RUN2_HORVV;HORVU5Hr1G076140.7	Ribulose-phosphate 3-epimerase (EC 5.1.3.1)	nan	Carbohydrate metabolism	0.54	0.25	0.48	0.21	0.46	0.22	0.32	0.32	0.3	0.51	0.65	0.69	0.5	0.71	0.19	0.25	0.94	0.64	0.68	0.58	0.58	0.71	0.21	0.5	0.68	0.18	0.78	0.48	0.79	0.75	0.85	0.64	0.57	0.62	1.16	0.71	0.72	0.82	0.56	0.94	0.6	0.84	1.43	0.88	1.59
prot_HORVU5Hr1G087810	tr|A0A287S5U2|A0A287S5U2_HORVV;HORVU5Hr1G087810.2;tr|A0A287S5K9|A0A287S5K9_HORVV;tr|A0A287S5N7|A0A287S5N7_HORVV;tr|A0A287S5N9|A0A287S5N9_HORVV;tr|A0A287S5J9|A0A287S5J9_HORVV	UTP--glucose-1-phosphate uridylyltransferase (EC 2.7.7.9)	nan	Carbohydrate metabolism	8.12	6.57	6.35	5.12	6.17	6.52	7.65	12.42	10.19	7.61	8.6	6.01	1.79	5.59	5.48	7.52	8.25	2.32	7.6	2.08	5.26	4.69	6.66	6.86	5.46	4.61	5.51	5.73	5.06	5.55	4.95	6.09	5.59	6.61	6.19	6.24	6.88	5.12	5.02	4.81	6.91	3.02	6.4	8.95	6.97
prot_HORVU5Hr1G096370	tr|F2D0E7|F2D0E7_HORVV;HORVU5Hr1G096370.1;tr|A0A287SE16|A0A287SE16_HORVV;tr|A0A287N3Z1|A0A287N3Z1_HORVV;tr|F2CQH5|F2CQH5_HORVV;HORVU4Hr1G008270.8	UDP-glucose 6-dehydrogenase (EC 1.1.1.22)	nan	Carbohydrate metabolism	1.81	0.72	1.59	0.54	1.08	0.92	7.5	6.11	4.94	1.11	0.65	0.83	0.36	0.33	0.43	3.91	8.24	0.47	0.43	0.42	0.4	0.14	0.38	0.54	1.26	1.03	1.3	1.33	1.08	1.56	1	1.85	0.49	5.72	10.78	7.04	1.49	1.33	1.02	0.93	0.95	0.61	11.28	3.6	3.63
prot_HORVU5Hr1G096390	tr|A0A287SE21|A0A287SE21_HORVV;HORVU5Hr1G096390.5;tr|M0YNW0|M0YNW0_HORVV;tr|A0A287SE31|A0A287SE31_HORVV;tr|A0A287SE77|A0A287SE77_HORVV;tr|A0A287SE38|A0A287SE38_HORVV	Alpha-1,4 glucan phosphorylase (EC 2.4.1.1)	nan	Carbohydrate metabolism	1.12	0.95	0.76	0.66	0.63	0.75	0.21	0.21	0.19	0.74	0.92	0.76	0.33	0.56	0.51	0.33	0.77	0.42	1.05	0.38	0.61	1.03	0.98	1.22	0.64	0.37	0.56	0.73	0.97	0.61	1.14	1.13	0.49	0.5	0.88	0.71	0.93	1.29	0.83	1.11	0.57	0.55	0.18	0.96	0.6
prot_HORVU5Hr1G116870	tr|M0XM18|M0XM18_HORVV;tr|A0A287SVD0|A0A287SVD0_HORVV;HORVU5Hr1G116870.4;tr|A0A287SVD1|A0A287SVD1_HORVV;tr|A0A287SVF2|A0A287SVF2_HORVV;tr|A0A287SVE7|A0A287SVE7_HORVV;tr|A0A287SVF3|A0A287SVF3_HORVV;tr|A0A287SVC6|A0A287SVC6_HORVV;tr|A0A287SVF7|A0A287SVF7_HORVV;tr|A0A287SV93|A0A287SV93_HORVV	Uncharacterized protein	nan	Carbohydrate metabolism	0.33	0.14	0.13	0.12	0.12	0.13	0.18	1.58	0.17	0.14	0.13	0.14	0.28	0.12	0.11	0.48	1.32	0.37	0.12	0.33	0.12	0.11	0.12	0.31	0.7	0.34	0.59	0.14	0.12	0.45	0.26	0.34	0.11	0.64	0.15	0.78	0.12	0.37	0.29	0.39	0.11	0.48	0.89	0.15	0.95
prot_HORVU6Hr1G013800	tr|A0A287TDS5|A0A287TDS5_HORVV;tr|A0A287TDH7|A0A287TDH7_HORVV;tr|A0A287TDS4|A0A287TDS4_HORVV;HORVU6Hr1G013800.2;tr|A0A287TDE6|A0A287TDE6_HORVV	Aldo_ket_red domain-containing protein	nan	Carbohydrate metabolism	2.29	1.53	1.68	2.02	2.05	2.18	3.25	2.02	2.72	2.6	2.46	1.93	1.03	1.89	1.36	3.05	3.41	1.34	1.61	1.2	1.37	1.99	1.91	1.87	2.64	1.55	2.06	1.79	1.67	1.9	2.34	2.45	1.99	2.13	2.56	3.75	2.76	2.51	2	1.53	1.54	1.74	4.54	1.09	2.65
prot_HORVU6Hr1G032070	tr|M0UXA5|M0UXA5_HORVV;HORVU6Hr1G032070.2;tr|A0A287TTF0|A0A287TTF0_HORVV;tr|A0A287TU30|A0A287TU30_HORVV;tr|A0A287TU25|A0A287TU25_HORVV;tr|A0A287TTG5|A0A287TTG5_HORVV	Glyceraldehyde-3-phosphate dehydrogenase (EC 1.2.1.-)	nan	Carbohydrate metabolism	0.73	1.28	0.64	0.52	0.85	0.86	0.29	1.1	0.59	0.78	0.68	0.9	0.44	0.76	0.54	0.56	0.75	0.58	0.88	0.52	0.48	0.65	0.73	0.89	0.57	0.45	0.51	0.69	0.56	1.15	0.77	0.41	0.38	0.67	0.24	1.15	0.99	1.05	1.1	1	1.14	0.75	0.24	0.23	0.42
prot_HORVU7Hr1G006160	tr|M0VF49|M0VF49_HORVV;tr|M0VF50|M0VF50_HORVV;tr|A0A287VF07|A0A287VF07_HORVV;HORVU7Hr1G006160.4;tr|A0A287VEU7|A0A287VEU7_HORVV	6-phosphogluconate dehydrogenase, decarboxylating (EC 1.1.1.44)	nan	Carbohydrate metabolism	5.45	3.57	2.91	2.67	5.37	5.39	8.55	12.04	7.96	4.72	5.9	4.8	1.83	4.25	3.47	7.31	13.58	2.37	2.2	2.12	2.93	2.95	4.23	2.48	3.03	3.09	4.07	3.72	5.58	6.91	2.34	4.67	3.63	7.16	1.99	10.39	6.14	5.09	4.54	5.25	5.33	3.09	12.16	2.28	9.34
prot_HORVU7Hr1G025390	tr|M0YLD7|M0YLD7_HORVV;tr|A0A287VR87|A0A287VR87_HORVV;tr|A0A287VRD7|A0A287VRD7_HORVV;HORVU7Hr1G025390.4;tr|A0A287VRC0|A0A287VRC0_HORVV	Starch synthase, chloroplastic/amyloplastic (EC 2.4.1.-)	nan	Carbohydrate metabolism	0.21	0.24	0.22	0.41	0.21	1.23	0.3	0.3	0.28	0.23	0.21	1.07	0.47	0.19	0.7	0.24	0.26	0.61	0.86	0.55	0.2	0.18	0.2	0.8	1.35	1.04	0.21	0.23	0.56	0.2	0.93	0.92	0.56	1.25	0.25	0.92	0.83	0.98	0.88	0.19	0.19	0.8	1.26	0.93	0.82
prot_HORVU7Hr1G038710	tr|A0A287W4E5|A0A287W4E5_HORVV;tr|F2DKE2|F2DKE2_HORVV;tr|A0A287W543|A0A287W543_HORVV;tr|A0A287W494|A0A287W494_HORVV;HORVU7Hr1G038710.2;tr|A0A287W4G6|A0A287W4G6_HORVV	PfkB domain-containing protein	nan	Carbohydrate metabolism	0.8	1.23	1.41	0.82	0.93	1.29	2.2	2.02	1.41	1.4	0.72	0.96	0.63	0.95	0.83	1.21	1.39	0.82	1.11	0.73	0.69	1.15	1	1.21	1.64	0.87	1.4	1.18	0.94	0.98	1.84	1.23	0.96	2.14	3.37	2.1	1.57	1.25	1.42	1.04	0.85	1.07	1.67	2.22	1.07
prot_HORVU7Hr1G056770	tr|F2CYT1|F2CYT1_HORVV;tr|A0A287WLF1|A0A287WLF1_HORVV;tr|A0A287WLN9|A0A287WLN9_HORVV;HORVU7Hr1G056770.2;tr|A0A287WLH5|A0A287WLH5_HORVV	Predicted protein	nan	Carbohydrate metabolism	4.52	3.85	2.48	4.36	4.77	6.48	7.17	7.65	6.87	4.11	4.28	4.49	2.38	4.66	4.57	5.58	7.85	3.09	3.74	2.76	2.5	3.99	4.03	4.63	5.05	3.95	4.33	3.34	2.61	5.26	3.87	4.13	5.21	4.28	2.59	5.77	5.57	5	3.52	5.31	4.56	4.02	7.31	3.33	4.69
RNA_HORVU0Hr1G014150		NTP_transferase domain-containing protein	nan	Carbohydrate metabolism	16.6543	16.5735	17.9752	15.1192	13.3535	15.7146	8.49521	14.4378	7.52558	16.9378	17.7572	17.0333	19.7084	14.2632	15.0905	13.1541	11.7824	14.5379	15.5242	19.3025	14.4648	17.3522	16.5007	18.2858	18.5888	21.5113	20.5991	20.1851	14.5615	15.329	13.8528	15.4391	15.8219	15.5158	12.0032	12.4751	16.4566	14.9111	19.3717	17.3359	16.0636	15.122	12.7627	16.8117	15.5375
RNA_HORVU0Hr1G033200		NTP_transferase domain-containing protein	nan	Carbohydrate metabolism	0.0431683	0.114243	0.092736	3.43461e-05	4.2365e-05	0.065037	5.05066e-05	5.70663e-05	4.76906e-05	3.53461e-05	0.031763	0.0265316	0.0244677	0.0545437	0.0318251	0.0946058	6.78709e-05	5.23324e-05	0.0130811	0.0442871	0.0644903	0.0243083	0.0405034	0.030563	0.10646	6.93914e-05	0.0382141	4.61269e-05	0.0265213	0.0254796	0.0319161	0.0440651	5.50901e-05	8.29719e-05	5.22332e-05	0.0281412	0.0518882	0.0512438	4.33372e-05	0.0438704	0.0329359	0.0408979	0.0296094	0.0627887	6.74372e-05
RNA_HORVU1Hr1G006860		Glucose-6-phosphate isomerase (EC 5.3.1.9)	nan	Carbohydrate metabolism	29.8008	30.324	29.7554	51.5581	51.3294	53.7502	40.5632	74.7645	54.2338	31.2247	35.0893	28.1058	61.5218	74.309	69.003	68.2004	61.8475	81.0419	33.6697	23.2374	29.1237	56.9868	52.1083	57.3511	46.4141	47.8398	39.7768	49.1436	45.2504	42.0373	59.0683	64.8634	64.786	70.1941	63.62	67.4883	46.9121	44.2293	55.5062	67.9283	74.0175	81.1517	68.4118	84.4979	76.4059
RNA_HORVU1Hr1G024400		Predicted protein	nan	Carbohydrate metabolism	188.274	197.11	182.353	164.538	145.532	176.445	73.4164	114.212	44.1711	186.889	201.082	175.303	218.617	170.872	174.265	91.7061	87.2684	85.5948	205.027	168.124	198.39	219.321	216.586	197.202	182.911	189.688	179.37	199.526	191.301	176.964	158.386	151.443	171.176	116.708	87.3235	91.0568	201.938	201.884	195.719	134.689	161.202	148.95	105.733	133.504	118.379
RNA_HORVU1Hr1G054380		Pyruvate kinase (EC 2.7.1.40)	nan	Carbohydrate metabolism	16.6025	24.2807	25.8303	50.9765	47.3641	47.9079	31.6777	29.6516	29.7494	16.648	19.7497	18.9347	62.5177	46.2736	44.3435	41.4872	37.5055	30.1958	18.1761	21.665	18.152	59.5014	49.8482	57.1923	17.632	21.3587	21.8765	16.8086	14.492	22.3545	42.3343	44.7179	54.4731	36.6072	37.681	34.5357	12.2188	15.1463	14.4226	37.4077	47.7129	36.4912	39.6882	41.0795	33.7051
RNA_HORVU1Hr1G061160		Pyruvate, phosphate dikinase (EC 2.7.9.1)	nan	Carbohydrate metabolism	114.577	121.875	124.271	292.155	248.632	216.061	419.932	442.104	407.202	100.22	116.314	100.431	154.86	256.683	191.089	435.608	469.151	415.289	127.701	84.6241	128.5	318.775	194.687	189.439	437.687	451.252	385.157	119.459	118.999	110.379	176.712	211.752	192.331	377.406	383.569	403.512	101.988	102.706	120.209	122.012	168.73	142.182	382.777	408.582	345.643
RNA_HORVU1Hr1G074330		FBPase domain-containing protein	nan	Carbohydrate metabolism	6.51841	3.94882	3.75977	5.32365	7.72739	6.60125	14.5055	20.19	19.4101	4.62327	4.4935	4.28928	4.19185	5.46801	4.57435	13.4133	17.4564	17.322	3.52222	3.00818	2.92939	5.55981	5.56571	5.36155	7.51753	8.0494	8.53376	4.77874	3.92768	2.68814	2.80025	3.78634	4.16481	9.52518	11.3346	11.7087	3.90303	4.37673	6.50925	3.10159	3.07303	2.44365	14.8484	11.3491	9.56259
RNA_HORVU1Hr1G082250		Uncharacterized protein	nan	Carbohydrate metabolism	4.31683e-05	4.13923e-05	3.81316e-05	3.43461e-05	0.00847301	0.0243889	0.0404053	5.70663e-05	4.76906e-05	3.53461e-05	4.16837e-05	4.42194e-05	0.0244067	0.170449	0.2686	0.0323992	0.0135742	0.0313994	2.54495e-05	3.79821e-05	3.64352e-05	3.17341e-05	4.67706e-05	3.71813e-05	7.59346e-05	6.93914e-05	5.36714e-05	4.61269e-05	3.1573e-05	4.12292e-05	3.37379e-05	5.44014e-05	0.011018	8.29719e-05	5.22332e-05	6.28151e-05	3.80412e-05	4.20031e-05	4.33372e-05	0.129724	0.0367588	0.122694	7.29294e-05	7.84858e-05	0.0404623
RNA_HORVU1Hr1G083470		PfkB domain-containing protein	nan	Carbohydrate metabolism	0.00863365	4.13923e-05	3.81316e-05	3.43461e-05	4.2365e-05	0.00812962	5.05066e-05	0.0114133	4.76906e-05	3.53461e-05	4.16837e-05	4.42194e-05	3.05083e-05	0.00681797	4.0697e-05	0.0163616	6.78709e-05	5.23324e-05	2.54495e-05	3.79821e-05	3.64352e-05	3.17341e-05	4.67706e-05	0.0148725	7.59346e-05	6.93914e-05	5.36714e-05	4.61269e-05	0.0189438	0.00824583	0.0203102	0.0217606	0.022036	0.0165944	0.0104466	6.28151e-05	0.0152165	0.0504038	4.33372e-05	5.89656e-05	0.0147035	0.0280151	7.29294e-05	7.84858e-05	0.0136223
RNA_HORVU2Hr1G021700		Uncharacterized protein	nan	Carbohydrate metabolism	54.1934	67.9827	63.184	125.198	109.709	123.188	14.4449	26.8668	9.38552	44.3876	57.265	43.335	158.668	118.646	124.077	37.3725	18.6102	18.2849	70.1644	55.5298	73.7303	153.841	138.114	143.356	50.132	66.2826	58.6736	45.2228	47.4479	57.7044	112.401	104.102	107.756	25.3396	19.4099	18.9702	41.6247	39.0125	36.0219	81.8442	113.151	104.279	19.2242	30.1857	25.815
RNA_HORVU3Hr1G060480		Ribokinase (RK) (EC 2.7.1.15)	nan	Carbohydrate metabolism	2.55556	2.04478	2.15062	2.24624	3.13501	2.08931	9.39423	7.24742	9.70981	2.25508	2.69277	2.24634	1.61084	2.45447	2.16508	5.96146	7.9409	8.12198	2.12758	2.16498	1.56671	2.33563	2.04855	2.26062	2.74883	2.88668	3.46718	2.88754	2.47532	2.32533	2.39539	3.24232	2.98588	7.25175	7.35443	8.19109	3.02047	2.6462	3.31096	3.2549	2.60987	2.25961	9.53917	7.15791	8.18688
RNA_HORVU3Hr1G083360		D-fructose-1,6-bisphosphate 1-phosphohydrolase (EC 3.1.3.11)	nan	Carbohydrate metabolism	203.852	177.91	198.222	349.498	259.093	330.039	105.711	140.636	60.7679	188.596	184.71	184.919	310.546	323.003	278.355	135.863	111.459	117.352	212.386	234.107	222.784	407.25	356.121	350.236	385.08	339.022	377.946	184.15	191.318	191.935	308.002	297.626	311.421	195.488	136.442	145.242	170.134	190.745	162.8	302.841	260.485	237.401	136.707	193.5	154.345
RNA_HORVU3Hr1G085420		Alpha-1,4 glucan phosphorylase (EC 2.4.1.1)	nan	Carbohydrate metabolism	15.7382	19.3539	26.482	127.612	80.3662	97.5723	17.4257	30.0339	7.8473	16.7366	18.1473	18.9988	132.139	87.8361	72.7316	41.1943	24.7729	25.0119	18.2112	21.5796	19.3158	124.118	95.9594	125.849	76.1548	95.1308	89.1938	15.5925	15.2751	22.1317	78.4273	97.5712	110.032	58.5259	36.4146	37.282	15.6616	16.1468	15.3635	72.4983	101.232	63.789	26.2826	55.6939	35.8576
RNA_HORVU3Hr1G096050		Transaldolase (EC 2.2.1.2)	nan	Carbohydrate metabolism	10.5676	11.6726	16.938	20.7657	72.9272	21.1858	188.713	128.627	245.578	6.88541	9.04536	11.1787	23.5097	18.3608	19.2253	156.861	166.121	166.134	6.62706	8.0446	7.00284	12.9539	14.8169	21.2157	23.4031	26.5353	21.2432	14.1148	12.5029	14.6941	20.6611	34.893	37.2629	92.8456	168.128	172.616	8.62774	11.198	15.8094	23.999	32.3404	28.4547	141.921	102.267	104.609
RNA_HORVU3Hr1G113820		Predicted protein	nan	Carbohydrate metabolism	0.751128	1.51496	1.31935	2.43857	3.31295	2.4714	2.66675	3.51528	4.19678	0.926067	0.875357	1.55652	1.87321	2.71355	2.77554	2.99693	3.54286	3.75746	0.941633	0.949552	0.845296	2.13253	1.56214	2.05241	1.76168	2.06786	2.82312	0.719579	0.87773	1.36056	1.86233	2.63303	2.25869	2.55554	2.37139	2.46235	0.966246	0.966072	1.07476	1.56848	2.53636	2.44365	2.6838	3.26501	2.83236
RNA_HORVU4Hr1G007620		Uncharacterized protein	nan	Carbohydrate metabolism	68.439	76.4516	75.2412	162.828	153.7	163.365	122.034	161.235	97.7563	67.9422	95.2139	69.7163	149.357	166.693	150.783	162.434	140.506	138.513	94.2905	52.4381	80.9007	172.253	145.653	146.442	178.826	185.872	162.764	83.1944	78.2758	80.4051	115.33	131.738	129.385	139.044	123.981	126.434	81.5907	71.985	83.06	70.4992	132.346	109.249	132.732	168.87	152.88
RNA_HORVU4Hr1G015570		Predicted protein	nan	Carbohydrate metabolism	74.5602	74.9283	62.0706	124.587	96.9736	111.595	36.0718	66.0485	30.5411	79.4721	71.8043	68.8849	93.8253	122.478	93.6846	42.5078	66.6221	67.0796	80.4714	69.9782	90.5342	147.03	120.631	117.054	134.571	160.447	141.682	75.602	87.0341	64.7463	90.8899	87.4883	81.908	89.5101	76.7201	62.589	74.9944	78.8231	64.9711	68.2467	83.6262	71.2442	58.9853	88.846	79.7782
RNA_HORVU4Hr1G038960		UDP-arabinopyranose mutase (EC 5.4.99.30)	nan	Carbohydrate metabolism	11.2151	11.7471	17.0753	69.07	119.359	59.9885	229.704	164.351	258.569	8.62444	13.097	11.3821	32.4975	48.6394	43.2691	220.752	217.553	202.872	9.52322	9.64745	9.58246	41.248	34.0584	42.8626	73.7629	81.7985	63.869	13.7735	12.8944	15.1971	61.2411	94.8325	82.7123	156.717	204.775	180.92	10.758	13.5754	18.739	61.1827	75.304	49.5887	193.949	166.249	176.092
RNA_HORVU4Hr1G059130		UDP-glucuronate decarboxylase (EC 4.1.1.35)	nan	Carbohydrate metabolism	12.7605	14.2472	18.1506	51.8764	90.9493	43.2821	150.025	110.743	152.457	12.8165	15.5647	12.9209	30.6914	41.5419	37.2866	170.161	136.244	139.623	14.1907	14.0002	12.1548	37.2749	30.4945	35.0471	65.7138	69.2942	59.103	12.5926	11.5368	13.1768	39.8107	58.438	52.8424	87.0873	127.491	107.929	10.195	10.2488	15.8267	34.2118	47.7055	29.2216	114.397	107.777	101.264
RNA_HORVU4Hr1G086300		Uncharacterized protein	nan	Carbohydrate metabolism	13.2958	13.8085	24.4042	24.8597	105.438	27.0147	253.947	123.377	261.326	9.69896	8.22836	10.4888	15.4128	19.8676	21.3008	238.799	182.179	160.032	6.70341	14.4104	9.18896	15.3022	16.3978	15.1105	16.2804	24.051	19.8799	29.3275	13.1091	18.8335	24.8109	54.0858	73.964	124.806	176.151	164.412	8.90164	10.8284	12.0391	21.2276	41.3536	15.4083	111.203	75.158	104.663
RNA_HORVU5Hr1G000580		Sucrose-phosphatase (EC 3.1.3.24)	nan	Carbohydrate metabolism	63.017	64.2326	59.8895	66.3361	72.1562	73.1097	58.7695	61.7343	49.541	55.2812	65.4184	50.6312	97.4131	66.5093	70.8698	57.4439	54.4732	56.8853	65.4664	54.8613	59.9942	80.4079	85.5996	90.6258	50.7395	49.4899	52.3941	53.9223	57.8291	51.7838	69.3449	72.0165	69.0169	54.5126	49.3395	57.8527	58.2487	51.6051	66.2972	57.0551	73.3999	66.817	62.4859	56.2586	61.8804
RNA_HORVU5Hr1G069850		Glucose-6-phosphate isomerase (EC 5.3.1.9)	nan	Carbohydrate metabolism	0.992956	2.48908	3.08355	4.7388	7.5586	4.64453	12.0383	13.3169	15.6194	2.057	2.11661	2.24687	8.11985	3.6273	5.09535	15.3086	13.9135	12.2469	1.84255	0.872828	2.03928	4.30181	3.31464	4.80494	7.11386	6.8542	5.35072	1.80983	2.01335	1.99054	2.78918	3.12373	3.7199	7.25025	9.79007	8.3666	1.83168	1.89165	2.00642	1.58912	3.9712	4.26412	10.343	9.62111	8.11674
RNA_HORVU5Hr1G076140		Ribulose-phosphate 3-epimerase (EC 5.1.3.1)	nan	Carbohydrate metabolism	7.97749	7.17742	8.36607	14.1162	15.387	13.2675	21.8492	22.1303	24.3699	6.79351	8.8286	7.26966	10.263	13.4723	11.4114	20.2171	24.1892	24.4497	8.91243	8.18894	7.71697	13.1379	10.7479	11.1916	19.7126	19.3047	21.0714	7.67551	9.02356	8.12215	12.1389	14.5034	15.4252	22.2531	24.863	26.5708	7.69954	7.77898	10.0802	13.8333	14.1521	10.93	26.0942	23.483	23.3468
RNA_HORVU5Hr1G087810		UTP--glucose-1-phosphate uridylyltransferase (EC 2.7.7.9)	nan	Carbohydrate metabolism	50.9944	49.5004	55.2679	116.005	99.1721	104.907	80.1403	94.3918	72.8086	56.351	62.0796	56.6323	92.8825	110.433	90.8449	98.3644	93.4273	90.7216	64.1348	46.3268	57.2553	105.104	84.3865	85.5167	95.6737	89.5641	93.6674	59.5931	51.3758	54.8583	79.2025	93.2938	96.162	101.239	89.3518	96.3253	53.5912	46.1362	54.2576	70.6739	86.8861	75.7327	97.324	110.805	98.9386
RNA_HORVU5Hr1G096370		UDP-glucose 6-dehydrogenase (EC 1.1.1.22)	nan	Carbohydrate metabolism	4.54993	4.28824	8.88466	36.5099	127.273	32.3152	279.079	146.09	387.382	3.6972	2.3593	2.92732	11.9349	22.472	30.4658	256.035	176.926	198.842	1.79674	5.59856	2.72535	13.9567	10.2428	11.6006	30.2827	39.5669	29.208	74.2735	3.59301	4.9475	23.4478	56.1966	74.57	149.051	252.537	173.294	6.34527	4.54474	7.17664	26.1099	36.4941	19.815	125.92	134.744	103.138
RNA_HORVU5Hr1G096390		Alpha-1,4 glucan phosphorylase (EC 2.4.1.1)	nan	Carbohydrate metabolism	31.038	35.6884	30.7112	6.68375	7.07496	8.70682	20.3845	25.9423	14.1641	48.0494	41.8671	38.2321	26.1884	9.2588	11.9975	28.5275	28.5329	24.5648	27.6738	17.4262	24.1347	6.78475	9.04544	10.7082	14.9895	18.9577	18.8172	44.7431	29.0282	29.0666	6.97025	9.05239	12.0868	23.2985	24.0273	22.4627	49.4688	42.524	51.3286	10.3072	13.8728	10.8993	28.9967	30.2484	36.996
RNA_HORVU5Hr1G116870		Uncharacterized protein	nan	Carbohydrate metabolism	8.93583	8.23707	8.61011	20.1474	29.1302	19.5843	60.8504	60.8441	73.2337	7.38733	9.08704	7.85336	15.4555	21.7357	15.3184	54.0095	68.8347	65.1538	8.63248	5.44663	5.9025	20.5447	16.5381	23.0822	32.1355	34.7234	29.6696	13.9211	15.3634	9.48271	19.9189	26.809	26.1127	51.4758	63.8499	68.6695	14.8361	13.8694	20.5505	18.9161	28.1278	22.4632	69.9685	61.9567	58.6569
RNA_HORVU6Hr1G013800		Aldo_ket_red domain-containing protein	nan	Carbohydrate metabolism	12.3202	11.2008	10.9361	24.846	23.6312	21.5598	54.1027	51.1085	50.037	11.0492	11.7215	12.3726	17.7497	20.7812	16.6776	40.2075	58.4097	57.3563	11.7271	11.1136	8.85375	23.9466	19.5034	20.9331	38.1344	37.1383	38.7723	17.2976	14.7446	11.6184	17.2333	21.5865	20.3723	50.5963	47.2293	49.8124	15.0263	13.8106	15.9047	19.8478	17.8427	14.8153	57.7747	46.0084	45.8708
RNA_HORVU6Hr1G032070		Glyceraldehyde-3-phosphate dehydrogenase (EC 1.2.1.-)	nan	Carbohydrate metabolism	14.4441	17.6414	20.2555	34.4354	39.1792	34.7135	33.3041	32.6647	36.6359	14.202	24.0848	16.4938	41.0032	30.8513	29.6274	35.5582	33.8133	33.095	17.1326	14.5167	13.7361	31.1058	33.2352	40.5574	19.743	20.1096	20.5991	16.2459	16.4748	19.7735	36.4774	40.257	39.4886	33.6534	38.4019	36.3699	14.4024	14.9363	19.3977	35.0963	40.6111	37.6874	33.7372	34.0158	30.4142
RNA_HORVU7Hr1G006160		6-phosphogluconate dehydrogenase, decarboxylating (EC 1.1.1.44)	nan	Carbohydrate metabolism	30.6926	28.6517	32.9686	61.4933	108.887	58.2731	174.389	119.28	217.908	23.0386	24.9102	28.0262	46.9767	52.7643	52.3934	162.11	141.077	142.292	27.5517	23.8831	24.5209	52.9198	46.6303	55.4225	60.6414	64.4923	56.7522	37.8886	31.7182	33.1318	57.4354	86.6288	92.1106	141.334	252.401	222.039	29.8091	29.9566	44.6633	61.7016	70.2607	58.6987	171.72	149.531	152.098
RNA_HORVU7Hr1G025390		Starch synthase, chloroplastic/amyloplastic (EC 2.4.1.-)	nan	Carbohydrate metabolism	60.1161	64.2739	65.9371	99.1229	81.2307	97.3685	35.1223	61.0381	28.8147	48.926	57.1483	50.3128	110.166	104.526	97.5589	57.3305	47.2382	51.9765	64.4229	54.8461	60.7448	118.679	86.2357	87.8669	100.021	105.308	104.584	48.4793	47.6879	60.6151	89.1558	88.1737	97.3552	53.7658	48.159	53.7949	38.6498	44.1285	37.712	82.8466	96.2271	88.3599	51.8091	69.1931	60.4507
RNA_HORVU7Hr1G033230		Sucrose synthase (EC 2.4.1.13)	nan	Carbohydrate metabolism	96.3861	91.419	72.4805	86.6003	188.363	125.838	201.966	265.792	259.065	82.6815	128.111	89.783	118.568	216.068	226.113	308.263	262.47	261.013	84.9251	47.9714	64.33	71.4335	65.6192	84.7437	126.705	142.113	111.497	153.51	101.671	65.3317	110.424	153.88	182.392	160.219	248.682	231.034	85.9046	78.9995	137.024	237.431	262.002	329.504	271.152	304.525	397.205
RNA_HORVU7Hr1G038710		PfkB domain-containing protein	nan	Carbohydrate metabolism	13.339	15.7125	15.4128	16.9052	18.0306	16.8608	10.9902	13.947	11.4839	14.4	15.6397	11.5236	23.5158	18.0267	17.8009	10.9347	11.2937	12.9261	15.8398	16.507	16.8403	19.123	19.4847	22.5021	12.8481	13.1705	13.4501	13.9395	13.1849	14.2735	16.9162	18.1483	18.323	14.155	12.5673	13.254	11.5873	12.2061	13.7466	18.3147	22.2905	23.5572	14.2067	16.3251	15.2948
RNA_HORVU7Hr1G056770		Predicted protein	nan	Carbohydrate metabolism	66.6432	53.2967	59.981	114.682	98.6682	117.034	48.8803	77.6672	51.3437	65.1569	54.6223	64.8079	78.9068	126.262	102.125	53.6531	59.835	77.0332	70.9329	61.7361	59.2801	122.665	115.224	113.552	92.4428	108.667	123.079	68.4892	73.8366	66.0821	105.802	102.612	102.71	95.1356	70.8909	71.6469	74.8042	63.6012	81.6213	108.756	105.284	94.331	68.9475	83.038	101.304
RNA_HORVU7Hr1G082990		Phosphoglucomutase	nan	Carbohydrate metabolism	8.52141	6.55654	5.6511	1.33263	1.43194	1.86168	0.494965	1.43807	0.267068	16.7965	14.2225	12.2134	4.25286	1.54768	2.03485	2.00875	1.91396	1.03618	5.50728	4.0185	4.72929	1.47881	2.65657	4.90793	1.06308	2.77565	2.52256	17.0208	11.6315	5.16189	1.13359	1.26211	2.41295	1.54328	1.44164	0.929664	18.0315	17.1961	16.5461	1.96945	4.44046	2.83218	1.18146	2.02493	4.15413
prot_HORVU0Hr1G014150	tr|A0A287E1D6|A0A287E1D6_HORVV;HORVU0Hr1G014150.1;tr|A0A287E1A8|A0A287E1A8_HORVV;tr|A0A287E1D1|A0A287E1D1_HORVV	NTP_transferase domain-containing protein	nucleotidyltransferase activity	Carbohydrate metabolism	0.7	0.67	0.42	0.24	0.12	0.51	0.18	0.17	0.52	0.79	0.72	0.13	0.27	0.11	0.66	0.63	0.15	0.36	0.12	0.32	0.11	0.1	0.55	0.49	0.42	0.71	0.88	0.49	0.8	0.71	0.63	0.69	0.74	0.92	0.15	0.12	0.73	0.87	0.91	0.68	0.9	0.47	0.15	0.14	0.91
prot_HORVU0Hr1G033200	tr|A0A287EB72|A0A287EB72_HORVV;HORVU0Hr1G033200.1;tr|A0A287EB13|A0A287EB13_HORVV;tr|A0A287NKW4|A0A287NKW4_HORVV;HORVU4Hr1G025240.1	NTP_transferase domain-containing protein	nucleotidyltransferase activity	Carbohydrate metabolism	0.89	0.66	0.59	0.57	0.81	0.69	0.98	0.7	0.83	0.61	0.72	0.67	0.44	0.51	0.55	1.31	0.99	0.58	0.95	0.52	0.37	0.6	0.8	0.63	0.82	0.68	0.88	0.6	0.66	0.49	0.35	0.84	0.52	1.34	0.24	0.9	0.66	0.75	0.68	0.62	0.72	0.75	0.69	1.16	0.71
prot_HORVU4Hr1G076100	HORVU4Hr1G076100.13;tr|A0A287PQG2|A0A287PQG2_HORVV;tr|A0A287PQA9|A0A287PQA9_HORVV;tr|A0A287PQH2|A0A287PQH2_HORVV;tr|A0A287PQB8|A0A287PQB8_HORVV;tr|A0A287PQA3|A0A287PQA3_HORVV;tr|A0A287PQ68|A0A287PQ68_HORVV;tr|A0A287PQ55|A0A287PQ55_HORVV;tr|A0A287PQC7|A0A287PQC7_HORVV;tr|A0A287PQ60|A0A287PQ60_HORVV;tr|M0YRF0|M0YRF0_HORVV;tr|A0A287PRA2|A0A287PRA2_HORVV;tr|A0A287PQ95|A0A287PQ95_HORVV;tr|A0A287PQ64|A…	CN hydrolase domain-containing protein	omega-amidase activity	Amino acid metabolism	1.46	1.75	1.35	1.34	1.79	1.48	3.53	3.85	3.13	1.22	1.31	1.47	0.71	0.99	0.94	1.9	2.2	0.92	1.88	0.82	0.91	0.93	1.51	1.54	2.14	0.7	1.79	1.35	0.74	0.76	0.82	1.09	0.65	1.16	1.61	0.89	0.78	1.31	1.22	1.24	0.8	1.2	1.57	1.67	1.35
prot_HORVU1Hr1G080320	tr|A0A287GFQ2|A0A287GFQ2_HORVV;tr|A0A287GFP5|A0A287GFP5_HORVV;tr|A0A287GFN7|A0A287GFN7_HORVV;tr|A0A287GFP0|A0A287GFP0_HORVV;tr|A0A287GFM8|A0A287GFM8_HORVV;HORVU1Hr1G080320.2;tr|A0A287GFN1|A0A287GFN1_HORVV	Aldedh domain-containing protein	oxidoreductase activity, acting on the aldehyde or oxo group of donors, NAD or NADP as acceptor	Amino acid metabolism	0.63	0.53	0.27	0.28	0.1	0.37	1.59	3.58	1.06	0.57	0.45	0.49	0.22	0.19	0.09	0.43	1.18	0.29	0.2	0.26	0.09	0.17	0.36	0.37	0.42	0.36	0.36	0.45	0.51	0.49	0.28	0.58	0.38	0.78	0.12	1.14	0.54	0.57	0.54	0.41	0.32	0.38	1.29	0.12	0.65
prot_HORVU7Hr1G082990	HORVU7Hr1G082990.2;tr|A0A287X452|A0A287X452_HORVV	Phosphoglucomutase	phosphomannomutase activity	Carbohydrate metabolism	0.24	0.1	0.09	0.08	0.19	0.19	0.13	0.13	0.12	0.38	0.29	0.32	0.2	0.08	0.25	0.1	0.11	0.26	0.09	0.23	0.19	0.07	0.29	0.07	0.2	0.07	0.09	0.25	0.3	0.33	0.16	0.08	0.08	0.09	0.11	0.09	0.09	0.35	0.38	0.08	0.08	0.34	0.11	0.1	0.09
prot_HORVU1Hr1G083470	tr|A0A287GIT2|A0A287GIT2_HORVV;tr|A0A287GIS4|A0A287GIS4_HORVV;tr|A0A287GIR7|A0A287GIR7_HORVV;tr|A0A287GIR5|A0A287GIR5_HORVV;tr|A0A287GIR9|A0A287GIR9_HORVV;HORVU1Hr1G083470.1;tr|A0A287STB0|A0A287STB0_HORVV;HORVU5Hr1G114110.1;tr|A0A287GIS1|A0A287GIS1_HORVV	PfkB domain-containing protein	phosphotransferase activity, alcohol group as acceptor	Carbohydrate metabolism	1.14	1.37	1.32	0.82	1.29	1.38	0.6	1.87	1.41	1.25	1.24	1.33	0.93	1.43	0.74	1.17	2.07	1.2	1.44	1.08	1.1	0.97	0.91	0.94	1.51	0.73	0.92	1.5	1.26	1.53	1.64	0.79	0.92	1.55	2.41	1.66	1.46	1.39	1.47	1.3	1.41	1.56	2.74	1.83	1.8
prot_HORVU1Hr1G015560	tr|A0A287EQD6|A0A287EQD6_HORVV;tr|A0A287EQC9|A0A287EQC9_HORVV;tr|A0A287EQD8|A0A287EQD8_HORVV;HORVU1Hr1G015560.2;tr|A0A287EQD9|A0A287EQD9_HORVV	Uncharacterized protein	pyridoxal phosphate binding	Amino acid metabolism	0.99	1.12	0.96	0.87	0.87	1.09	1.83	5.15	2.25	0.99	1.04	1.04	0.62	0.58	0.54	1.37	1.61	0.8	1.48	0.72	0.52	0.65	0.8	0.9	1.13	0.46	0.76	0.99	0.83	1.17	0.82	0.78	0.72	1.22	1.38	1.17	1.19	1.23	1.04	0.97	1.13	1.05	0.81	1.79	0.83
prot_HORVU2Hr1G122370	tr|A0A287JQT7|A0A287JQT7_HORVV;tr|A0A287JQT0|A0A287JQT0_HORVV;HORVU2Hr1G122370.1;tr|A0A287JR13|A0A287JR13_HORVV;tr|A0A287JQQ6|A0A287JQQ6_HORVV	APH domain-containing protein	S-methyl-5-thioribose kinase activity	Amino acid metabolism	0.27	0.12	0.11	0.41	0.28	0.43	0.47	0.38	0.38	0.12	0.11	0.12	0.24	0.24	0.09	0.61	0.54	0.32	0.11	0.28	0.1	0.23	0.24	0.34	0.41	0.22	0.27	0.44	0.36	0.1	0.35	0.1	0.09	0.35	0.5	0.39	0.39	0.12	0.22	0.1	0.3	0.41	0.13	0.6	0.38
prot_HORVU7Hr1G033230	HORVU7Hr1G033230.8;tr|A0A287VYW6|A0A287VYW6_HORVV;tr|M0UKI5|M0UKI5_HORVV;tr|A0A287VYP3|A0A287VYP3_HORVV;tr|A0A287VZH3|A0A287VZH3_HORVV;tr|A0A287VYN9|A0A287VYN9_HORVV	Sucrose synthase (EC 2.4.1.13)	sucrose synthase activity	Carbohydrate metabolism	2.12	1.95	0.58	1.14	2.13	2.04	4.14	11.66	4.48	1.82	1.88	1.57	0.61	1.19	1.34	2.16	3.87	0.79	1.01	0.71	0.67	1.03	1.47	1.45	1.24	1.33	1.29	1.44	2.27	2.18	1.23	2.19	2.05	2.48	1.08	3.64	1.86	2.09	1.75	1.08	2.11	1.03	3.57	2.43	3.69
prot_HORVU4Hr1G015570	HORVU4Hr1G015570.3;tr|F2CYS4|F2CYS4_HORVV;tr|A0A287NCP4|A0A287NCP4_HORVV;tr|A0A287NC63|A0A287NC63_HORVV;tr|A0A287NCS0|A0A287NCS0_HORVV;tr|A0A287NCQ1|A0A287NCQ1_HORVV;tr|A0A287NCE7|A0A287NCE7_HORVV;tr|A0A287NCC8|A0A287NCC8_HORVV;tr|A0A287NCB7|A0A287NCB7_HORVV;tr|A0A287NC97|A0A287NC97_HORVV	Predicted protein	sucrose-phosphate synthase activity	Carbohydrate metabolism	2.26	2.96	2.34	2.85	3.64	4.3	5.67	3.12	4.18	1.89	2.33	2.61	1.56	2.69	2.23	4.5	4.6	2.03	3.4	1.82	2.08	3.33	3.45	3.03	4.52	2.07	3.61	2.16	1.4	1.71	2.74	2.51	1.32	2.28	5	2.47	1.66	1.75	1.54	2.3	1.74	2.64	2.44	4.76	2.53
prot_HORVU2Hr1G012440	tr|A0A287H383|A0A287H383_HORVV;HORVU2Hr1G012440.2;tr|A0A287H3D9|A0A287H3D9_HORVV;tr|A0A287H3E0|A0A287H3E0_HORVV;tr|A0A287H388|A0A287H388_HORVV;tr|A0A287H3H7|A0A287H3H7_HORVV;tr|A0A287H3E4|A0A287H3E4_HORVV;tr|A0A287H389|A0A287H389_HORVV	Dihydrolipoamide acetyltransferase component of pyruvate dehydrogenase complex (EC 2.3.1.-)	transferase activity, transferring acyl groups	Amino acid metabolism	0.73	0.54	0.67	0.2	0.3	0.37	0.15	0.15	0.14	0.84	0.64	0.85	0.23	0.53	0.37	0.25	0.58	0.3	0.76	0.27	0.64	0.27	0.47	0.41	0.59	0.36	0.25	0.49	0.77	1.24	0.39	0.48	0.42	0.59	0.12	0.5	1.23	0.82	1.02	0.38	0.64	0.4	0.62	0.12	0.41
prot_HORVU1Hr1G093480	tr|A0A287GSJ3|A0A287GSJ3_HORVV;HORVU1Hr1G093480.1;tr|A0A287GSH8|A0A287GSH8_HORVV;tr|A0A287GSK4|A0A287GSK4_HORVV	Uncharacterized protein	tryptophan synthase activity	Amino acid metabolism	6.22	6.08	2.81	2.14	3.95	4.96	12.64	13.4	11.52	7.28	5.97	6.79	1.99	4.03	2.88	10.83	13.05	2.59	6.19	2.31	4.74	2.85	2.5	3.08	2.61	1.49	1.99	5.62	7.04	6.17	3.45	3.48	3.28	7.5	26.89	12.74	4.95	5.94	6.74	4.15	3.05	3.37	23.69	8.89	12.8
prot_HORVU1Hr1G049500	tr|F2DS97|F2DS97_HORVV;HORVU1Hr1G049500.1;tr|A0A287FHA3|A0A287FHA3_HORVV	nan	nan	Cell cycle organisation	0.34	0.46	0.08	0.19	0.28	0.34	2	2.26	1.43	0.3	0.4	0.53	0.18	0.28	0.28	0.84	1.47	0.23	0.08	0.21	0.07	0.26	0.22	0.17	0.41	0.13	0.43	0.54	0.42	0.26	0.38	0.42	0.42	0.71	0.1	1.09	0.32	0.63	0.47	0.41	0.35	0.31	1.23	0.89	0.83
prot_HORVU2Hr1G021280	tr|A0A287HAW7|A0A287HAW7_HORVV;tr|A0A287HAT8|A0A287HAT8_HORVV;tr|A0A287HB23|A0A287HB23_HORVV;tr|A0A287HB01|A0A287HB01_HORVV;HORVU2Hr1G021280.1;tr|A0A287HB42|A0A287HB42_HORVV;tr|A0A287HB18|A0A287HB18_HORVV	Uncharacterized protein	nan	Cell cycle organisation	1.47	1.79	1.35	1.25	0.99	2.72	2.37	2.12	2.45	1.9	1.93	2.21	0.66	1.81	1.52	2.18	2.57	0.85	0.99	0.76	1.66	1.91	2.23	0.48	1.16	1.71	2.65	1.83	1.23	1.15	0.22	0.8	2.43	2.27	1.42	1.92	1.85	1.79	1.65	2.08	1.56	1.11	1.59	1.61	1.98
prot_HORVU3Hr1G049960	HORVU3Hr1G049960.4;tr|A0A287L008|A0A287L008_HORVV;tr|A0A287L005|A0A287L005_HORVV;tr|A0A287L018|A0A287L018_HORVV;tr|M0XJR1|M0XJR1_HORVV;tr|A0A287L007|A0A287L007_HORVV;tr|A0A287L022|A0A287L022_HORVV;tr|A0A287L026|A0A287L026_HORVV;tr|A0A287L013|A0A287L013_HORVV;tr|A0A287L021|A0A287L021_HORVV;tr|A0A287L014|A0A287L014_HORVV;tr|A0A287L024|A0A287L024_HORVV;tr|A0A287L019|A0A287L019_HORVV;tr|A0A287L020|A0…	Protein ROOT HAIR DEFECTIVE 3 homolog	nan	Cell cycle organisation	0.06	0.06	0.14	0.05	0.17	0.05	0.08	0.08	0.07	0.17	0.05	0.06	0.13	0.05	0.05	0.19	0.44	0.17	0.05	0.15	0.05	0.05	0.05	0.04	0.05	0.16	0.05	0.06	0.05	0.05	0.04	0.05	0.05	0.44	0.07	0.06	0.2	0.06	0.17	0.13	0.05	0.22	0.07	0.06	0.06
prot_HORVU4Hr1G057200	tr|M0V3Q0|M0V3Q0_HORVV;HORVU4Hr1G057200.4;tr|A0A287P6G0|A0A287P6G0_HORVV;tr|A0A287P7P6|A0A287P7P6_HORVV;tr|A0A287P6G4|A0A287P6G4_HORVV;tr|M0V3P9|M0V3P9_HORVV;tr|M0V3P8|M0V3P8_HORVV;tr|A0A287P6J6|A0A287P6J6_HORVV	nan	nan	Cell cycle organisation	0.65	0.39	0.18	0.29	0.39	0.58	2.57	3.05	1.57	0.29	0.4	0.44	0.19	0.22	0.34	1.31	2.19	0.25	0.32	0.22	0.08	0.22	0.25	0.42	0.78	0.07	0.37	0.31	0.08	0.26	0.06	0.51	0.07	0.08	0.74	0.66	0.08	0.09	0.09	0.25	0.07	0.32	2.07	0.1	0.97
prot_HORVU5Hr1G078090	tr|A0A287RWW5|A0A287RWW5_HORVV;tr|A0A287RWT5|A0A287RWT5_HORVV;HORVU5Hr1G078090.2	nan	nan	Cell cycle organisation	0.77	0.24	0.22	0.2	0.2	0.21	0.3	0.3	0.28	0.6	0.51	0.23	0.47	0.19	0.18	0.24	0.62	0.61	0.21	0.54	0.19	0.18	0.54	0.17	0.19	0.53	0.21	0.22	0.41	0.53	0.16	0.2	0.45	0.56	0.25	0.64	0.9	0.22	0.69	0.39	0.42	0.79	0.52	0.24	0.22
prot_HORVU6Hr1G088120	HORVU6Hr1G088120.3	nan	nan	Cell cycle organisation	0.85	0.22	0.84	0.65	0.19	0.75	0.28	0.28	0.26	0.88	0.52	0.73	0.43	0.18	0.53	0.51	0.24	0.56	0.45	0.5	0.55	0.16	0.44	0.46	0.17	0.48	0.48	0.81	0.66	0.83	0.38	0.71	0.66	0.56	0.23	0.43	0.82	0.98	1.1	0.82	0.98	0.73	0.24	0.23	0.59
prot_HORVU6Hr1G095380	tr|A0A287VAK7|A0A287VAK7_HORVV;tr|A0A287VAN6|A0A287VAN6_HORVV;HORVU6Hr1G095380.12;tr|A0A287VAG4|A0A287VAG4_HORVV;tr|M0WUZ6|M0WUZ6_HORVV	nan	nan	Cell cycle organisation	0.78	0.17	0.16	0.77	0.98	0.98	1.13	1.06	1.03	0.96	0.76	0.68	0.33	0.68	0.67	0.16	1.31	0.43	0.14	0.38	0.77	0.48	1.05	0.64	1	0.92	0.92	0.75	0.5	0.59	0.33	0.84	0.64	0.73	1.44	0.61	0.47	0.16	0.46	0.13	0.46	0.56	0.18	1.97	0.59
prot_HORVU7Hr1G021180	tr|A0A287VMY6|A0A287VMY6_HORVV;tr|A0A287VMG3|A0A287VMG3_HORVV;tr|A0A287VMH0|A0A287VMH0_HORVV;HORVU7Hr1G021180.2	nan	nan	Cell cycle organisation	2.36	1.44	1.67	1	0.82	1.55	1.62	1.55	0.85	1.65	2.19	1.78	0.52	0.93	0.73	0.79	1.11	0.67	1.81	0.6	1.21	0.65	1.24	1.21	1.06	0.69	0.78	1.43	1.77	2.55	0.98	1.8	1.47	0.78	0.28	0.7	2.41	2.62	1.7	1.34	1.37	0.87	0.57	0.27	0.75
RNA_HORVU1Hr1G049500		nan	nan	Cell cycle organisation	7.1573	6.67244	8.06102	17.8256	28.5456	14.7471	58.0624	41.7839	53.2704	6.94197	7.37801	7.74723	9.37216	13.1382	11.444	53.2158	51.8941	46.4397	5.93483	5.57577	5.87335	14.75	12.3007	14.7982	22.8867	26.9238	22.9821	8.38587	6.63665	7.14089	17.8339	26.2541	22.9726	37.5863	51.1676	50.1013	6.9235	7.95539	10.739	16.8288	20.4085	12.8522	44.1661	46.1654	41.7032
RNA_HORVU2Hr1G021280		Uncharacterized protein	nan	Cell cycle organisation	47.9081	48.8677	44.4233	36.9564	33.282	37.5995	26.324	34.8104	20.4974	46.2609	52.6382	43.8302	44.4445	35.658	34.039	28.7057	28.1936	31.0959	48.7155	44.8644	45.3472	42.9172	42.8138	45.0786	40.0327	42.8977	45.4705	49.1343	50.6305	43.3978	37.0982	40.1047	37.8689	35.6116	31.2772	33.5935	51.4241	52.3695	49.1184	37.5611	39.4642	39.6403	38.5213	41.1894	38.682
RNA_HORVU3Hr1G049960		Protein ROOT HAIR DEFECTIVE 3 homolog	nan	Cell cycle organisation	24.7872	25.9612	25.8227	39.5255	49.1519	37.1605	97.5586	102.685	98.5098	22.3458	28.7617	25.4704	37.031	37.6625	35.1785	95.4482	102.567	90.2314	27.0325	17.1603	23.2529	38.6585	30.747	36.8393	63.937	68.5725	58.2013	24.7056	24.0207	22.3709	32.0443	39.4192	38.1113	75.7202	87.313	87.0617	24.0953	23.6814	34.7911	26.2868	39.7289	33.1069	82.5999	84.1682	72.5354
RNA_HORVU4Hr1G057200		nan	nan	Cell cycle organisation	13.6498	5.84459	8.09152	14.1781	30.4351	15.7308	84.1137	63.5376	101.61	6.11487	5.20212	6.03152	9.22572	13.3496	12.1114	73.7731	81.7573	73.6212	6.12316	8.6827	5.52358	8.94902	7.98843	8.80454	17.6168	28.7835	21.5545	37.3351	7.52069	5.23611	11.5181	19.6389	22.2564	64.967	92.7662	83.5567	11.8384	7.79578	13.9979	16.015	16.2915	12.0751	68.86	76.0057	49.8631
RNA_HORVU5Hr1G078090		nan	nan	Cell cycle organisation	2.54693	2.40075	3.48523	7.23329	9.69312	6.99147	11.4246	9.86105	11.4648	1.31487	2.20924	1.71571	4.19185	7.23386	4.93248	9.76837	11.7552	11.2201	2.44825	2.80308	2.26627	7.05132	5.86504	7.91962	4.23715	5.50967	5.15246	3.03515	2.75317	2.74586	7.03773	8.46485	6.86423	9.39242	11.1257	11.2062	1.89445	1.82294	3.83101	7.68911	6.71215	5.99154	12.0625	10.4229	10.5337
RNA_HORVU6Hr1G088120		nan	nan	Cell cycle organisation	0.172673	0.372531	0.244042	0.391546	0.263595	0.235759	0.181824	0.194025	0.181224	0.169661	0.333469	0.54832	0.164745	0.129541	0.146509	0.340192	0.176464	0.251195	0.112996	0.197507	0.0801574	0.317341	0.177728	0.275142	0.167056	0.277565	0.322029	0.369015	0.176809	0.239129	0.249661	0.261127	0.253414	0.497832	0.428312	0.489958	0.0989071	0.285621	0.222233	0.165104	0.117628	0.153367	0.24796	0.659281	0.323699
RNA_HORVU6Hr1G095380		nan	nan	Cell cycle organisation	79.9303	70.8388	62.2917	57.9694	45.7034	60.5657	11.364	22.1874	6.505	97.64	72.2712	81.5671	67.0634	53.5142	56.2189	19.7959	15.461	22.6076	74.5671	91.947	74.3059	67.7269	74.5992	60.9328	41.5514	39.7057	52.4692	96.193	82.4687	67.6406	64.5811	54.9236	62.1416	29.6542	19.1069	17.739	92.4705	84.5019	86.475	72.4687	54.528	58.0648	19.5888	27.4386	25.4238
RNA_HORVU7Hr1G021180		nan	nan	Cell cycle organisation	14.6513	13.2373	15.7636	11.2518	7.23595	8.38977	9.20231	9.6442	5.74195	12.0106	10.8711	12.0807	9.35996	8.52246	7.09756	7.20883	9.05398	11.0212	11.9969	15.1321	12.06	11.0244	8.84901	8.7971	12.6507	12.1851	14.0082	15.9507	15.0477	18.3717	10.0404	9.85753	10.6544	14.1716	9.51689	9.74891	14.6839	14.0711	10.4963	11.345	8.75594	7.67858	9.9184	11.0822	9.0231
prot_HORVU1Hr1G068020	tr|M0Z292|M0Z292_HORVV;HORVU1Hr1G068020.1;tr|A0A287EAF8|A0A287EAF8_HORVV;tr|A0A287G2D8|A0A287G2D8_HORVV;tr|A0A287EAH0|A0A287EAH0_HORVV;HORVU0Hr1G031700.1;tr|A0A287G2E1|A0A287G2E1_HORVV;tr|A0A287EAH6|A0A287EAH6_HORVV;tr|A0A287EAG8|A0A287EAG8_HORVV;tr|A0A287G2C2|A0A287G2C2_HORVV;tr|A0A287G2C3|A0A287G2C3_HORVV;tr|A0A287E9P2|A0A287E9P2_HORVV;HORVU0Hr1G028680.4	nan	nan	Cell wall organisation	0.31	0.1	0.09	0.08	0.08	0.22	0.13	0.29	0.24	0.09	0.09	0.25	0.2	0.17	0.08	0.1	0.38	0.26	0.17	0.23	0.08	0.07	0.08	0.07	0.08	0.07	0.08	0.39	0.51	0.75	0.06	0.42	0.23	0.61	0.1	0.47	0.56	0.44	0.64	0.08	0.08	0.33	0.11	0.1	0.88
prot_HORVU2Hr1G016840	tr|A0A287H6Z5|A0A287H6Z5_HORVV;tr|A0A287H6X9|A0A287H6X9_HORVV;tr|A0A287H743|A0A287H743_HORVV;tr|A0A287H766|A0A287H766_HORVV;HORVU2Hr1G016840.2;tr|A0A287H700|A0A287H700_HORVV;tr|A0A287H748|A0A287H748_HORVV;tr|A0A287H753|A0A287H753_HORVV;tr|A0A287H771|A0A287H771_HORVV;tr|A0A287H751|A0A287H751_HORVV;tr|A0A287H6X4|A0A287H6X4_HORVV	DAHP_synth_1 domain-containing protein	3-deoxy-8-phosphooctulonate synthase activity	Cell wall organisation	0.77	0.92	0.41	0.21	0.1	0.56	0.97	0.71	0.75	0.54	0.55	0.11	0.23	0.31	0.09	0.53	0.13	0.3	0.34	0.27	0.22	0.09	0.47	0.08	0.28	0.2	0.1	0.59	0.62	1.25	0.08	0.1	0.43	0.28	0.12	0.1	0.67	0.69	0.67	0.09	0.19	0.39	0.85	0.36	0.47
prot_HORVU2Hr1G091270	tr|A0A287IX53|A0A287IX53_HORVV;tr|A0A287IX62|A0A287IX62_HORVV;tr|M0XJZ8|M0XJZ8_HORVV;tr|M0XJZ9|M0XJZ9_HORVV;HORVU2Hr1G091270.4;tr|A0A287IX46|A0A287IX46_HORVV	Uncharacterized protein	hydrolase activity, hydrolyzing O-glycosyl compounds	Cell wall organisation	1.49	0.53	1.04	1.62	1.09	0.88	0.33	2.69	0.93	0.84	1.36	0.97	0.51	0.71	0.67	0.26	2.03	0.67	0.75	0.6	1.18	1.02	0.88	0.97	1.52	0.88	1.63	0.81	0.94	1.31	1.07	1.31	0.7	1.11	0.85	1.03	0.79	0.86	1.22	0.93	0.61	0.87	1.11	0.82	1.16
prot_HORVU2Hr1G115640	tr|A0A287JJB6|A0A287JJB6_HORVV;tr|A0A287JJM0|A0A287JJM0_HORVV;tr|A0A287JJJ0|A0A287JJJ0_HORVV;HORVU2Hr1G115640.11;tr|A0A287JJC2|A0A287JJC2_HORVV;tr|A0A287JJB8|A0A287JJB8_HORVV;tr|A0A287JJM5|A0A287JJM5_HORVV;tr|A0A287JJL5|A0A287JJL5_HORVV	Uncharacterized protein	hydrolase activity, hydrolyzing O-glycosyl compounds	Cell wall organisation	0.85	0.31	0.62	0.59	0.31	0.41	0.17	0.17	0.54	0.89	0.85	0.7	0.26	0.44	0.64	0.35	0.37	0.34	0.36	0.31	0.79	0.33	0.4	0.52	0.7	0.43	0.76	1.28	0.59	0.72	0.3	0.46	0.4	0.24	0.14	0.32	0.6	0.52	0.53	0.41	0.35	0.45	0.14	0.14	0.12
prot_HORVU3Hr1G092680	HORVU3Hr1G092680.2;tr|A0A287MAQ5|A0A287MAQ5_HORVV;tr|A0A287MAR0|A0A287MAR0_HORVV;tr|A0A287MAN8|A0A287MAN8_HORVV;tr|A0A287MAP2|A0A287MAP2_HORVV;tr|A0A287MAP4|A0A287MAP4_HORVV;tr|A0A287MAP3|A0A287MAP3_HORVV;tr|A0A287MAN5|A0A287MAN5_HORVV;tr|A0A287MAN9|A0A287MAN9_HORVV;tr|A0A287MAN7|A0A287MAN7_HORVV;tr|A0A287MAP6|A0A287MAP6_HORVV	Aldedh domain-containing protein	aldehyde dehydrogenase (NAD+) activity	Cell wall organisation	1.07	1.23	1.49	0.87	0.97	1.56	7.64	8.15	4.55	1.08	1.81	2.08	0.45	0.95	0.84	2.62	3.83	0.58	1.16	0.52	0.56	0.7	1.02	0.57	0.93	0.56	0.8	1.31	0.88	1.28	0.96	1.21	0.88	3.51	7.49	3.72	1.07	1.36	1.55	1.02	0.89	0.76	5.13	3.74	1.99
prot_HORVU3Hr1G116450	HORVU3Hr1G116450.2;tr|A0A287MTS6|A0A287MTS6_HORVV;tr|A0A287MTS1|A0A287MTS1_HORVV;tr|A0A287MTS8|A0A287MTS8_HORVV;tr|A0A287MTR3|A0A287MTR3_HORVV;tr|A0A287MTR9|A0A287MTR9_HORVV;tr|A0A287MTR6|A0A287MTR6_HORVV;tr|A0A287MTS2|A0A287MTS2_HORVV;tr|A0A287MTS5|A0A287MTS5_HORVV;tr|A0A287MTR8|A0A287MTR8_HORVV;tr|A0A287MTS0|A0A287MTS0_HORVV;tr|A0A287MTR2|A0A287MTR2_HORVV;tr|A0A287MTS9|A0A287MTS9_HORVV;tr|A0A28…	Pectin acetylesterase (EC 3.1.1.-)	hydrolase activity	Cell wall organisation	0.46	0.19	0.35	0.32	0.39	0.16	0.24	0.23	0.22	0.65	0.37	0.58	0.37	0.15	0.14	0.19	0.43	0.48	0.61	0.43	0.15	0.51	0.15	0.46	0.66	0.13	0.47	0.48	0.53	0.68	0.83	0.44	0.15	0.41	0.64	0.5	0.47	0.54	0.48	0.43	0.43	0.63	0.78	0.42	0.5
prot_HORVU3Hr1G116470	tr|M0WVZ7|M0WVZ7_HORVV;tr|A0A287MTU5|A0A287MTU5_HORVV;tr|A0A287MTT5|A0A287MTT5_HORVV;HORVU3Hr1G116470.1;tr|A0A287MTT6|A0A287MTT6_HORVV;tr|A0A287MTU1|A0A287MTU1_HORVV;tr|A0A287MTS7|A0A287MTS7_HORVV;tr|A0A287MTT4|A0A287MTT4_HORVV;tr|A0A287MTT7|A0A287MTT7_HORVV	nan	nan	Cell wall organisation	1.57	1.45	1.52	0.69	0.75	0.47	0.2	0.54	0.63	1.66	1.86	1.54	0.31	1.18	0.69	0.31	0.67	0.4	1.49	0.36	2.03	1.11	0.74	0.76	0.69	0.49	0.61	2.95	1.37	1.58	1.81	0.64	0.79	0.61	0.41	0.82	3.09	2.36	1.78	0.91	0.83	0.52	0.99	0.16	0.54
prot_HORVU4Hr1G026720	tr|A0A287NMQ4|A0A287NMQ4_HORVV;tr|A0A287NMB4|A0A287NMB4_HORVV;tr|M0W6H2|M0W6H2_HORVV;HORVU4Hr1G026720.5;tr|A0A287NMH6|A0A287NMH6_HORVV;tr|A0A287NMC1|A0A287NMC1_HORVV	nan	nan	Cell wall organisation	0.18	0.27	0.09	0.08	0.08	0.09	0.13	0.12	0.12	0.09	0.26	0.29	0.2	0.24	0.08	0.1	0.42	0.26	0.23	0.23	0.22	0.07	0.08	0.22	0.47	0.22	0.32	0.49	0.52	0.28	0.4	0.34	0.08	0.91	0.11	0.67	0.32	0.51	0.54	0.37	0.08	0.34	0.63	0.33	0.36
prot_HORVU5Hr1G010860	tr|M0WSH7|M0WSH7_HORVV;tr|A0A287QBV2|A0A287QBV2_HORVV;HORVU5Hr1G010860.1;tr|A0A287QBV4|A0A287QBV4_HORVV;tr|A0A287QBY8|A0A287QBY8_HORVV	nan	nan	Cell wall organisation	0.83	0.36	0.46	0.49	0.32	0.42	1.3	1.65	0.6	0.59	0.38	0.61	0.28	0.26	0.46	0.14	0.76	0.37	0.49	0.33	0.24	0.25	0.41	0.41	0.39	0.29	0.54	0.88	0.12	0.34	0.09	0.37	0.11	0.13	0.15	0.52	0.44	0.41	0.13	0.34	0.26	0.48	0.15	0.15	0.55
prot_HORVU5Hr1G045820	tr|A0A287R1L5|A0A287R1L5_HORVV;tr|A0A287R152|A0A287R152_HORVV;tr|A0A287R154|A0A287R154_HORVV;HORVU5Hr1G045820.1;tr|A0A287R1A9|A0A287R1A9_HORVV;tr|A0A287R139|A0A287R139_HORVV;tr|A0A287R144|A0A287R144_HORVV	nan	nan	Cell wall organisation	0.2	0.49	0.46	0.19	0.71	0.58	0.29	1.08	0.27	0.65	0.43	0.22	0.45	0.18	0.17	1.09	1.25	0.58	0.48	0.52	0.19	0.17	0.19	0.42	0.96	0.47	0.85	0.43	0.43	0.19	0.34	0.19	0.38	0.85	0.99	0.83	0.2	0.55	0.48	0.57	0.51	0.76	1.96	0.9	0.21
prot_HORVU6Hr1G035420	tr|F2D6X8|F2D6X8_HORVV;tr|A0A287TX15|A0A287TX15_HORVV;HORVU6Hr1G035420.6;tr|A0A287TWU2|A0A287TWU2_HORVV	nan	nan	Cell wall organisation	0.81	0.29	0.16	0.26	0.28	0.33	5.12	6.69	4.43	0.31	0.68	0.44	0.09	0.15	0.28	2.11	2.69	0.12	0.2	0.11	0.04	0.07	0.22	0.11	0.17	0.15	0.16	0.36	0.39	0.39	0.57	0.36	0.52	1.47	1.81	1.73	0.55	0.32	0.36	0.42	0.43	0.16	3.04	0.64	1.94
prot_HORVU7Hr1G026680	HORVU7Hr1G026680.5;tr|F2E2W5|F2E2W5_HORVV	Predicted protein	O-methyltransferase activity	Cell wall organisation	1.77	2.28	2.29	0.91	1.45	1.56	3.04	1.37	0.39	1.18	1.47	2.02	0.65	1.07	0.51	1.54	2.61	0.84	1.62	0.75	0.84	0.65	0.73	0.97	1.38	0.56	0.98	1.53	1.63	1.94	1.26	1.36	1.14	2.17	5.03	3.27	1.69	1.75	1.34	1.09	1.06	1.09	3.36	2.94	2.66
prot_HORVU7Hr1G048970	tr|F2D5L5|F2D5L5_HORVV;HORVU7Hr1G048970.7;tr|A0A287WEU0|A0A287WEU0_HORVV;tr|A0A287WES4|A0A287WES4_HORVV;tr|A0A287WF59|A0A287WF59_HORVV;tr|A0A287WEV9|A0A287WEV9_HORVV;tr|A0A287WEU5|A0A287WEU5_HORVV	nan	nan	Cell wall organisation	2.85	2.87	1.9	1.72	2.17	3.14	5.42	11.44	2.24	2.22	2.92	3.4	1.87	3.33	1.77	3.64	6.04	2.42	2.74	2.17	2.14	2.84	2.18	2.03	3.34	1.58	2.46	2.7	5.5	4.82	4.72	4.7	3.71	7.55	18.61	7.55	3.74	6.28	4.97	4.53	3.77	3.15	12.74	9.38	6.51
prot_HORVU7Hr1G049960	HORVU7Hr1G049960.2	Glycerophosphodiester phosphodiesterase GDPDL4	nan	Cell wall organisation	0.28	0.1	0.1	0.88	0.99	0.36	1.82	4.59	2.72	0.1	0.56	0.1	0.21	0.08	0.08	2.01	3.25	0.27	0.09	0.24	0.17	0.08	0.34	0.34	2.79	0.93	0.96	0.1	0.85	0.37	0.53	1.09	0.93	3.12	4.85	5.48	0.48	0.64	0.45	0.43	0.08	0.35	5.29	5.97	2.78
prot_HORVU7Hr1G082280	tr|F2D692|F2D692_HORVV;HORVU7Hr1G082280.1	nan	nan	Cell wall organisation	3.27	2.47	2.39	1.06	1.46	2.37	5.73	11.99	4.32	2.08	2.85	2.75	1.06	1.86	1.17	3.18	7.15	1.38	1.59	1.24	0.9	2.01	2.25	2.37	3.1	1.22	2.73	2.9	2.64	4.19	4.22	3.91	2.56	6.64	11.48	9.21	4.37	3.83	3.73	2.54	2.59	1.8	11.16	6.13	5.58
RNA_HORVU1Hr1G068020		nan	nan	Cell wall organisation	9.19251	8.68692	8.98006	4.91225	5.04991	5.23775	22.8702	18.1386	30.0092	9.77227	10.2805	11.29	3.2611	6.09963	5.09193	14.0451	20.516	22.4465	7.54874	5.60144	7.52037	3.73898	4.33573	4.19859	9.82594	12.0222	9.7375	0.779083	0.769939	0.680446	0.199728	0.349039	2.32491	1.5461	1.75222	2.32542	0.88111	0.839475	0.860937	0.596967	0.4897	0.570219	12.2669	1.82856	4.99507
RNA_HORVU2Hr1G016840		DAHP_synth_1 domain-containing protein	nan	Cell wall organisation	0.785662	1.10931	1.19733	2.08137	2.50801	1.82916	3.31323	3.91475	3.26204	0.862444	0.900368	0.98167	1.59864	1.80676	1.39998	3.30472	3.44784	4.57385	1.14523	0.850799	0.71413	2.15157	1.78664	2.08215	2.05024	2.66463	2.31861	1.3469	1.01665	1.26986	1.70039	2.51334	2.34684	3.51801	3.46828	3.64328	0.928205	1.24329	1.48213	2.00483	1.96292	1.48255	3.90902	3.90859	3.93833
RNA_HORVU2Hr1G091270		Uncharacterized protein	nan	Cell wall organisation	42.2617	20.6961	21.2393	30.8016	36.0865	28.5187	79.9924	76.8911	57.0952	35.0562	29.8539	19.9606	12.246	36.7216	26.1194	61.5262	67.0293	59.7636	39.3755	16.5678	26.1896	25.0001	18.6802	26.4954	61.7349	68.1701	46.5224	27.9529	36.3595	12.1296	21.7137	25.9059	18.973	47.5761	48.4097	69.5866	31.2622	26.1428	93.6863	51.2647	30.8553	31.8901	89.1344	64.2171	102.653
RNA_HORVU2Hr1G115640		Uncharacterized protein	nan	Cell wall organisation	0.103604	0.0993415	0.122021	0.0274769	0.0677841	0.138204	5.05066e-05	0.045653	0.0286144	0.0918998	0.0166735	0.070751	0.0488133	0.0340898	0.0244182	8.09981e-05	6.78709e-05	0.0313994	0.0458092	0.113946	0.0582963	0.00634682	0.0374165	0.111544	0.0303739	0.0138783	5.36714e-05	0.0369015	0.0568314	0.131933	3.37379e-05	0.0979225	0.0330541	0.0165944	5.22332e-05	0.064197	0.0760824	0.00840063	0.0693395	5.89656e-05	0.058814	0.102245	0.0145859	0.0156972	6.74372e-05
RNA_HORVU3Hr1G092680		Aldedh domain-containing protein	nan	Cell wall organisation	5.07659	4.9174	5.5367	13.814	18.2339	11.6416	74.376	43.8041	83.6971	4.8919	4.80196	6.00499	7.34641	10.5201	8.15569	46.9465	60.6766	61.8254	4.29588	4.0261	4.02245	9.93277	8.65257	8.58145	9.50702	11.2136	9.54278	8.64418	5.69577	4.98048	13.3805	19.7912	20.0087	38.7811	78.6632	86.7979	6.31484	5.81323	6.99462	13.4088	17.4163	8.41474	72.3314	47.1229	51.9671
RNA_HORVU3Hr1G116450		Pectin acetylesterase (EC 3.1.1.-)	nan	Cell wall organisation	1.0015	0.91063	0.999047	1.35324	1.26248	1.07311	0.646485	1.16415	0.648593	0.742267	0.683612	0.910919	0.597963	1.36359	0.936032	0.793781	0.828025	0.701254	0.839835	0.934359	0.859871	1.26302	0.823163	1.36084	1.01752	1.02699	1.06269	0.830284	0.890359	0.923534	0.870438	1.57764	1.27809	0.813125	0.867071	0.79147	0.844514	0.982873	1.29145	1.14393	1.463	1.30873	0.860567	0.596492	1.17341
RNA_HORVU3Hr1G116470		nan	nan	Cell wall organisation	1.21734	2.40075	2.23451	2.25997	2.58427	2.28442	1.02023	2.60222	0.991965	4.77172	3.40139	3.08651	2.11118	3.27262	3.56506	1.44177	1.27597	1.70603	2.58058	1.54967	1.90192	2.93223	2.59109	2.92245	2.06542	2.85892	2.44742	1.42071	1.49656	1.94602	3.92035	2.97032	2.67738	1.79219	1.62968	0.929664	3.02808	3.68788	4.71509	3.78559	4.32283	4.94865	1.444	3.26501	1.63198
RNA_HORVU4Hr1G026720		nan	nan	Cell wall organisation	50.74	39.8194	31.1077	16.5617	22.2755	16.495	58.0119	63.2751	44.6194	37.4527	40.5249	32.8373	11.6786	19.5198	14.3742	46.8655	49.9259	45.0268	41.5642	27.8561	31.48	22.6645	19.3256	24.1827	54.7489	49.6148	47.2309	37.5381	43.1856	28.0606	15.3777	18.7576	13.3649	39.3453	35.5186	48.4053	40.5443	37.8616	59.4413	14.8239	15.3064	17.8519	57.3225	42.5236	57.4295
RNA_HORVU5Hr1G010860		nan	nan	Cell wall organisation	0.146772	0.0413923	0.0762632	3.43461e-05	0.00847301	0.0162592	0.0202026	5.70663e-05	4.76906e-05	1.0109	0.0583572	0.0530632	3.05083e-05	3.40898e-05	0.00813941	0.0161996	6.78709e-05	0.0104665	0.00508991	0.364628	0.174889	3.17341e-05	4.67706e-05	0.0148725	7.59346e-05	6.93914e-05	0.0107343	0.073803	3.1573e-05	0.247375	0.0134952	5.44014e-05	5.50901e-05	8.29719e-05	0.0208933	6.28151e-05	0.12934	0.336025	0.225353	5.89656e-05	0.00735176	0.0102245	7.29294e-05	7.84858e-05	0.0134874
RNA_HORVU5Hr1G045820		nan	nan	Cell wall organisation	8.07091	9.35962	8.72588	14.8274	17.0585	14.14	27.5324	30.6558	24.5961	7.98708	9.47295	8.75331	12.363	15.7404	13.1717	24.7692	28.9622	24.6583	8.86321	5.10494	7.56256	18.1975	14.2227	16.5962	21.9143	24.4857	19.3658	7.2803	8.15101	8.02691	11.5224	14.2032	11.8135	22.2586	21.5979	24.2882	9.14662	9.02664	11.834	9.21891	14.0583	12.275	24.6825	25.514	23.8482
RNA_HORVU6Hr1G035420		nan	nan	Cell wall organisation	6.3889	9.43744	12.0725	24.0423	60.1838	14.7959	143.085	95.4947	181.024	3.68306	5.13543	8.39284	5.88811	10.036	8.92079	76.6242	105.879	117.465	4.96266	9.60187	7.26518	15.2387	8.53097	5.48053	20.715	25.1752	24.0877	5.94114	7.02184	11.1559	17.1051	32.9338	34.3976	106.403	174.177	141.686	3.84977	5.98965	5.20913	12.8663	14.0198	5.8075	116.629	85.8163	80.5065
RNA_HORVU7Hr1G026680		Predicted protein	nan	Cell wall organisation	2.05481	3.3031	4.9571	14.7826	45.8305	13.1537	37.0517	31.5348	56.4848	2.14904	2.40932	2.77698	7.12065	8.16793	9.66961	39.9807	35.958	46.1048	1.35392	2.9702	1.85091	5.55347	4.24677	5.13846	14.7313	18.8328	16.6918	5.78431	3.03732	3.89203	9.5006	25.5795	32.3489	45.8337	77.4201	50.0762	3.80412	3.18384	3.96969	11.4039	16.0195	10.0098	32.1619	33.1838	32.1136
RNA_HORVU7Hr1G048970		nan	nan	Cell wall organisation	32.4194	33.6271	43.4547	37.3205	101.769	37.9816	195.935	167.729	288.156	20.5573	26.1107	28.9637	23.3511	34.5944	34.8122	170.874	173.736	227.217	22.9046	26.9901	24.8488	24.3528	23.1608	23.9522	47.0339	60.6342	51.7393	53.5349	39.8514	41.9713	38.6029	57.8939	59.6956	205.837	278.424	211.147	35.2946	36.2739	47.9396	45.4624	44.9339	39.5994	165.01	139.595	179.774
RNA_HORVU7Hr1G049960		Glycerophosphodiester phosphodiesterase GDPDL4	nan	Cell wall organisation	22.7151	26.756	39.0315	64.9416	94.7876	70.5814	167.157	162.08	152.486	25.7673	32.7384	32.6781	50.0093	62.398	62.4699	236.531	213.834	164.051	20.7261	16.864	21.0012	35.5232	34.6009	51.5705	65.5468	95.5519	72.4887	46.5974	28.9461	32.3237	72.3206	111.871	111.646	138.48	164.67	156.058	29.8243	34.9382	42.0371	82.481	115.82	60.58	164.602	188.146	218.982
RNA_HORVU7Hr1G082280		nan	nan	Cell wall organisation	17.9839	32.0459	30.9781	78.1649	89.7376	56.5415	138.631	102.617	160.288	16.8671	19.2912	28.2296	34.4195	52.3143	45.8493	109.428	128.955	122.887	19.8201	30.7655	26.3281	65.112	50.9426	40.8697	66.9743	73.2495	73.7016	19.5393	24.5259	36.3889	65.6742	76.2381	68.2126	130.349	174.699	131.899	17.6359	20.7664	17.0228	44.8964	51.4182	38.8735	112.195	100.901	116.437
prot_HORVU0Hr1G013850	HORVU0Hr1G013850.1;tr|A0A287E139|A0A287E139_HORVV;tr|A0A287E122|A0A287E122_HORVV;tr|A0A287E150|A0A287E150_HORVV;tr|A0A287I5V4|A0A287I5V4_HORVV;tr|A0A287I5P8|A0A287I5P8_HORVV;HORVU2Hr1G061040.10;tr|A0A287I5I6|A0A287I5I6_HORVV;tr|A0A287I5M0|A0A287I5M0_HORVV;tr|A0A287I5N9|A0A287I5N9_HORVV;tr|A0A287E118|A0A287E118_HORVV	Succinate dehydrogenase [ubiquinone] flavoprotein subunit, mitochondrial (EC 1.3.5.1)	electron transfer activity	Cellular respiration	1	1.17	0.93	0.92	1.13	1.18	3.13	5.41	6.23	1	0.79	1.26	0.83	1.09	1.19	2.15	2.68	1.07	1.25	0.96	0.86	1.07	0.84	1.24	1.57	1.09	1.82	1.14	0.82	1.04	1.08	0.77	0.86	1.95	4.51	2.53	0.97	1.1	1.65	1.03	0.83	1.4	2.54	2.11	1.99
prot_HORVU0Hr1G019950	tr|A0A191TDI3|A0A191TDI3_HORVV;tr|A0A287E5S2|A0A287E5S2_HORVV;HORVU0Hr1G019950.1;HORVU2Hr1G004420.1	ATP synthase subunit alpha	ATP binding	Cellular respiration	15.69	21.06	30.47	28.74	23.58	13.67	29.97	36.08	47.7	27.87	17.75	22.46	4.88	22.44	24.55	27.06	20.85	6.86	17.19	16.19	20.44	11.02	20.92	7.39	9.73	26.8	22.39	19.34	21.27	15.54	7.98	21.21	19.71	24.72	10.9	11.51	19.92	19.48	22.94	16.02	24.32	4.11	21.7	21.38	29.56
prot_HORVU1Hr1G061960	tr|M0YB72|M0YB72_HORVV;HORVU1Hr1G061960.1	Uncharacterized protein	nan	Cellular respiration	0.13	0.07	0.72	0.76	0.65	0.06	0.75	0.52	1.37	1.52	0.28	0.33	0.14	1.07	1.48	0.74	0.35	0.19	0.06	0.17	1.17	0.13	0.38	0.05	0.05	1.38	0.35	0.07	0.56	0.06	0.05	0.06	0.84	0.06	0.08	0.18	0.06	0.25	0.27	0.05	0.42	0.24	0.08	0.07	0.66
prot_HORVU1Hr1G063940	tr|A0A287FYP3|A0A287FYP3_HORVV;HORVU1Hr1G063940.1;tr|A0A287M8W0|A0A287M8W0_HORVV;HORVU2Hr1G127560.1;tr|A0A287JUK0|A0A287JUK0_HORVV;HORVU2Hr1G127630.1;tr|A0A287M8W6|A0A287M8W6_HORVV;HORVU3Hr1G090840.1	Cytochrome c domain-containing protein	electron transfer activity	Cellular respiration	1.34	1.3	0.64	0.9	0.72	1.57	3.72	4.72	2.4	0.8	0.95	1.02	0.38	0.62	0.48	2.01	2.94	0.5	0.34	0.45	0.81	0.76	0.58	0.14	0.51	0.71	1.04	2.02	0.53	0.69	0.26	0.16	0.9	1.69	2.43	1.95	1.19	0.98	0.76	0.88	0.73	0.65	1.58	0.2	1.05
prot_HORVU1Hr1G083840	HORVU1Hr1G083840.2;tr|A0A287GJ58|A0A287GJ58_HORVV;tr|A0A287GJ71|A0A287GJ71_HORVV;tr|A0A287GJ86|A0A287GJ86_HORVV;tr|A0A287GJ68|A0A287GJ68_HORVV;tr|A0A287GJ50|A0A287GJ50_HORVV;tr|A0A287GJ63|A0A287GJ63_HORVV;tr|A0A287GJ49|A0A287GJ49_HORVV;tr|A0A287GJ54|A0A287GJ54_HORVV;tr|A0A287GJ56|A0A287GJ56_HORVV;tr|A0A287GJ79|A0A287GJ79_HORVV;tr|A0A287GJ61|A0A287GJ61_HORVV;tr|A0A287GJ78|A0A287GJ78_HORVV;tr|A0A28…	ATP synthase subunit beta (EC 7.1.2.2)	ATPase activity	Cellular respiration	16.05	26.93	29.04	21.82	29.97	14.43	27.74	22.11	46.28	32	20.25	23.45	13.45	31.18	31.72	27.77	20.3	17.43	22.42	15.61	28.07	15.32	26.46	9.92	11.81	33.06	26.97	23.68	33.88	23.99	15.21	32.86	28.75	45.32	16.24	19.52	30.45	35.33	37.09	22.63	35.74	22.68	27.04	28.44	38.05
prot_HORVU2Hr1G006250	HORVU2Hr1G006250.1	nan	nan	Cellular respiration	0.11	0.28	0.11	0.1	0.38	0.11	0.66	0.16	0.87	0.12	0.11	0.12	0.25	0.1	0.09	0.12	0.41	0.32	0.11	0.29	0.1	0.22	0.1	0.09	0.1	0.27	0.3	0.12	0.26	0.28	0.23	0.1	0.1	1.22	0.89	0.71	0.28	0.12	0.37	0.1	0.1	0.42	0.13	0.79	0.11
prot_HORVU2Hr1G010100	tr|A0A287H1D5|A0A287H1D5_HORVV;tr|A0A287H1C0|A0A287H1C0_HORVV;HORVU2Hr1G010100.2	Lactoylglutathione lyase (EC 4.4.1.5) (Glyoxalase I)	lactoylglutathione lyase activity	Cellular respiration	0.63	0.41	0.59	0.41	0.56	0.51	0.86	0.72	0.79	0.43	0.37	0.49	0.1	0.28	0.35	0.73	0.54	0.13	0.53	0.11	0.65	0.46	0.56	0.4	0.47	0.52	0.52	0.46	0.08	0.51	0.03	0.38	0.46	0.79	0.05	0.04	0.52	0.78	0.59	0.47	0.4	0.17	0.83	0.6	0.45
prot_HORVU2Hr1G025530	tr|M0Z8X2|M0Z8X2_HORVV;HORVU2Hr1G025530.1;tr|A0A287HF33|A0A287HF33_HORVV;tr|A0A287HF75|A0A287HF75_HORVV	Uncharacterized protein	nan	Cellular respiration	0.2	0.31	0.7	0.63	0.94	0.16	0.55	0.42	2.1	0.73	0.26	0.28	0.18	0.76	0.75	0.53	0.22	0.23	0.08	0.21	0.46	0.07	0.19	0.06	0.07	0.85	0.35	0.46	0.08	0.25	0.06	0.58	0.41	0.33	0.1	0.08	0.34	0.3	0.48	0.26	0.83	0.31	0.1	0.09	0.08
prot_HORVU2Hr1G026060	HORVU2Hr1G026060.1;tr|F2CRR9|F2CRR9_HORVV	Predicted protein	nan	Cellular respiration	0.25	0.86	1.61	0.76	0.89	0.12	0.18	0.17	1.01	1.16	0.48	0.88	0.27	0.96	1.54	0.53	0.56	0.36	0.83	0.32	1.7	0.1	0.53	0.1	0.11	1.38	0.77	0.7	1.53	0.66	0.09	1.07	0.76	0.84	0.99	0.36	0.62	1.44	1.28	0.45	0.98	0.46	0.15	0.62	1.69
prot_HORVU2Hr1G035860	tr|A0A287HPE1|A0A287HPE1_HORVV;HORVU2Hr1G035860.1	Uncharacterized protein	NADH dehydrogenase (ubiquinone) activity	Cellular respiration	0.03	0.03	0.03	0.03	0.31	0.03	0.04	0.04	0.04	0.03	0.06	0.11	0.07	0.12	0.03	0.14	0.04	0.09	0.11	0.08	0.03	0.02	0.12	0.02	0.03	0.34	0.13	0.03	0.12	0.03	0.02	0.12	0.2	0.09	0.04	0.03	0.03	0.1	0.14	0.03	0.03	0.12	0.04	0.04	0.03
prot_HORVU2Hr1G036110	tr|M0Z5J0|M0Z5J0_HORVV;tr|A0A287HPU1|A0A287HPU1_HORVV;HORVU2Hr1G036110.4;tr|A0A287HPJ1|A0A287HPJ1_HORVV	Aldedh domain-containing protein	nan	Cellular respiration	6.66	5.88	6.04	5.57	5.48	6.16	17.5	15.05	12.8	6.24	6.52	7.97	5.85	7.72	5.98	6.48	10.28	3.79	7.79	3.39	5.75	6.25	5.86	7.1	7.78	6.22	8.14	6.01	6.99	7.82	6.17	6.69	6.28	7.4	6.27	9.92	7.49	8.54	6.89	6.42	7.21	114.24	10.14	8.04	8.16
prot_HORVU2Hr1G036950	tr|A0A287HQG7|A0A287HQG7_HORVV;HORVU2Hr1G036950.1	Succinate--CoA ligase [ADP-forming] subunit alpha, mitochondrial (EC 6.2.1.5) (Succinyl-CoA synthetase subunit alpha) (SCS-alpha)	cofactor binding	Cellular respiration	3.72	2.7	2.87	2.21	3.13	3.78	1.71	1.27	3.92	2.51	3.64	2.64	0.99	2.15	1.91	3.98	5.32	1.29	2.75	1.15	3.06	2.48	2.79	3.04	3.67	2.51	3.43	3.87	1.77	3.64	2.85	1.96	2.14	2.72	2.96	3.5	3.02	2.07	2.9	3.14	2.55	1.68	4.05	3.1	3.21
prot_HORVU2Hr1G040570	tr|M0Z903|M0Z903_HORVV;HORVU2Hr1G040570.2;tr|A0A287HT04|A0A287HT04_HORVV;tr|A0A287HSS3|A0A287HSS3_HORVV	Pyruvate kinase (EC 2.7.1.40)	nan	Cellular respiration	0.65	0.52	0.32	0.5	0.35	0.9	1.74	3.2	1.72	0.4	0.77	0.45	0.18	0.53	0.29	1.16	1.53	0.24	0.08	0.21	0.15	0.27	0.41	0.06	0.07	0.37	0.36	0.4	0.08	0.39	0.06	0.07	0.07	0.47	0.1	1.1	0.8	0.08	0.35	0.42	0.55	0.31	0.1	0.09	0.08
prot_HORVU2Hr1G050980	tr|A0A287HZQ9|A0A287HZQ9_HORVV;tr|A0A287I014|A0A287I014_HORVV;tr|A0A287I007|A0A287I007_HORVV;HORVU2Hr1G050980.2	Malic enzyme	malate dehydrogenase (decarboxylating) (NAD+) activity	Cellular respiration	0.22	0.22	0.25	0.14	0.34	0.22	0.79	2.03	0.73	0.23	0.16	0.29	0.16	0.21	0.25	0.72	1.07	0.21	0.07	0.19	0.21	0.31	0.2	0.36	0.28	0.23	0.35	0.36	0.24	0.07	0.16	0.21	0.06	0.64	0.57	0.63	0.07	0.08	0.2	0.06	0.06	0.28	1.06	0.49	0.5
prot_HORVU2Hr1G070090	tr|A0A287ICA1|A0A287ICA1_HORVV;tr|A0A287IC75|A0A287IC75_HORVV;HORVU2Hr1G070090.3;tr|A0A287ICC8|A0A287ICC8_HORVV	Transket_pyr domain-containing protein	oxoglutarate dehydrogenase (succinyl-transferring) activity	Cellular respiration	3.54	3.19	3.24	2.91	3.21	3.45	5.77	9.16	5.64	2.68	3.31	3.04	2.01	2.05	2.18	5.65	7.58	2.61	2.43	2.34	2.59	2.82	2.77	2.89	4.43	2.76	4	3.68	2.32	2.28	2.91	2.64	2.12	5.29	9.2	5.44	2.07	2.57	2.27	2.11	1.63	3.4	6.24	8.45	4.35
prot_HORVU2Hr1G071350	tr|A0A287IDK5|A0A287IDK5_HORVV;tr|A0A287IDI2|A0A287IDI2_HORVV;tr|A0A287IDP0|A0A287IDP0_HORVV;tr|M0UPJ0|M0UPJ0_HORVV;tr|F2DQW5|F2DQW5_HORVV;HORVU2Hr1G071350.1;tr|A0A287IDK8|A0A287IDK8_HORVV;tr|A0A287U5K4|A0A287U5K4_HORVV;tr|A0A287U5I5|A0A287U5I5_HORVV;tr|A0A287U5W0|A0A287U5W0_HORVV;tr|A0A287U5H6|A0A287U5H6_HORVV;tr|A0A287U5B3|A0A287U5B3_HORVV;tr|F2CYU4|F2CYU4_HORVV;HORVU6Hr1G051210.1;tr|A0A287U5I1…	Cytochrome b-c1 complex subunit Rieske, mitochondrial (EC 7.1.1.8)	nan	Cellular respiration	0.17	0.19	0.18	0.99	0.16	0.57	0.24	0.24	0.22	0.18	0.37	0.18	0.38	0.15	0.15	0.19	0.43	0.49	0.17	0.44	0.16	0.14	0.83	0.14	0.15	0.97	0.17	0.6	0.57	0.16	0.13	0.77	0.75	0.84	0.2	0.35	0.48	0.97	0.55	0.63	0.15	0.64	0.21	0.2	0.98
prot_HORVU2Hr1G072660	tr|M0VBA1|M0VBA1_HORVV;HORVU2Hr1G072660.2;tr|A0A287IF50|A0A287IF50_HORVV;HORVU2Hr1G072650.1	ATP synthase subunit d, mitochondrial	nan	Cellular respiration	1.03	2.45	3.5	2.59	3.72	1.51	1.91	1.35	6.64	4.08	2.07	1.74	0.21	3.08	2.44	2.86	1.59	0.27	0.19	0.24	3.01	1.38	3.56	0.07	0.08	4.05	3.51	3.12	3.51	2.62	0.38	4.27	3.17	5.31	1.61	2.31	3.78	4.5	4.97	2.8	4.76	0.36	2.43	0.11	3.68
prot_HORVU2Hr1G082800	tr|A0A287INM1|A0A287INM1_HORVV;tr|A0A287INL5|A0A287INL5_HORVV;HORVU2Hr1G082800.1;tr|M0W4D8|M0W4D8_HORVV	Iso_dh domain-containing protein	isocitrate dehydrogenase (NAD+) activity	Cellular respiration	0.62	1.08	0.62	0.6	0.9	0.87	1.21	0.95	1.22	0.55	0.8	0.5	0.37	0.77	0.3	1.17	1.21	0.48	0.52	0.43	0.36	0.48	0.79	0.71	1.03	0.54	0.85	0.44	0.41	0.85	0.78	0.5	0.57	1.11	2.09	1.05	0.9	0.66	0.66	0.88	0.61	0.63	1.55	0.19	0.88
prot_HORVU2Hr1G119460	tr|A0A287JND5|A0A287JND5_HORVV;tr|A0A287JN82|A0A287JN82_HORVV;HORVU2Hr1G119460.2	Pyruvate kinase (EC 2.7.1.40)	kinase activity	Cellular respiration	0.54	0.49	0.54	0.33	1.02	0.54	0.22	0.22	0.6	0.38	0.71	0.56	0.34	0.65	0.13	0.17	0.96	0.44	0.49	0.4	0.37	0.49	0.31	0.25	0.29	0.31	0.37	0.49	0.15	0.14	0.25	0.14	0.13	0.15	0.18	0.41	0.6	0.16	0.15	0.35	0.14	0.58	0.95	0.18	0.16
prot_HORVU3Hr1G013350	tr|A0A287K550|A0A287K550_HORVV;HORVU3Hr1G013350.1;tr|A0A287K580|A0A287K580_HORVV;tr|A0A287K545|A0A287K545_HORVV;tr|A0A287K579|A0A287K579_HORVV	Uncharacterized protein	triose-phosphate isomerase activity	Cellular respiration	21.1	14.76	19.39	11.97	15.45	17.39	7.22	9.92	9.63	14.05	18.59	16.2	5.57	14.14	11.94	14.05	14.83	7.22	19.68	6.46	18.07	17.48	20.9	24.59	18.52	13.09	17.87	16.66	25.96	28.13	44.61	22.19	27.19	20.53	10.98	24.95	39.44	28.91	30.17	22.62	26.11	9.39	27.16	11.35	22.17
prot_HORVU3Hr1G019540	tr|A0A287KC03|A0A287KC03_HORVV;tr|A0A287KC55|A0A287KC55_HORVV;HORVU3Hr1G019540.2;tr|A0A287KC10|A0A287KC10_HORVV;tr|A0A287KC81|A0A287KC81_HORVV	Uncharacterized protein	catalytic activity	Cellular respiration	1.48	2.07	5.76	6.22	5.78	1.67	1.87	1.19	9.2	8.51	2.2	2.52	0.89	6.22	7.5	2.22	2.34	1.15	0.93	1.03	5.55	1.28	2.64	0.65	0.9	8.84	3.42	2.23	8.9	2.38	0.68	6.13	6.96	5.47	1.95	2.6	3.05	5.3	4.47	2.3	7.38	1.5	3.47	1.08	6.89
prot_HORVU3Hr1G058460	tr|A0A287L780|A0A287L780_HORVV;tr|M0XD84|M0XD84_HORVV;tr|A0A287L777|A0A287L777_HORVV;HORVU3Hr1G058460.4;tr|A0A287L779|A0A287L779_HORVV;tr|A0A287L787|A0A287L787_HORVV;tr|A0A287L785|A0A287L785_HORVV;tr|A0A287L784|A0A287L784_HORVV;tr|M0XD85|M0XD85_HORVV	Malate dehydrogenase (EC 1.1.1.37)	L-malate dehydrogenase activity	Cellular respiration	13.48	13.64	13.04	8.19	11.68	14.75	10.53	7.85	9.41	11.22	15.09	13.81	6.13	10.76	8.57	9.32	13.02	7.94	13.14	7.11	11.39	12.2	11.46	13.41	16.38	8.33	13.85	14.03	16	18.25	19.05	16.01	12.28	20.66	20.84	19.93	18.65	21.49	18.45	15.87	14.64	10.34	22.66	11.92	12.67
prot_HORVU3Hr1G063590	tr|A0A287LBT9|A0A287LBT9_HORVV;tr|F2DJJ2|F2DJJ2_HORVV;HORVU3Hr1G063590.2;tr|A0A287LBQ3|A0A287LBQ3_HORVV	ATP synthase subunit beta (EC 7.1.2.2)	ATPase activity	Cellular respiration	0.08	0.09	0.08	0.08	0.16	0.08	0.12	0.11	0.11	0.32	0.08	0.09	0.18	0.07	0.26	0.09	0.26	0.24	0.08	0.21	0.26	0.07	0.07	0.16	0.18	0.06	0.08	0.09	0.08	0.08	0.06	0.07	0.07	0.08	0.1	0.08	0.16	0.09	0.08	0.18	0.15	0.31	0.1	0.09	0.08
prot_HORVU3Hr1G088540	tr|A0A287M5E2|A0A287M5E2_HORVV;HORVU3Hr1G088540.1;tr|A0A287M5C8|A0A287M5C8_HORVV;HORVU3Hr1G088500.2	Fructose-bisphosphate aldolase (EC 4.1.2.13)	nan	Cellular respiration	50.06	45.27	58.2	34.94	37.17	43.14	60.67	68.33	50.08	40.06	36.4	42.06	9.65	28.9	23.45	45.67	42.67	10.12	44.64	7.14	32.18	26.17	35.97	30.14	27.96	20.82	29.07	43.54	24.34	38.16	21.23	21.62	18.38	22.07	20.59	24.54	34.83	27.97	31.81	29.66	23.6	4.61	33.97	17.44	25.28
prot_HORVU3Hr1G088570	HORVU3Hr1G088570.1;tr|A0A287M5E0|A0A287M5E0_HORVV;tr|M0UTD1|M0UTD1_HORVV	Fructose-bisphosphate aldolase (EC 4.1.2.13)	fructose-bisphosphate aldolase activity	Cellular respiration	1.1	1.34	1.34	1.43	2.29	2.02	6.8	7.62	4.63	1.46	1.49	1.99	0.77	1.23	0.91	2.45	2.72	1	1.37	0.9	1.34	0.96	2.09	1.22	1.42	1.18	1.6	1.02	1.1	1.33	0.72	0.83	0.75	1.21	1.3	1.47	1.22	0.95	1.65	1.08	0.98	1.3	2.3	1.17	1.57
prot_HORVU4Hr1G007850	tr|M0W2C4|M0W2C4_HORVV;tr|A0A287N3K3|A0A287N3K3_HORVV;HORVU4Hr1G007850.2	Uncharacterized protein	nan	Cellular respiration	0.36	0.83	1.4	1.84	2.01	0.31	1.1	1.06	3.28	1.68	0.54	0.67	0.32	1.33	1.68	1.39	0.47	0.41	0.58	0.37	1.12	0.34	0.5	0.28	0.33	2	0.71	0.85	1.75	0.57	0.22	1.41	0.96	1.1	1.34	0.51	0.79	1.46	1.2	0.6	1.02	0.54	1.13	1.06	1.35
prot_HORVU4Hr1G011850	tr|A0A287N863|A0A287N863_HORVV;tr|A0A287N896|A0A287N896_HORVV;tr|A0A287N846|A0A287N846_HORVV;tr|A0A287N8G8|A0A287N8G8_HORVV;tr|A0A287N8F8|A0A287N8F8_HORVV;HORVU4Hr1G011850.1;tr|A0A287N858|A0A287N858_HORVV	2-oxoacid_dh domain-containing protein	nan	Cellular respiration	0.13	0.15	0.14	0.13	0.13	0.13	0.65	0.67	0.18	0.14	0.44	0.44	0.3	0.12	0.12	0.15	0.17	0.39	0.13	0.35	0.12	0.11	0.12	0.11	0.12	0.4	0.67	0.14	0.38	0.34	0.73	0.35	0.24	0.88	0.16	0.71	0.45	0.62	0.13	0.46	0.37	0.51	0.57	0.15	0.75
prot_HORVU4Hr1G049590	tr|A0A287NYX4|A0A287NYX4_HORVV;HORVU4Hr1G049590.3;tr|A0A287NZX7|A0A287NZX7_HORVV;tr|A0A287NYW0|A0A287NYW0_HORVV;tr|A0A287NZ12|A0A287NZ12_HORVV;tr|A0A287NZ97|A0A287NZ97_HORVV	Fumarate hydratase (EC 4.2.1.2)	nan	Cellular respiration	0.57	0.51	0.62	0.85	0.71	0.83	2.75	3.27	1.89	0.73	0.92	0.67	0.35	0.59	0.42	1.5	1.91	0.45	0.56	0.41	0.53	0.4	0.58	0.57	0.94	0.72	0.93	0.59	0.64	0.7	0.24	0.43	0.4	1.52	1.04	1.03	0.77	0.51	0.44	0.14	0.31	0.59	1.54	1.18	0.89
prot_HORVU4Hr1G052890	tr|A0A287P2M4|A0A287P2M4_HORVV;tr|A0A287P2E0|A0A287P2E0_HORVV;HORVU4Hr1G052890.2;tr|A0A287P2L9|A0A287P2L9_HORVV;tr|A0A287P282|A0A287P282_HORVV;HORVU4Hr1G052900.1	Uncharacterized protein	nan	Cellular respiration	0.45	0.8	1.43	0.99	1.18	0.41	1.68	0.72	2.56	1.83	0.65	0.82	0.23	1	1.29	1.03	0.56	0.3	0.1	0.27	1.07	0.41	0.71	0.08	0.09	1.54	0.87	0.86	1.31	0.76	0.16	1.17	0.86	1.07	1.24	0.56	0.6	1.03	0.99	0.79	1.14	0.4	0.51	0.87	1.24
prot_HORVU4Hr1G068460	tr|A0A287PHL1|A0A287PHL1_HORVV;HORVU4Hr1G068460.3;tr|A0A287PHL9|A0A287PHL9_HORVV;tr|A0A287DYB1|A0A287DYB1_HORVV;HORVU0Hr1G008980.1;tr|A0A287PHI9|A0A287PHI9_HORVV	Uncharacterized protein	nan	Cellular respiration	0.17	0.5	1.35	1.96	1.11	0.24	0.83	0.42	2.18	2.04	0.32	0.6	0.18	1.43	2.28	0.89	0.42	0.23	0.33	0.21	0.71	0.22	0.51	0.13	0.18	2.31	0.72	0.46	2.59	0.48	0.25	2.82	1.59	1.5	0.29	0.77	0.84	1.24	0.93	0.79	1.89	0.3	0.1	0.09	2.21
prot_HORVU4Hr1G080640	tr|A0A287PU20|A0A287PU20_HORVV;HORVU4Hr1G080640.1;tr|A0A287PU27|A0A287PU27_HORVV;tr|A0A287PU28|A0A287PU28_HORVV;tr|A0A287PU24|A0A287PU24_HORVV;tr|A0A287PU30|A0A287PU30_HORVV;tr|A0A287PU22|A0A287PU22_HORVV;tr|A0A287PU32|A0A287PU32_HORVV	Aconitate hydratase (Aconitase) (EC 4.2.1.3)	nan	Cellular respiration	3.3	2.21	1.98	2.34	2.53	3.4	9.11	15.55	7.03	2.22	2.73	2.65	1.27	1.92	1.73	3.55	5.6	1.65	2.4	1.47	1.82	1.74	2.01	2.72	3.21	2.73	3.02	2.28	3.44	2.43	2.44	2.24	1.8	5.29	4.06	5.58	2.69	3.52	2.79	2.32	2.63	2.15	5.88	5.75	4.51
prot_HORVU5Hr1G051710	tr|A0A287R7F6|A0A287R7F6_HORVV;HORVU5Hr1G051710.1;tr|A0A287R7L4|A0A287R7L4_HORVV;tr|A0A287R753|A0A287R753_HORVV	Glyoxalase I (EC 4.4.1.5)	nan	Cellular respiration	0.45	0.16	0.35	0.13	0.14	0.14	0.2	0.2	0.19	0.33	0.39	0.34	0.31	0.34	0.12	0.16	0.37	0.41	0.35	0.36	0.55	0.12	0.39	0.35	0.53	0.23	0.31	0.51	0.13	1.04	1.18	0.46	1.02	0.58	0.17	0.71	1.09	0.51	0.87	0.54	0.78	0.53	1.18	0.16	0.14
prot_HORVU5Hr1G077200	tr|A0A287RVJ0|A0A287RVJ0_HORVV;tr|A0A287RVV2|A0A287RVV2_HORVV;HORVU5Hr1G077200.2;tr|A0A287RW18|A0A287RW18_HORVV;tr|A0A287RVJ5|A0A287RVJ5_HORVV;tr|A0A287RVV7|A0A287RVV7_HORVV	Pyruvate dehydrogenase E1 component subunit beta (EC 1.2.4.1)	nan	Cellular respiration	0.22	0.25	0.5	0.21	0.22	0.22	0.32	0.94	1	0.58	0.22	0.71	0.5	0.49	0.48	0.56	0.28	0.64	0.64	0.58	0.21	0.19	0.21	0.41	0.2	0.18	0.22	0.24	0.21	0.42	0.17	0.21	0.2	0.22	0.27	0.23	0.22	0.24	0.23	0.2	0.2	0.84	0.27	0.26	0.23
prot_HORVU5Hr1G079490	tr|A0A287RY75|A0A287RY75_HORVV;tr|A0A287RY60|A0A287RY60_HORVV;tr|A0A287RY98|A0A287RY98_HORVV;HORVU5Hr1G079490.1	Lactamase_B domain-containing protein	nan	Cellular respiration	0.08	0.09	0.09	0.08	0.08	0.4	0.12	0.12	0.11	0.3	0.08	0.09	0.19	0.08	0.07	0.09	0.64	0.24	0.08	0.22	0.16	0.3	0.08	0.33	0.07	0.07	0.38	0.09	0.08	0.31	0.06	0.33	0.07	0.52	1.3	0.54	0.35	0.44	0.41	0.37	0.39	0.32	0.54	0.98	0.2
prot_HORVU5Hr1G098690	tr|F2E2B0|F2E2B0_HORVV;HORVU5Hr1G098690.2;tr|F2EG59|F2EG59_HORVV;tr|A0A287SGK8|A0A287SGK8_HORVV;tr|A0A287SGN3|A0A287SGN3_HORVV	Predicted protein	nan	Cellular respiration	0.06	0.07	0.06	0.28	0.12	0.06	0.09	0.09	0.08	0.26	0.06	0.07	0.14	0.05	0.25	0.07	0.08	0.18	0.06	0.16	0.42	0.05	0.06	0.05	0.05	0.3	0.25	0.19	0.25	0.06	0.04	0.24	0.4	0.17	0.07	0.06	0.18	0.14	0.06	0.13	0.28	0.24	0.07	0.07	0.06
prot_HORVU5Hr1G109440	tr|A0A287SNY4|A0A287SNY4_HORVV;tr|F2CQ08|F2CQ08_HORVV;HORVU5Hr1G109440.3;tr|A0A287SP60|A0A287SP60_HORVV;tr|A0A287SP63|A0A287SP63_HORVV;tr|A0A287SP42|A0A287SP42_HORVV;tr|A0A287SNZ5|A0A287SNZ5_HORVV;tr|A0A287SP67|A0A287SP67_HORVV;tr|A0A287SP55|A0A287SP55_HORVV	Glyoxalase I (EC 4.4.1.5)	nan	Cellular respiration	7.41	9.04	5.82	8.21	8.82	9.44	10.24	16.8	9.6	6.45	8.42	8.63	17.97	7.52	4.92	8.43	11.97	16.01	12.41	21.44	10.17	8.78	5.9	7.78	12.34	5.81	9	8.33	7.05	8.28	7.32	6.68	5.43	8.59	13.29	7.46	7.22	7.63	7.62	6.31	7.56	9.43	11.9	15.4	8.69
prot_HORVU5Hr1G109620	tr|M0X743|M0X743_HORVV;HORVU5Hr1G109620.1	Cytochrome b-c1 complex subunit 7	nan	Cellular respiration	0.13	0.5	0.58	1.09	1.54	0.26	0.19	0.18	2.74	0.85	0.13	0.61	0.29	1.04	0.83	0.75	0.83	0.38	0.13	0.34	0.92	0.11	0.43	0.1	0.11	2.09	0.72	0.58	1.52	0.41	0.1	1.19	1.85	1.28	0.15	0.48	0.72	0.92	1.2	0.62	1.76	0.49	0.78	0.15	1.96
prot_HORVU6Hr1G003770	tr|A0A287T697|A0A287T697_HORVV;tr|A0A287T6G0|A0A287T6G0_HORVV;tr|A0A287T677|A0A287T677_HORVV;tr|M0VJ84|M0VJ84_HORVV;HORVU6Hr1G003770.1;tr|A0A287T693|A0A287T693_HORVV;tr|A0A287T6I5|A0A287T6I5_HORVV;tr|A0A287T680|A0A287T680_HORVV;tr|A0A287T681|A0A287T681_HORVV	Acetyltransferase component of pyruvate dehydrogenase complex	nan	Cellular respiration	12.89	11.63	9.98	6.27	6.54	12.42	14.95	14.96	16.79	13.02	15.04	12.13	3.14	17.09	10.7	8.65	14.19	4.07	11.15	3.65	10.27	10.64	10.73	10.07	10.8	10.09	12.08	9.51	10.66	19.88	12.2	10.02	14.29	10.74	5.98	15.47	21.31	15.47	14.57	16.21	13.17	62.15	9.65	9.74	11.73
prot_HORVU6Hr1G031830	HORVU6Hr1G031830.4;tr|A0A287TTB0|A0A287TTB0_HORVV;tr|A0A287TT66|A0A287TT66_HORVV;tr|A0A287TTT7|A0A287TTT7_HORVV;tr|A0A287TTC1|A0A287TTC1_HORVV;tr|A0A287TTU2|A0A287TTU2_HORVV	Phosphoglycerate kinase (EC 2.7.2.3)	ADP binding	Cellular respiration	6.81	5.48	4.89	6.69	5.29	7.27	14.74	15.27	11.79	5.61	7.2	6.42	1.05	5.1	3.7	9.08	12.82	1.36	3.96	1.21	3.79	4.49	5.22	3.49	4.09	5.24	5.4	5.41	6.77	6.51	3.73	7.25	4.35	10.4	5.67	10.01	7.04	5.18	6.66	5.18	5.8	1.77	12.25	7.17	9.3
prot_HORVU6Hr1G044700	tr|F2D5T2|F2D5T2_HORVV;tr|M0WZ05|M0WZ05_HORVV;tr|A0A287U2B8|A0A287U2B8_HORVV;tr|A0A287U2D8|A0A287U2D8_HORVV;tr|A0A287U2M8|A0A287U2M8_HORVV;HORVU6Hr1G044700.5	Predicted protein	nan	Cellular respiration	0.09	0.1	0.1	0.09	0.09	0.09	0.13	0.13	0.79	0.57	0.09	0.1	0.2	0.08	0.08	0.38	0.11	0.27	0.09	0.24	0.08	0.08	0.08	0.07	0.08	0.43	0.09	0.1	0.59	0.22	0.14	0.41	0.5	0.55	0.11	0.43	0.09	0.54	0.6	0.3	0.45	0.35	0.11	0.11	0.61
prot_HORVU6Hr1G047360	tr|A0A287U3J5|A0A287U3J5_HORVV;HORVU6Hr1G047360.5;tr|A0A287U3J7|A0A287U3J7_HORVV;tr|A0A287U3A1|A0A287U3A1_HORVV;HORVU2Hr1G119280.1	Isocitrate dehydrogenase [NAD] subunit, mitochondrial	nan	Cellular respiration	2.23	2.47	1.46	1.55	1.65	2.31	2.87	3.73	4	1.5	1.9	1.63	0.88	1.75	0.88	2.45	3.46	1.14	1.12	1.02	0.74	1.74	1.85	1.3	2.42	1.19	1.71	1.06	1.9	1.21	1.52	1.45	1.03	3.22	4.19	3.15	1.36	1.92	1.39	1.6	1.34	1.49	3.01	3.5	1.86
prot_HORVU6Hr1G053650	HORVU6Hr1G053650.1	nan	nan	Cellular respiration	2	1.81	1.38	1.94	1.53	2.07	3.05	1.81	2.71	1.67	1.98	2	1.19	2.58	1.28	1.2	3.32	1.54	1.51	1.38	1.66	1.51	1.53	1.41	2.36	1.27	2.25	1.55	1.5	1.52	1.81	1.49	1.54	2.29	2.3	2.64	1.78	1.88	1.69	1.54	1.43	2	2.79	1.43	2
prot_HORVU6Hr1G054520	tr|F2D6I8|F2D6I8_HORVV;tr|A0A287U800|A0A287U800_HORVV;HORVU6Hr1G054520.3;tr|A0A287U805|A0A287U805_HORVV;tr|A0A287U7R7|A0A287U7R7_HORVV;tr|A0A287U7Z5|A0A287U7Z5_HORVV;tr|A0A287U7X7|A0A287U7X7_HORVV;tr|A0A287U7S7|A0A287U7S7_HORVV;tr|M0YRV8|M0YRV8_HORVV;tr|A0A287U7V7|A0A287U7V7_HORVV;tr|A0A287U8B2|A0A287U8B2_HORVV	Glyceraldehyde-3-phosphate dehydrogenase (EC 1.2.1.-)	nan	Cellular respiration	21.96	17.95	21.46	15.4	18.17	18.99	33.26	59.63	28.09	16.16	19.97	15.82	9.31	17.84	14.64	18.92	33.23	6.04	20.85	5.4	20.11	14.22	15.1	21.62	19.41	10.43	17.01	21.09	25.73	32.14	23.85	21.52	23	25.56	17.88	32.15	33.11	26.19	26.35	21.28	19.03	7.86	40.85	17.1	32.14
prot_HORVU6Hr1G058210	tr|F2D1J8|F2D1J8_HORVV;HORVU6Hr1G058210.1;tr|A0A287UAN6|A0A287UAN6_HORVV;tr|A0A287UAS4|A0A287UAS4_HORVV;tr|A0A287UAM7|A0A287UAM7_HORVV	Succinate--CoA ligase [ADP-forming] subunit beta, mitochondrial (EC 6.2.1.5) (Succinyl-CoA synthetase beta chain) (SCS-beta)	nan	Cellular respiration	3.16	3.32	2.8	1.95	3.52	2.82	4.08	8.27	3.87	3.19	3.09	2.61	1.51	2.6	2.48	2.67	4.37	1.96	3.77	1.75	2.79	2.33	3.04	3.06	3.73	2.32	3.59	2.97	1.99	3.18	2.9	2.56	2.23	4.31	2.23	3.4	3.14	2.86	3.88	2.5	2.71	15.76	3.88	2.37	3.23
prot_HORVU6Hr1G076810	tr|A0A287US61|A0A287US61_HORVV;HORVU6Hr1G076810.1;tr|A0A287US34|A0A287US34_HORVV;tr|A0A287USJ1|A0A287USJ1_HORVV	Pyruvate dehydrogenase E1 component subunit alpha (EC 1.2.4.1)	nan	Cellular respiration	3.78	3.33	2.12	2.16	2.62	3.77	4.94	3.56	3.82	2.96	3.25	4.19	2.17	3.07	2.4	4.11	4.58	2.82	2.88	2.52	2.6	3.05	2.79	2.37	2.85	2.55	3.47	3.36	3.33	3.08	3.26	3.45	2.5	4.64	4.41	5.68	3.04	4.08	4.35	3.28	2.83	3.67	4.98	3.12	3.28
prot_HORVU6Hr1G090720	tr|A0A287V5G9|A0A287V5G9_HORVV;tr|A0A287V5E2|A0A287V5E2_HORVV;tr|F2CUT7|F2CUT7_HORVV;HORVU6Hr1G090720.1	Uncharacterized protein	nan	Cellular respiration	0.09	0.1	0.65	0.57	0.59	0.09	0.86	0.62	0.91	0.9	0.29	0.1	0.21	0.44	0.6	0.3	0.43	0.27	0.09	0.24	0.46	0.08	0.35	0.07	0.23	0.91	0.47	0.24	0.91	0.09	0.07	0.37	0.4	0.34	0.34	0.24	0.28	0.32	0.27	0.08	0.28	0.35	0.11	0.11	0.79
prot_HORVU6Hr1G091950	HORVU6Hr1G091950.9;tr|A0A287V7D1|A0A287V7D1_HORVV;tr|A0A287V720|A0A287V720_HORVV;tr|A0A287V748|A0A287V748_HORVV;tr|A0A287V701|A0A287V701_HORVV;tr|A0A287V704|A0A287V704_HORVV;tr|A0A287V743|A0A287V743_HORVV;tr|A0A287V726|A0A287V726_HORVV	Aconitate hydratase (Aconitase) (EC 4.2.1.3)	4 iron, 4 sulfur cluster binding	Cellular respiration	2.69	2.75	1.96	1.77	1.91	2.31	7.36	12.56	5.7	1.66	2.87	3.3	1.12	1.72	1.31	2.3	3.02	1.46	2.01	1.3	2.2	1.58	1.37	2.06	1.59	1.32	1.46	2.97	1.66	2.03	0.77	1.51	1.02	1.6	1.86	1.89	1.79	1.89	1.74	1.27	1.28	1.89	2.42	1.84	1.76
prot_HORVU7Hr1G001330	HORVU7Hr1G001330.9;tr|A0A287VCQ0|A0A287VCQ0_HORVV;tr|A0A287VCN0|A0A287VCN0_HORVV;tr|A0A287VCH8|A0A287VCH8_HORVV;tr|A0A287VCN6|A0A287VCN6_HORVV;tr|M0XUB1|M0XUB1_HORVV;tr|A0A287VCP5|A0A287VCP5_HORVV;tr|A0A287VCI2|A0A287VCI2_HORVV;tr|A0A287VCI8|A0A287VCI8_HORVV;tr|A0A287VCJ2|A0A287VCJ2_HORVV;tr|A0A287VCN5|A0A287VCN5_HORVV;tr|A0A287VCP1|A0A287VCP1_HORVV;tr|A0A287VCH6|A0A287VCH6_HORVV;tr|A0A287VCJ8|A0…	Acetyltransferase component of pyruvate dehydrogenase complex (EC 2.3.1.12)	acetyltransferase activity	Cellular respiration	0.61	0.86	0.64	0.41	0.94	1.35	1.84	2.44	1.76	0.91	1.27	0.79	0.41	0.9	0.69	1.55	1.73	0.53	1.4	0.47	0.34	0.8	0.48	0.69	0.9	0.64	1.05	0.81	0.89	1.55	0.83	0.79	0.85	0.97	0.22	1.3	1.3	1.16	1.05	0.58	1.42	0.69	1.38	1.33	0.97
prot_HORVU7Hr1G012370	tr|A0A287VIS5|A0A287VIS5_HORVV;tr|A0A287VIV3|A0A287VIV3_HORVV;tr|A0A287VIU0|A0A287VIU0_HORVV;tr|Q8SA48|Q8SA48_HORVV;HORVU7Hr1G012370.1;tr|A0A287VIS3|A0A287VIS3_HORVV;tr|A0A287VJ44|A0A287VJ44_HORVV;tr|A0A287VIR8|A0A287VIR8_HORVV	Uncharacterized protein	nan	Cellular respiration	0.36	0.12	0.11	0.1	0.11	0.11	0.16	0.16	0.3	0.29	0.41	0.34	0.25	0.1	0.09	0.12	0.82	0.32	0.11	0.29	0.1	0.2	0.1	0.09	0.1	0.6	0.32	0.35	0.21	0.42	0.34	0.37	0.28	0.78	1.39	0.82	0.49	0.44	0.45	0.1	0.45	0.42	0.9	0.13	0.11
prot_HORVU7Hr1G022550	tr|A0A287VP11|A0A287VP11_HORVV;tr|A0A287VNY5|A0A287VNY5_HORVV;HORVU7Hr1G022550.4;tr|A0A287VP40|A0A287VP40_HORVV;tr|A0A287VP45|A0A287VP45_HORVV;tr|A0A287VP13|A0A287VP13_HORVV	Uncharacterized protein	nan	Cellular respiration	0.09	0.1	0.6	0.08	0.54	0.09	0.13	0.13	0.12	0.58	0.09	0.1	0.2	0.66	0.08	0.1	0.11	0.26	0.09	0.23	1.05	0.07	0.31	0.07	0.08	0.75	0.09	0.09	0.17	0.08	0.06	0.67	0.08	0.09	0.11	0.09	0.09	0.09	0.09	0.08	0.08	0.34	0.11	0.1	0.09
prot_HORVU7Hr1G040550	tr|A0A287W622|A0A287W622_HORVV;tr|A0A287W6A6|A0A287W6A6_HORVV;tr|A0A287W635|A0A287W635_HORVV;tr|A0A287W699|A0A287W699_HORVV;tr|A0A287W624|A0A287W624_HORVV;HORVU7Hr1G040550.1;tr|A0A287W6A4|A0A287W6A4_HORVV;tr|A0A287W6X8|A0A287W6X8_HORVV;tr|A0A287W694|A0A287W694_HORVV;tr|A0A287W6Y8|A0A287W6Y8_HORVV;tr|A0A287W630|A0A287W630_HORVV;tr|A0A287W6A2|A0A287W6A2_HORVV;tr|A0A287W633|A0A287W633_HORVV	Pyrophosphate--fructose 6-phosphate 1-phosphotransferase subunit beta (PFP) (EC 2.7.1.90) (6-phosphofructokinase, pyrophosphate dependent) (PPi-PFK) (Pyrophosphate-dependent 6-phosphofructose-1-kinase)	nan	Cellular respiration	0.13	0.86	0.14	0.12	0.13	0.13	0.19	0.54	0.53	0.14	0.53	0.14	0.29	0.12	0.11	0.15	0.16	0.38	0.41	0.34	0.12	0.11	0.29	0.1	0.12	0.11	0.13	0.14	0.12	0.83	0.1	0.12	0.11	0.13	0.16	0.13	1.02	0.14	0.13	0.24	0.33	0.5	0.16	0.15	0.13
prot_HORVU7Hr1G074690	tr|A0A287WXA1|A0A287WXA1_HORVV;tr|A0A287WX12|A0A287WX12_HORVV;HORVU7Hr1G074690.1;tr|A0A287WWZ9|A0A287WWZ9_HORVV;tr|A0A287WX66|A0A287WX66_HORVV;tr|A0A287WX17|A0A287WX17_HORVV;tr|A0A287WX60|A0A287WX60_HORVV;tr|A0A287WX22|A0A287WX22_HORVV;tr|A0A287WWY0|A0A287WWY0_HORVV;tr|A0A287WXA5|A0A287WXA5_HORVV	Glyceraldehyde-3-phosphate dehydrogenase (EC 1.2.1.-)	nan	Cellular respiration	6.11	5.91	6.08	8.17	7.61	7.26	18.22	16.73	18.84	4.08	6.53	6.59	4.18	7.55	8.17	9.07	14.93	5.43	6.15	4.86	4.63	5.95	6.52	8.13	10.26	5.81	9.21	5.23	7.6	6.18	7.38	6.33	5.56	8.96	9.4	11.53	8.46	5.45	6.52	9.93	6.29	7.06	15.9	8.04	13.16
prot_HORVU7Hr1G074890	HORVU7Hr1G074890.4;tr|F2E7T5|F2E7T5_HORVV;tr|M0Y6W8|M0Y6W8_HORVV	Succinate dehydrogenase [ubiquinone] iron-sulfur subunit, mitochondrial (EC 1.3.5.1)	2 iron, 2 sulfur cluster binding	Cellular respiration	0.1	0.11	0.1	0.09	0.09	0.1	0.14	0.14	0.13	0.1	0.1	0.1	0.22	0.09	0.08	0.11	0.12	0.28	0.27	0.25	0.09	0.46	0.09	0.22	0.4	0.08	0.09	0.21	0.09	0.27	0.34	0.09	0.08	0.1	0.12	0.1	0.23	0.1	0.26	0.28	0.29	0.37	0.12	0.11	0.34
prot_HORVU7Hr1G085150	tr|A0A287X5U8|A0A287X5U8_HORVV;tr|A0A287X5L7|A0A287X5L7_HORVV;tr|A0A287X5I7|A0A287X5I7_HORVV;HORVU7Hr1G085150.1;tr|A0A287X5K5|A0A287X5K5_HORVV;tr|A0A287X5M1|A0A287X5M1_HORVV	Glyoxalase I (EC 4.4.1.5)	nan	Cellular respiration	3.48	4.36	3.41	2.77	2.85	3.26	7.36	8.58	5.35	4.09	3.61	4.04	1.68	2.8	1.76	3.77	4.02	2.18	3.52	1.95	3.77	2.7	3.31	2.51	2.29	2.18	3.05	4.94	3.41	3.5	2.95	3.05	2.34	4.66	2.88	4.24	4.8	4.36	5.64	2.51	2.56	2.83	3.66	2.65	2.39
prot_HORVU7Hr1G090850	HORVU7Hr1G090850.5	nan	nan	Cellular respiration	90.6	85.82	90.41	98.26	96.56	114.97	147.12	123.63	103.12	67.93	76.06	87.37	58.51	67.18	69.06	111.39	98.91	14.55	112.81	6.51	63.2	89.76	88.98	109.41	111.48	63.43	95.36	78.51	46.78	68.98	84.38	71.65	69.04	74.43	74.51	67.67	70.91	65.15	62.14	77.61	72.57	55.13	77.13	63.54	67.64
prot_HORVU7Hr1G091260	HORVU7Hr1G091260.2;tr|M0YJS4|M0YJS4_HORVV;tr|A0A287XB37|A0A287XB37_HORVV	Uncharacterized protein	nan	Cellular respiration	0.11	0.6	0.64	0.62	0.74	0.11	0.16	0.16	1.12	0.66	0.11	0.12	0.25	0.66	0.41	0.58	0.14	0.33	0.11	0.29	0.39	0.09	0.31	0.09	0.1	0.53	0.11	0.24	0.47	0.35	0.08	0.47	0.49	0.36	0.13	0.11	0.4	0.53	0.69	0.41	0.52	0.43	0.14	0.13	0.57
RNA_HORVU0Hr1G013850		Succinate dehydrogenase [ubiquinone] flavoprotein subunit, mitochondrial (EC 1.3.5.1)	nan	Cellular respiration	22.9741	29.5955	25.8303	45.0552	60.3448	47.4607	126.186	111.405	114.496	24.5655	27.7196	31.6964	46.9767	42.585	38.3529	109.509	126.118	120.595	24.7115	19.1278	19.7479	52.6913	41.392	50.7451	68.2045	62.5632	62.334	25.462	21.5896	23.814	33.4005	44.6418	42.8821	96.3138	105.72	116.761	26.1952	25.3111	33.1443	27.1713	41.3169	35.2642	120.523	92.0953	86.5489
RNA_HORVU0Hr1G019950		ATP synthase subunit alpha	nan	Cellular respiration	0.388514	0.140734	0.319543	0.361596	0.160987	0.294374	1.1565	3.24159	0.389728	0.233284	0.416837	0.203409	0.262372	0.414873	0.36839	0.42119	0.974898	1.80295	0.461044	0.438845	0.10763	0.759778	0.448998	0.43874	0.501169	0.735548	0.322029	0.42326	0.16418	0.09895	0.114304	0.477644	0.0550901	0.448048	0.26921	0.524757	0.144557	1.28068	0.508259	0.175246	0.0661658	0.337817	0.802224	0.873704	0.229286
RNA_HORVU1Hr1G061960		Uncharacterized protein	nan	Cellular respiration	3.95421	4.69389	4.97236	6.81427	8.93903	6.60125	15.1722	9.31321	15.9382	3.82444	3.89326	5.22673	5.01557	5.78846	6.48711	9.52538	13.4792	13.8053	3.76144	5.40105	3.83298	5.82003	6.19243	5.56233	4.96612	5.57906	5.69991	4.50198	4.50231	5.1454	7.77996	7.81204	7.94399	13.3087	14.2806	12.9148	3.66717	4.14151	5.14846	8.73869	8.19721	6.38007	12.6897	10.8938	10.6955
RNA_HORVU1Hr1G063940		Cytochrome c domain-containing protein	nan	Cellular respiration	8.72862	9.53678	11.2183	25.3131	42.4921	21.763	77.2751	49.5792	93.1207	7.58527	8.35341	10.0201	19.7511	18.7494	19.2904	54.8519	60.4594	63.5105	7.73157	11.3642	7.09029	17.2507	16.482	18.8361	16.5841	20.7758	19.9228	12.8971	9.30141	9.77131	24.0686	30.8021	28.0519	53.6828	74.5263	67.6896	7.7604	8.77866	11.7877	28.2327	26.856	19.7844	49.1982	48.8496	41.6627
RNA_HORVU1Hr1G083840		ATP synthase subunit beta (EC 7.1.2.2)	nan	Cellular respiration	45.1885	60.7556	61.6283	91.8896	119.707	89.5396	145.782	127.155	159.048	47.1517	56.7565	63.1806	85.7894	81.2361	84.837	143.221	132.878	136.985	51.9323	52.552	44.9392	85.1997	84.5987	99.3782	78.9265	81.8402	76.5677	53.5256	51.4451	59.0402	91.7199	109.075	95.405	120.641	143.411	144.223	51.0893	51.6639	67.7707	85.3349	103.954	86.2741	132.206	131.024	135.104
RNA_HORVU2Hr1G006250		nan	nan	Cellular respiration	4.55857	6.49031	6.83318	11.348	14.1669	9.96691	36.7082	28.8527	39.154	4.48895	5.39387	7.05741	9.93351	10.4451	10.0847	29.4509	34.0848	32.0902	4.38241	4.89969	4.17547	8.0795	8.44678	10.8644	8.65655	13.2121	11.7004	6.836	5.5379	7.09966	9.60856	13.8288	12.7699	27.3144	34.2023	40.1389	5.13556	5.3512	7.84403	10.3661	12.8215	12.0138	35.2541	31.0333	25.5182
RNA_HORVU2Hr1G010100		Lactoylglutathione lyase (EC 4.4.1.5) (Glyoxalase I)	nan	Cellular respiration	1.60974	1.20857	1.58307	2.02766	1.95515	1.77502	1.76561	1.66257	2.02952	1.3001	1.56564	1.7495	1.6422	2.08384	1.86718	1.12944	1.85749	2.06535	1.7268	1.71922	1.47176	2.60232	1.80946	1.92503	1.37153	2.19138	2.24561	1.61398	1.5342	1.87098	2.30477	2.22317	2.14234	2.25119	2.3741	2.07302	1.42046	1.38963	1.58839	1.64125	1.94733	2.00768	2.33112	2.2629	2.34021
RNA_HORVU2Hr1G025530		Uncharacterized protein	nan	Cellular respiration	7.20047	8.35296	9.47951	13.6148	15.4632	12.9424	20.7784	18.6378	21.9186	7.67717	9.18708	10.5242	11.7274	12.811	11.6475	16.4426	20.2798	21.1318	8.38817	8.65991	7.13401	12.4905	11.9826	13.3258	11.0561	13.2537	12.6665	8.70875	7.29968	9.42499	13.6639	16.2334	15.0947	20.0792	20.162	20.8421	8.56688	9.01387	11.5537	12.996	14.4241	13.435	22.2581	21.2226	20.1233
RNA_HORVU2Hr1G026060		Predicted protein	nan	Cellular respiration	4.49813	4.27168	5.102	7.62483	7.77822	7.6581	11.1216	10.3975	12.3423	4.11428	5.01038	5.65124	5.82099	7.01569	5.90921	9.33098	11.891	12.2876	4.6878	6.45695	4.16819	7.01324	6.14566	7.10907	6.60631	7.96613	7.61061	5.0186	4.97591	5.50822	7.87443	8.72598	8.59406	12.4458	12.9329	13.0279	5.02144	4.97317	5.6685	9.4109	8.43982	6.82995	13.3898	12.338	14.0674
RNA_HORVU2Hr1G035860		Uncharacterized protein	nan	Cellular respiration	6.94146	6.93735	7.61106	8.47662	9.50672	8.14588	16.7278	14.1296	16.4342	6.97024	7.80319	8.26902	7.61488	8.26338	7.55337	13.2675	15.1352	17.4267	6.8103	8.17374	5.75676	8.71418	7.88553	8.14271	9.76519	8.90985	10.6377	7.12199	6.94606	6.80281	7.92166	9.45496	9.45346	15.2834	15.6909	17.1234	7.0224	6.91372	7.66201	9.4227	8.12369	8.29205	17.0801	15.2733	13.6493
RNA_HORVU2Hr1G036110		Aldedh domain-containing protein	nan	Cellular respiration	132.095	144.534	137.197	219.65	187.482	190.827	111.064	145.656	65.4792	103.84	124.851	119.339	173.3	207.668	180.63	144.258	110.82	128.895	134.562	139.797	133.192	218.692	179.468	174.499	246.909	224.134	222.586	116.037	115.778	118.204	178.237	191.395	188.397	161.663	119.416	127.64	97.7506	110.132	110.18	162.651	167.267	165.003	122.755	159.672	137.815
RNA_HORVU2Hr1G036950		Succinate--CoA ligase [ADP-forming] subunit alpha, mitochondrial (EC 6.2.1.5) (Succinyl-CoA synthetase subunit alpha) (SCS-alpha)	nan	Cellular respiration	12.0439	17.6709	17.0372	27.6527	33.4769	25.6327	46.1428	37.1616	48.2915	13.0238	16.6616	17.5374	24.8277	24.7151	23.4578	38.3751	38.7597	41.6147	14.9134	15.8537	12.8543	25.3682	23.9653	27.8409	21.6566	24.6339	22.7889	15.7923	12.8565	15.2713	27.0646	30.7694	28.6941	34.815	38.1084	42.3499	14.2807	15.2723	18.5626	27.0652	28.3116	26.3485	41.6135	38.1127	38.5876
RNA_HORVU2Hr1G040570		Pyruvate kinase (EC 2.7.1.40)	nan	Cellular respiration	16.058	18.1582	21.0587	33.2059	38.8007	37.5985	28.0643	24.6201	28.7998	12.3722	18.5152	14.9884	46.7045	41.1766	36.7703	30.1409	25.9344	25.1592	17.9629	20.7313	17.6721	24.8178	34.2585	46.3483	15.0577	16.2671	17.095	27.28	21.3081	24.7697	44.6736	50.8521	49.8712	32.9623	35.3546	37.8324	15.4768	17.5972	17.1203	48.2505	51.194	47.7228	29.6218	37.9231	34.1641
RNA_HORVU2Hr1G050980		Malic enzyme	nan	Cellular respiration	14.9103	17.7159	17.7464	31.3305	43.314	28.161	86.7502	70.3171	84.0786	15.1352	15.7648	16.6619	24.8582	26.3855	26.3066	80.9819	84.3364	71.2557	15.906	13.0582	13.1895	33.7587	27.0521	33.0988	35.8411	41.1907	34.3283	17.805	16.058	16.3845	31.0119	37.7763	35.1695	59.159	74.2129	74.0841	15.4143	16.0284	22.2146	28.1502	34.5753	30.1418	72.3168	72.207	64.6992
RNA_HORVU2Hr1G070090		Transket_pyr domain-containing protein	nan	Cellular respiration	32.9546	38.9667	38.6273	44.7118	56.2354	45.5828	112.104	116.609	112.598	33.9817	41.6003	43.2731	41.473	46.5122	44.3516	108.149	118.245	109.396	38.5306	25.2733	31.7788	43.774	34.9657	43.2493	69.4043	78.2318	66.2735	36.1542	34.7998	36.6362	39.2439	50.1689	46.2867	92.9452	104.54	111.648	40.2324	39.3737	51.0859	33.6222	46.8968	43.4438	111.247	112.455	99.0922
RNA_HORVU2Hr1G071350		Cytochrome b-c1 complex subunit Rieske, mitochondrial (EC 7.1.1.8)	nan	Cellular respiration	21.2992	24.736	26.2422	35.9329	39.9248	31.3234	72.2548	65.0213	80.7784	22.1903	23.3679	26.2752	29.8005	30.3672	27.9507	53.7665	68.2103	69.7904	21.8408	27.1876	19.8863	37.0464	29.6994	31.9982	42.0374	43.0365	46.2111	25.4713	22.6315	24.0613	36.302	40.9642	36.5468	66.4107	75.6023	77.4385	24.5898	25.8739	32.8149	39.4244	37.1558	29.8657	75.4382	65.1903	62.5682
RNA_HORVU2Hr1G072660		ATP synthase subunit d, mitochondrial	nan	Cellular respiration	0.576728	0.267974	0.0411821	3.43461e-05	4.2365e-05	4.06481e-05	0.342334	0.819586	4.76906e-05	3.53461e-05	0.0429342	4.42194e-05	3.05083e-05	3.40898e-05	0.288135	8.09981e-05	0.99363	5.23324e-05	0.183186	3.79821e-05	3.64352e-05	0.223916	4.67706e-05	0.28347	0.549767	6.93914e-05	5.36714e-05	0.298349	0.453515	0.26634	3.37379e-05	5.44014e-05	5.50901e-05	0.544794	5.22332e-05	6.28151e-05	0.25693	0.260167	4.33372e-05	5.89656e-05	0.4897	0.762746	0.0424449	0.542808	6.74372e-05
RNA_HORVU2Hr1G082800		Iso_dh domain-containing protein	nan	Cellular respiration	5.06795	6.60621	6.4061	10.0497	11.7436	10.1051	25.1018	20.3841	26.1631	5.71192	6.20253	7.10163	9.23182	9.11562	8.40801	19.3099	23.3069	22.7646	5.59381	6.79879	4.70743	7.4956	7.03431	8.46991	9.6437	13.7672	12.0868	7.3434	6.2704	6.67913	9.87171	11.5113	12.6597	22.8837	25.5002	26.91	6.79416	6.6953	8.84079	10.5784	11.8069	10.613	23.6146	23.9539	19.7996
RNA_HORVU2Hr1G119460		Pyruvate kinase (EC 2.7.1.40)	nan	Cellular respiration	5.75364	6.65803	6.70071	13.5636	15.626	14.3026	9.75131	9.67604	10.6931	4.29886	6.1596	5.9498	16.5224	15.8273	19.7419	9.9315	11.0202	8.0707	7.26635	3.82776	7.45406	10.211	13.7022	18.9341	5.87886	6.55415	5.00787	5.48587	3.87956	4.85762	13.2108	12.0948	12.1674	7.38351	7.64558	6.86268	4.04667	4.05003	3.24578	4.23797	12.0259	10.1486	8.2384	6.64257	8.62144
RNA_HORVU3Hr1G013350		Uncharacterized protein	nan	Cellular respiration	191.089	182.615	187.867	135.502	152.777	171.706	147.166	153.052	132.322	196.234	196.789	200.721	196.529	213.212	215.214	183.801	172.026	163.989	168.435	166.536	154.602	125.699	161.013	164.631	134.268	139.185	146.545	202.349	187.272	192.68	127.536	141.074	171.595	155.854	152.448	150.756	199.61	194.735	183.966	178.984	185.617	218.303	203.167	198.836	227.061
RNA_HORVU3Hr1G019540		Uncharacterized protein	nan	Cellular respiration	19.3566	27.3603	27.5691	37.5403	47.254	35.0793	84.5178	71.7894	89.9827	19.6171	24.6934	26.9915	36.2439	31.8263	31.7111	73.0765	72.4319	67.7076	23.3881	19.8115	20.3673	33.746	30.9996	37.7911	39.2886	41.1491	39.2875	25.2683	22.6442	27.1123	36.3897	43.0859	39.9293	67.6885	76.741	83.029	23.9051	24.3114	32.2515	28.0204	39.3098	32.3605	78.1512	68.989	63.2831
RNA_HORVU3Hr1G058460		Malate dehydrogenase (EC 1.1.1.37)	nan	Cellular respiration	5.82771	8.99041	8.70925	15.6137	22.1146	14.6902	23.9805	17.6335	24.9708	6.43298	8.20335	9.35682	11.4772	13.4655	13.3975	25.8546	20.7006	20.1584	7.37018	7.66478	6.55833	10.98	11.5804	12.6417	7.28972	11.1304	10.3264	7.02974	6.71874	9.16112	15.2495	18.5835	17.0889	21.3238	22.0842	20.6159	7.09088	7.19094	8.71944	12.6068	17.6075	13.0669	20.1139	19.8569	18.7475
RNA_HORVU3Hr1G063590		ATP synthase subunit beta (EC 7.1.2.2)	nan	Cellular respiration	6.30257	9.30499	9.449	15.9229	18.1407	16.43	13.0711	16.8231	14.7841	6.70868	12.5551	9.30376	20.8921	14.8427	14.2928	15.9728	13.4792	14.8833	8.27619	5.9404	6.49275	15.0547	16.8842	23.1863	11.4054	12.7819	13.0529	6.89136	8.67626	8.96322	17.1186	18.2027	17.4746	15.2834	13.0687	15.44	8.14081	8.40903	10.2536	11.9346	20.5482	19.0789	14.1191	18.4285	15.7264
RNA_HORVU3Hr1G088540		Fructose-bisphosphate aldolase (EC 4.1.2.13)	nan	Cellular respiration	10.0252	16.9766	16.6801	50.8297	99.0419	69.1893	82.9107	68.036	108.486	13.7884	15.0204	19.6641	59.9602	117.497	103.383	137.124	91.8758	91.2066	13.8309	10.1914	13.2669	34.924	35.2693	45.8207	38.571	39.5991	36.9111	13.718	15.526	17.7746	45.2194	58.8207	58.7358	48.4309	75.0524	63.2174	14.5796	16.0192	15.2781	51.2319	67.0841	83.6716	63.1285	67.1856	81.4193
RNA_HORVU3Hr1G088570		Fructose-bisphosphate aldolase (EC 4.1.2.13)	nan	Cellular respiration	6.21623	7.85626	8.55673	29.3316	39.2131	24.1125	53.1633	43.0051	62.1218	6.23505	8.06162	7.77377	19.8304	22.5743	18.5416	63.9237	48.5684	54.1535	7.01898	6.88995	5.66932	19.1991	17.1181	21.0372	22.9171	24.745	24.1307	5.27691	5.56948	5.40102	17.4155	23.5449	22.3886	33.4045	48.3733	39.1715	4.46604	4.73795	7.06396	17.6779	19.563	16.8397	35.5166	34.7221	34.5683
RNA_HORVU4Hr1G007850		Uncharacterized protein	nan	Cellular respiration	24.8822	29.7279	29.491	39.6285	43.3818	38.7864	57.2341	52.4211	57.6008	22.7417	27.0277	28.495	38.7944	34.8671	32.8262	53.7017	51.8127	51.5683	29.0074	22.5765	25.0383	39.5026	35.5083	42.8849	40.3213	41.274	39.5773	22.8144	22.2148	23.9377	31.5922	36.4924	33.2193	47.9246	47.7307	52.3878	22.1171	22.5641	27.2504	25.0839	33.7299	30.8779	46.6894	45.8357	41.5818
RNA_HORVU4Hr1G011850		2-oxoacid_dh domain-containing protein	nan	Cellular respiration	8.40054	9.97554	9.44138	15.5038	20.2335	15.3487	46.1024	42.3774	49.9607	7.88924	10.3542	11.6209	14.8942	15.6472	13.7556	40.8068	50.9303	45.6443	9.18728	7.36852	7.46193	14.5469	11.412	14.3148	20.9731	23.7457	21.9087	10.3601	9.87604	9.29306	14.3049	18.7794	18.7637	38.0841	45.9652	51.9481	10.2179	10.3412	13.0272	15.1188	19.3278	16.0524	49.3878	49.4304	42.1078
RNA_HORVU4Hr1G049590		Fumarate hydratase (EC 4.2.1.2)	nan	Cellular respiration	7.3645	8.97385	8.32031	11.19	12.1672	10.4466	29.7686	28.613	30.6174	7.42974	9.72897	8.79965	9.81758	10.002	8.46498	22.3231	28.723	28.5944	8.69865	6.60888	6.15755	11.0308	9.61604	10.5818	16.3108	17.0564	16.3591	8.86559	8.24687	8.89726	10.5802	11.8486	12.9352	28.4926	29.0626	32.9277	8.90164	9.86234	11.6317	8.98635	11.8878	11.0424	33.5621	31.9123	27.5279
RNA_HORVU4Hr1G052890		Uncharacterized protein	nan	Cellular respiration	2.09711	2.00256	2.19813	3.80184	3.48978	2.89878	6.15999	5.47414	6.12853	2.03332	1.72645	1.87225	3.04119	2.67005	2.30191	3.75896	6.09087	6.2757	1.97331	2.12464	2.35583	3.7478	3.12447	3.00856	3.11302	5.14801	5.90118	1.921	2.51694	2.21277	3.04687	3.79667	4.21208	5.60857	5.63293	6.61883	2.19391	2.4587	2.87473	3.94963	3.71345	2.91449	5.94273	5.89225	4.99305
RNA_HORVU4Hr1G068460		Uncharacterized protein	nan	Cellular respiration	25.0884	28.5619	30.7234	44.0805	51.8919	43.5419	99.6877	86.889	100.525	23.8618	30.194	30.3933	43.0271	40.7667	38.2405	83.6821	90.8972	87.6461	27.3076	24.5477	24.4312	45.9399	39.2018	46.2406	54.9293	55.8489	58.8033	26.2429	25.8111	27.441	44.2041	50.3693	48.6299	84.757	96.8714	101.116	25.562	27.6413	34.2483	36.207	47.2695	39.1643	98.2129	85.8761	79.9081
RNA_HORVU4Hr1G080640		Aconitate hydratase (Aconitase) (EC 4.2.1.3)	nan	Cellular respiration	25.9873	44.952	37.8952	70.0798	117.148	80.4751	168.379	151.842	170.399	29.2736	43.1676	36.4456	90.927	76.3817	74.4593	196.647	167.207	144.594	36.7797	27.4914	30.4088	63.4428	62.2424	82.4236	58.8493	69.322	60.1872	32.9161	37.875	42.4743	65.519	84.1045	85.1252	117.754	160.774	158.558	34.2979	45.0526	40.3816	48.0333	85.2363	81.9083	153.604	147.726	125.73
RNA_HORVU5Hr1G051710		Glyoxalase I (EC 4.4.1.5)	nan	Cellular respiration	3.91441	3.4426	3.9438	5.83334	5.06127	5.70805	4.70025	5.94368	4.21843	3.8846	4.11168	3.71452	4.57058	5.38619	4.68024	6.5022	5.20013	6.14539	4.19474	5.22838	3.1676	6.17184	5.06245	5.57646	7.07513	6.43077	6.83635	5.10209	3.91076	4.27324	5.42695	6.13408	5.70546	6.93197	5.55803	5.77434	4.03138	4.23476	5.02902	8.37228	5.7393	5.71456	7.04761	7.71484	7.67408
RNA_HORVU5Hr1G077200		Pyruvate dehydrogenase E1 component subunit beta (EC 1.2.4.1)	nan	Cellular respiration	9.37615	9.98382	10.0439	12.3646	16.7342	13.1619	36.7183	33.2582	43.78	8.3346	10.2458	10.9752	12.9233	12.5928	12.087	37.6641	36.6503	37.2083	8.61212	7.78633	7.63682	11.8559	9.79377	12.1434	13.4556	14.5444	15.4788	9.79735	8.80887	9.43324	10.587	12.7952	14.1471	29.3882	41.4627	40.0878	8.55927	9.55949	11.493	10.8615	15.2546	11.8502	37.1206	33.6547	28.3637
RNA_HORVU5Hr1G079490		Lactamase_B domain-containing protein	nan	Cellular respiration	10.7748	11.6643	13.5215	36.5717	39.7638	31.7299	44.365	44.4546	49.8081	9.2536	12.6885	9.66635	29.465	34.0012	30.2786	47.5135	52.1656	46.2932	14.1296	11.7972	12.5264	35.8595	27.1363	31.5967	33.7453	35.7504	34.4249	14.1979	13.3933	13.919	29.7973	31.3134	32.4213	39.9593	50.1648	53.2672	11.6786	12.3321	13.3392	28.6337	33.7519	28.557	46.3685	51.4867	40.8265
RNA_HORVU5Hr1G098690		Predicted protein	nan	Cellular respiration	3.99738	4.36275	4.36988	7.75535	7.93921	6.34923	15.051	13.8443	18.7138	3.76789	4.03498	4.23622	5.08269	4.94303	6.04758	9.70357	18.4473	17.9081	3.20155	6.47215	3.60708	6.60069	6.5666	6.13492	6.87968	8.14654	8.86652	4.15142	4.14238	4.57644	7.5303	7.95348	7.71261	14.4869	18.3339	14.6108	4.21496	4.0659	5.22646	9.28118	8.24132	6.38007	14.8776	12.5577	12.5973
RNA_HORVU5Hr1G109440		Glyoxalase I (EC 4.4.1.5)	nan	Cellular respiration	90.4807	100.169	98.1888	53.944	47.559	56.8423	9.1922	13.2964	7.1536	86.2303	92.1876	93.9927	76.1427	55.0278	65.7501	21.5617	9.71912	12.3818	92.5192	97.9634	91.7584	63.703	73.168	55.9876	31.5129	31.7674	36.3678	97.3831	81.0795	99.1562	57.8943	55.25	62.6374	15.7979	10.0601	11.1811	93.4292	90.1471	79.047	63.8951	58.8214	64.3835	10.706	15.3518	19.4219
RNA_HORVU5Hr1G109620		Cytochrome b-c1 complex subunit 7	nan	Cellular respiration	7.3386	7.75691	8.79314	14.4666	18.5135	14.6658	30.6676	25.9195	37.0461	5.88865	8.00327	8.27787	10.8976	13.4859	12.3393	27.3936	29.8904	32.1739	7.58396	8.37125	5.99723	13.5187	12.4971	13.8166	16.9638	17.1119	17.4647	8.42277	8.61943	9.35078	15.7961	19.4975	17.9594	31.5293	35.6648	37.1614	8.20929	8.76185	10.999	18.1378	15.946	13.8644	36.8585	30.2013	28.0674
RNA_HORVU6Hr1G003770		Acetyltransferase component of pyruvate dehydrogenase complex	nan	Cellular respiration	4.02328	7.13603	6.77217	8.33236	11.0912	9.42223	11.9095	12.9198	12.7429	5.96642	8.15333	6.57984	12.8318	8.06566	8.63591	10.8213	13.2484	12.4132	5.73123	4.12485	4.37951	7.73043	8.5029	11.4072	5.90771	7.57754	7.8253	4.7972	5.27269	6.34929	8.27254	8.48661	9.72891	11.4501	10.8332	11.8846	5.29533	6.16606	6.3359	5.4838	9.94693	10.112	11.129	12.7775	10.3988
RNA_HORVU6Hr1G031830		Phosphoglycerate kinase (EC 2.7.2.3)	nan	Cellular respiration	38.7047	37.369	40.6864	115.952	130.061	108.823	151.934	124.872	143.301	32.2497	39.5745	33.5271	98.7311	107.581	95.8252	148.308	126.905	132.453	43.5289	30.7047	34.8175	83.778	81.3435	85.5245	79.5036	88.4323	86.7545	35.9236	37.7045	37.6917	95.0195	118.595	124.999	131.361	135.106	142.615	36.6793	32.6532	38.0154	85.5354	105.086	96.151	137.122	137.696	136.709
RNA_HORVU6Hr1G044700		Predicted protein	nan	Cellular respiration	6.99326	6.98702	7.83223	12.5363	14.3618	11.0319	22.4956	19.9047	25.6099	6.55316	7.59477	7.70301	9.04267	10.4929	10.4429	17.609	22.506	23.5391	7.4618	8.83463	6.60934	11.4116	9.11092	10.8346	13.2278	15.6131	14.9314	8.34896	7.62804	7.46248	13.151	15.3738	13.9158	23.3151	24.1631	24.7868	7.49411	7.62777	9.07481	14.8947	14.5565	10.7357	23.8333	21.8505	22.6859
RNA_HORVU6Hr1G047360		Isocitrate dehydrogenase [NAD] subunit, mitochondrial	nan	Cellular respiration	16.3521	19.7772	20.2555	26.3229	29.5878	25.7709	68.1839	61.6202	74.0922	16.8954	19.8581	21.5171	24.3579	24.4561	22.6276	56.1155	65.5362	66.3051	18.6545	16.5298	15.5068	25.876	21.2058	25.3948	36.2512	35.348	36.5825	17.5467	17.8956	19.7405	22.3547	27.9405	28.4375	53.5501	62.3351	70.265	19.4771	20.4219	22.544	21.0035	28.2822	25.05	71.6605	65.5985	56.8496
RNA_HORVU6Hr1G053650		nan	nan	Cellular respiration	5.04205	5.40583	5.41468	6.55324	7.3461	6.07283	15.6469	12.8627	17.9889	5.33019	5.53559	6.19956	5.88201	5.97254	5.96618	11.0481	12.9226	13.3029	5.27314	5.49221	4.44509	5.31864	5.58442	5.56976	7.41122	7.79959	8.34054	7.40798	6.57981	7.21511	7.61127	9.45496	9.69586	16.9595	16.2759	20.1134	7.14414	7.45976	8.20806	8.01932	7.85168	7.60701	18.2324	15.3047	13.3256
RNA_HORVU6Hr1G054520		Glyceraldehyde-3-phosphate dehydrogenase (EC 1.2.1.-)	nan	Cellular respiration	61.2471	74.0922	90.2193	220.516	346.733	238.052	420.619	304.563	425.82	51.9729	67.3191	67.5672	213.644	247.295	234.545	425.953	331.943	324.534	68.8308	69.7427	63.9146	145.266	157.963	159.478	133.432	154.007	144.505	70.6479	66.3033	93.8046	249.195	304.43	323.39	285.888	340.226	350.684	59.641	59.9805	69.4088	260.875	259.304	268.791	358.448	316.235	331.939
RNA_HORVU6Hr1G058210		Succinate--CoA ligase [ADP-forming] subunit beta, mitochondrial (EC 6.2.1.5) (Succinyl-CoA synthetase beta chain) (SCS-beta)	nan	Cellular respiration	13.8915	18.9246	18.143	25.6085	34.8156	27.3968	54.3653	49.7732	54.5104	14.2869	19.6497	18.9347	25.8162	25.9492	24.5566	49.4412	51.867	53.85	17.2242	13.2633	13.9765	27.0819	23.7314	27.1349	25.7115	32.0727	29.6159	16.6703	16.7653	18.4047	25.904	29.8664	29.5173	46.3149	51.0527	54.1466	16.2816	16.9861	20.0304	20.0719	30.3113	28.3014	53.2093	49.2263	43.47
RNA_HORVU6Hr1G076810		Pyruvate dehydrogenase E1 component subunit alpha (EC 1.2.4.1)	nan	Cellular respiration	18.0789	22.8734	25.8685	40.3567	46.8557	37.193	52.7895	45.3106	61.788	20.7552	21.5255	24.3118	36.0914	40.1987	35.3169	51.1908	48.9621	53.8605	21.4743	23.83	20.3891	37.0654	34.0023	36.75	30.1005	39.0257	37.1943	27.9344	25.3405	31.4166	47.7796	53.5418	52.567	58.9433	75.3725	71.9107	25.693	26.4032	29.5993	51.8779	50.3081	49.6603	66.3658	66.6188	58.0364
RNA_HORVU6Hr1G090720		Uncharacterized protein	nan	Cellular respiration	10.6798	13.7505	13.4986	20.7176	23.2923	19.5843	34.89	33.3495	35.9015	11.0845	13.6722	13.9645	17.6338	18.3199	18.3951	32.3668	32.6595	33.1054	12.9793	11.6377	11.4625	21.503	17.5858	21.4685	22.6133	24.2315	24.1414	12.076	11.581	12.8965	18.5086	21.9129	19.4688	28.6419	32.2906	33.7945	11.5873	12.769	15.9134	16.475	21.6436	17.5554	35.2249	33.2309	30.104
RNA_HORVU6Hr1G091950		Aconitate hydratase (Aconitase) (EC 4.2.1.3)	nan	Cellular respiration	20.3495	32.8158	29.0715	64.3096	95.8467	63.8582	136.004	108.586	134.402	16.1461	30.971	10.5861	113.418	60.1345	62.299	133.776	138.62	108.066	21.3063	16.3247	20.6223	56.1122	59.4455	79.4862	75.9802	77.9681	66.0374	17.0208	29.8807	33.9728	54.6149	65.5754	73.7656	80.9806	108.75	115.341	20.9455	24.9331	23.7141	35.4855	84.7143	87.2557	110.051	88.3751	97.0691
RNA_HORVU7Hr1G001330		Acetyltransferase component of pyruvate dehydrogenase complex (EC 2.3.1.12)	nan	Cellular respiration	12.2253	16.4576	15.0315	25.9176	29.5708	25.8441	29.2029	28.3163	30.9226	12.456	14.4476	15.5741	32.6378	24.047	23.6857	31.5407	28.3158	29.1073	15.7227	13.6432	12.6794	25.0636	26.3132	29.9012	16.0374	19.9292	20.5884	12.5188	11.9977	14.5044	24.4465	26.2323	25.8152	25.6217	30.8489	30.0633	14.8665	14.0795	15.22	18.2557	25.6576	22.0951	27.5673	27.7526	23.7784
RNA_HORVU7Hr1G012370		Uncharacterized protein	nan	Cellular respiration	4.06645	5.36444	5.58246	12.028	14.8532	11.7554	25.8998	24.9836	27.7178	4.18497	5.81904	5.49205	10.3545	11.386	9.55566	21.5293	27.9628	28.6572	4.55547	5.36307	3.53421	11.7162	10.6637	13.1473	13.3037	12.5182	13.815	5.87656	5.69577	6.11841	12.2806	14.362	14.4226	23.2155	27.5478	29.5985	5.34859	5.81323	9.21349	13.4441	14.9682	12.0853	30.1782	27.8782	28.5799
RNA_HORVU7Hr1G022550		Uncharacterized protein	nan	Cellular respiration	9.23801	9.11458	10.2726	18.9316	23.0379	17.9583	33.3849	29.7087	33.6791	8.34167	10.3042	8.89694	14.0277	17.1745	15.7172	32.6422	33.5282	33.0531	9.71663	8.22692	7.67325	17.3077	13.8252	16.1367	20.8365	21.2199	20.9319	10.0833	8.19004	8.72409	14.7435	17.4955	16.0422	29.4383	29.6685	27.8397	7.81366	9.07268	11.389	14.5055	16.0783	13.0872	30.8174	30.5938	27.3256
RNA_HORVU7Hr1G040550		Pyrophosphate--fructose 6-phosphate 1-phosphotransferase subunit beta (PFP) (EC 2.7.1.90) (6-phosphofructokinase, pyrophosphate dependent) (PPi-PFK) (Pyrophosphate-dependent 6-phosphofructose-1-kinase)	nan	Cellular respiration	6.22486	10.108	9.24309	19.6116	32.4008	22.0475	25.8392	27.9739	32.5918	6.76524	10.8127	9.04728	21.1057	24.6947	23.5473	37.8423	30.6234	31.8495	7.869	5.68972	7.59309	17.0983	16.7813	22.5616	15.5666	18.014	15.6828	6.34706	6.83871	9.02094	19.9593	24.3609	23.6006	23.5142	29.0521	23.8446	7.37999	7.70338	8.55476	17.2651	28.613	27.1664	30.6158	34.2512	35.9036
RNA_HORVU7Hr1G074690		Glyceraldehyde-3-phosphate dehydrogenase (EC 1.2.1.-)	nan	Cellular respiration	66.0043	87.1059	116.233	289.73	331.981	346.338	169.288	235.216	202.227	63.2412	100.741	74.8369	319.819	373.822	322.947	246.088	198.02	223.208	74.6791	68.1398	64.6725	206.151	217.409	281.775	164.049	173.978	181.27	88.4621	101.532	158.246	354.903	370.267	387.57	161.58	170.176	170.794	85.0829	93.7174	107.268	413.054	459.154	516.418	213.319	212.179	293.136
RNA_HORVU7Hr1G074890		Succinate dehydrogenase [ubiquinone] iron-sulfur subunit, mitochondrial (EC 1.3.5.1)	nan	Cellular respiration	159.61	157.1	155.432	153.809	136	150.561	73.2144	76.7655	69.0084	183.934	139.915	153.547	142.126	148.761	176.926	64.1019	83.8477	85.3331	154.967	219.81	197.931	150.616	177.083	152.756	84.1052	99.9652	118.292	177.662	184.936	180.196	171.274	148.048	157.723	120.923	109.376	91.7477	165.844	153.664	144.113	162.639	172.435	163.909	94.9687	100.666	100.738
RNA_HORVU7Hr1G085150		Glyoxalase I (EC 4.4.1.5)	nan	Cellular respiration	20.5136	27.5259	26.0362	41.6343	45.9237	38.7458	65.7798	70.26	74.178	22.5437	23.6597	29.344	37.2995	41.8487	32.2565	65.3817	70.7487	77.1379	21.5354	24.2402	19.5293	41.7684	34.5448	41.0779	57.9381	58.5941	61.5719	23.5155	23.7303	27.3432	31.8418	41.3994	37.2519	66.3278	66.6914	74.147	28.47	27.8565	33.2396	33.7991	40.3905	39.7834	70.4353	71.9244	68.7185
RNA_HORVU7Hr1G090850		nan	nan	Cellular respiration	216.04	185.38	163.462	358.223	226.873	299.642	22.5967	68.9931	11.6365	263.335	209.486	245.356	241.681	291.277	252.175	43.172	48.5141	62.1708	221.518	252.907	247.264	414.498	393.51	342.046	207.347	213.212	235.317	271.558	272.74	217.937	324.026	256.916	210.367	110.867	66.0959	54.5486	265.451	254.22	240.738	224.175	223.773	168.377	50.7881	104.386	70.4449
RNA_HORVU7Hr1G091260		Uncharacterized protein	nan	Cellular respiration	3.36712	3.36561	3.50811	4.97105	5.28894	5.21279	9.48444	9.12022	10.0418	2.96886	3.70885	3.54224	4.75851	4.58433	3.58948	7.84434	8.89801	10.9492	3.34407	4.14195	3.01436	5.44329	4.70092	5.25818	5.73838	6.0834	7.55834	3.86977	3.2387	3.62042	4.73512	5.92039	5.64696	9.20989	9.93559	10.1082	3.57184	3.93586	5.05702	6.41486	5.42185	4.62351	11.7712	10.0189	8.9241
prot_HORVU0Hr1G038890	tr|A0A287ECP2|A0A287ECP2_HORVV;HORVU0Hr1G038890.1	MBD domain-containing protein	DNA binding	Chromatin organisation	0.63	0.99	0.65	0.47	0.59	0.95	2.39	2.62	1.42	0.68	0.7	0.81	3.33	0.49	0.35	1.19	1.24	0.48	0.41	0.43	0.35	0.6	0.46	0.55	0.64	0.45	0.82	0.64	0.45	0.48	0.43	0.37	0.39	0.83	1.4	0.44	0.33	0.48	0.35	0.44	0.43	0.62	0.64	1.09	0.8
prot_HORVU1Hr1G080060	tr|A0A287GF99|A0A287GF99_HORVV;HORVU1Hr1G080060.1;tr|F2DVK7|F2DVK7_HORVV;tr|A0A287GF82|A0A287GF82_HORVV;tr|A0A287GF84|A0A287GF84_HORVV;tr|A0A287GFA3|A0A287GFA3_HORVV;tr|A0A287GF93|A0A287GF93_HORVV;tr|A0A287GFA8|A0A287GFA8_HORVV;tr|A0A287GF98|A0A287GF98_HORVV	Uncharacterized protein	nan	Chromatin organisation	3.05	4.06	3.1	2.85	3.01	3.3	7.23	6.33	5.58	4.22	2.73	4.38	6.11	2.28	2.52	4.61	3.82	1.81	2.34	1.62	3.08	2.35	3.53	1.67	1.18	1.77	2.72	4.54	2.04	1.73	0.96	1.68	1.56	2.69	3.72	1.78	2.78	2.22	2.83	1.76	1.77	2.36	2.98	2.27	2.34
prot_HORVU3Hr1G066930	tr|A0A287LG02|A0A287LG02_HORVV;HORVU3Hr1G066930.1;tr|A0A287LG06|A0A287LG06_HORVV	WD_REPEATS_REGION domain-containing protein	nan	Chromatin organisation	0.82	0.84	0.58	0.62	0.66	0.66	1.83	1.84	1.15	0.81	0.7	0.72	0.38	0.47	0.49	1.09	1.31	0.49	0.75	0.44	0.71	0.6	0.65	0.67	1.1	0.36	0.79	0.78	0.16	0.54	0.51	0.41	0.15	0.66	0.2	0.85	0.76	0.63	0.49	0.48	0.44	0.64	0.21	1.18	0.18
prot_HORVU5Hr1G106550	tr|A0A287SMB0|A0A287SMB0_HORVV;tr|A0A287SM79|A0A287SM79_HORVV;tr|A0A287SMG1|A0A287SMG1_HORVV;HORVU5Hr1G106550.2;tr|A0A287SMF1|A0A287SMF1_HORVV	nan	nan	Chromatin organisation	0.25	0.68	0.26	0.23	0.24	0.49	0.35	0.35	0.32	0.26	0.24	0.27	0.54	0.22	0.21	0.27	0.3	0.71	0.24	0.63	0.23	0.21	0.23	0.48	0.78	0.2	0.24	0.69	1.41	0.23	0.81	0.23	0.22	0.55	0.29	0.68	0.24	0.77	0.51	0.22	0.22	0.92	0.3	0.28	0.25
prot_HORVU6Hr1G008320	tr|A0A287M3B9|A0A287M3B9_HORVV;tr|A0A287XT17|A0A287XT17_HORVV;tr|A0A287T7V2|A0A287T7V2_HORVV;tr|A0A287GDP5|A0A287GDP5_HORVV;tr|A0A287GDL0|A0A287GDL0_HORVV;HORVU6Hr1G008320.1;tr|A0A287T8G9|A0A287T8G9_HORVV;HORVU1Hr1G091370.1;tr|A0A287GQ60|A0A287GQ60_HORVV;HORVU7Hr1G110170.1;tr|A0A287GDK6|A0A287GDK6_HORVV;tr|A0A287XSX0|A0A287XSX0_HORVV;HORVU3Hr1G013680.1;HORVU3Hr1G086610.4;tr|A0A287K5E1|A0A287K5E1_…	nan	nan	Chromatin organisation	1.24	2.54	2.24	1.49	1.42	0.41	0.59	0.58	0.54	2.18	1.38	8.06	0.91	2.14	2.29	1.05	2.92	1.18	9.24	1.05	1.16	1.44	1.43	2.38	6.1	5.36	2.74	1.58	4.93	0.39	2.12	1.35	0.36	2.08	4.6	1.89	0.4	0.88	2.35	0.36	0.36	1.53	0.5	2.6	0.42
prot_HORVU6Hr1G011780	tr|A0A287TBB5|A0A287TBB5_HORVV;HORVU6Hr1G011780.1;HORVU6Hr1G011020.1;tr|A0A287M501|A0A287M501_HORVV;HORVU6Hr1G011510.1;tr|A0A287KFH8|A0A287KFH8_HORVV;HORVU3Hr1G023460.1;tr|A0A287PBT3|A0A287PBT3_HORVV;HORVU4Hr1G063260.2;HORVU7Hr1G043300.1;tr|A0A287W955|A0A287W955_HORVV;tr|A0A287TR56|A0A287TR56_HORVV;tr|A0A287RY47|A0A287RY47_HORVV;HORVU1Hr1G071210.4;tr|A0A287G553|A0A287G553_HORVV;HORVU5Hr1G079130.1…	nan	nan	Chromatin organisation	0.25	0.47	0.5	0.26	0.45	0.28	0.8	1.1	0.9	0.33	0.72	2.18	0.19	0.42	0.82	2.06	1.39	0.25	0.96	0.22	0.16	0.54	0.41	0.07	0.16	1.25	2.77	0.39	2.47	0.28	0.4	0.28	0.25	1.75	0.1	0.69	0.68	0.56	1.08	0.08	0.38	0.33	0.36	0.89	0.09
prot_HORVU7Hr1G021800	HORVU7Hr1G021800.1	0	nan	Chromatin organisation	0.82	0.95	0.85	0.52	0.87	0.75	1.73	1.59	1.07	0.79	0.72	0.96	0.33	0.56	0.65	1.25	1.14	0.42	0.74	0.38	1.06	0.65	0.62	0.5	0.26	0.59	0.6	0.86	0.73	0.77	0.63	0.77	0.41	0.81	1.31	1.04	1.05	1.1	1.13	0.63	0.49	0.55	1	0.68	0.83
prot_HORVU7Hr1G100400	HORVU7Hr1G100400.2;tr|A0A287T7W4|A0A287T7W4_HORVV;tr|A0A287XKP7|A0A287XKP7_HORVV;tr|A0A287T821|A0A287T821_HORVV;tr|A0A287T7Y9|A0A287T7Y9_HORVV;HORVU6Hr1G006080.2;tr|A0A287TBA6|A0A287TBA6_HORVV;tr|A0A287T8A1|A0A287T8A1_HORVV;tr|A0A287T817|A0A287T817_HORVV;HORVU6Hr1G006130.6;HORVU6Hr1G006140.1;HORVU6Hr1G006090.1;tr|A0A287TQT9|A0A287TQT9_HORVV;tr|A0A287TB49|A0A287TB49_HORVV;tr|A0A287TQY1|A0A287TQY1_…	Histone H2A	DNA binding	Chromatin organisation	0.16	0.18	0.39	0.15	0.5	0.43	0.22	0.22	0.21	0.17	0.15	1.78	0.35	0.14	0.52	0.89	0.65	0.45	0.87	0.4	0.14	0.13	0.14	0.12	0.38	0.7	0.88	0.17	0.76	0.15	0.29	0.14	0.14	0.41	0.19	0.35	0.15	0.16	0.32	0.28	0.14	0.59	0.19	0.18	0.16
RNA_HORVU0Hr1G038890		MBD domain-containing protein	nan	Chromatin organisation	17.7076	18.0553	17.8913	23.2729	26.7662	21.8605	39.2032	47.228	42.7213	16.0966	17.4071	18.9701	18.7992	22.2743	19.5671	31.7027	43.2474	41.0181	17.7892	16.9704	15.8857	26.206	19.5034	25.7146	45.09	43.9247	40.6508	18.5891	20.2004	16.6978	27.7461	29.0068	23.6226	36.7234	40.0838	44.2595	17.4913	20.9596	24.7975	28.1266	26.6575	26.3076	41.2781	43.2143	40.9209
RNA_HORVU1Hr1G080060		Uncharacterized protein	nan	Chromatin organisation	16.0597	22.699	22.5847	26.5361	30.4056	22.4634	44.5361	45.7647	42.2076	14.5415	20.0664	23.7475	19.607	22.2291	19.9328	43.6434	44.7219	45.8632	15.7814	18.826	15.3894	22.7797	20.4854	24.4973	30.9379	32.3709	28.8519	23.7171	20.1153	23.905	28.9892	32.5621	29.2557	49.5293	48.4854	44.6501	17.2861	23.4026	26.781	27.5472	29.0046	27.6278	48.3945	54.4513	45.9111
RNA_HORVU3Hr1G066930		WD_REPEATS_REGION domain-containing protein	nan	Chromatin organisation	4.99888	5.91082	5.94853	9.43831	9.20169	7.24349	12.7984	14.8144	11.8559	4.96966	5.6273	6.66828	6.44336	8.03157	6.6092	12.2793	11.8774	13.2506	5.60399	4.51987	4.84588	9.16481	7.2588	8.69299	15.2477	16.6539	14.1693	7.35262	6.965	8.18811	10.2361	12.5341	9.97131	18.4032	16.4952	16.4576	6.47461	8.18221	9.56885	10.4015	11.557	9.57011	16.8321	19.7313	18.761
RNA_HORVU5Hr1G106550		nan	nan	Chromatin organisation	0.492118	0.778175	1.47188	3.79181	4.07552	4.55259	8.18207	18.0329	11.6174	1.37143	3.40973	2.46744	4.55795	6.23844	4.16738	13.2189	13.7371	8.69764	0.503901	0.577328	0.619398	2.11349	2.77818	4.54356	3.00701	4.37166	4.73382	1.36536	0.347303	1.12968	7.19967	8.26901	9.16699	9.77409	11.1361	10.0002	1.13363	8.57704	2.53956	14.7886	15.7401	9.50876	17.2259	5.65098	14.3911
RNA_HORVU6Hr1G008320		nan	nan	Chromatin organisation	4.31683e-05	4.13923e-05	3.81316e-05	0.0274769	0.00847301	0.0408107	5.05066e-05	5.70663e-05	4.76906e-05	0.00706921	4.16837e-05	4.42194e-05	0.018305	0.00681797	4.0697e-05	0.0161996	6.78709e-05	5.23324e-05	2.54495e-05	3.79821e-05	3.64352e-05	0.0635951	0.0561248	0.0817989	7.59346e-05	6.93914e-05	0.0214686	4.61269e-05	3.1573e-05	0.00824583	0.0134952	5.44014e-05	5.50901e-05	0.0165944	5.22332e-05	6.28151e-05	3.80412e-05	4.20031e-05	4.33372e-05	0.0235862	0.0147035	5.11224e-05	7.29294e-05	7.84858e-05	6.74372e-05
RNA_HORVU6Hr1G011780		nan	nan	Chromatin organisation	0.00863365	0.00827846	0.00762632	0.00693791	0.0359256	0.0164218	0.0402033	0.0114133	0.0381525	3.53461e-05	4.16837e-05	4.42194e-05	0.0131796	0.00681797	4.0697e-05	8.09981e-05	0.0397724	0.0315041	0.0148625	3.79821e-05	0.0145741	0.0190405	0.0561248	0.0445432	7.59346e-05	0.0138783	0.0108416	0.0461269	3.1573e-05	0.0247375	0.00674758	0.0109891	5.50901e-05	0.0829719	0.0208933	6.28151e-05	0.0152165	0.0080646	0.0171615	0.0470545	3.67588e-05	5.11224e-05	7.29294e-05	7.84858e-05	0.0674372
RNA_HORVU7Hr1G021800		0	nan	Chromatin organisation	7.79619	15.1413	16.0229	14.4666	13.6924	9.73929	17.5763	19.6536	15.9287	9.35964	12.5051	19.0143	6.87658	10.111	7.82197	16.6856	14.2936	19.813	8.30673	11.501	7.17773	12.3065	9.96215	11.4221	17.5713	17.6532	15.8867	12.0852	10.1918	15.0734	15.5937	18.725	13.2106	25.9038	20.7052	18.3169	10.8646	15.1211	20.9405	17.2887	14.0051	14.7028	18.2178	25.4922	24.5337
RNA_HORVU7Hr1G100400		Histone H2A	nan	Chromatin organisation	0.135203	0.173848	0.114395	0.322853	0.482962	0.515499	0.331323	0.741861	0.486445	0.211582	0.265942	0.227553	0.406554	0.340148	0.349994	0.442574	0.646267	0.836376	0.172141	0.241338	0.160315	0.4531	0.648709	0.746006	0.557208	0.552216	0.513421	0.202958	0.153255	0.214392	0.303641	0.365795	0.308505	0.597398	0.538211	0.690966	0.239051	0.241098	0.26453	0.330207	0.459926	0.347632	1.2611	0.938377	0.910132
prot_HORVU0Hr1G039460	tr|A0A287ED64|A0A287ED64_HORVV;tr|A0A287ED52|A0A287ED52_HORVV;tr|A0A287ED35|A0A287ED35_HORVV;tr|A0A287ED14|A0A287ED14_HORVV;tr|A0A287ED55|A0A287ED55_HORVV;HORVU0Hr1G039460.1	GTP_cyclohydro2 domain-containing protein	3,4-dihydroxy-2-butanone-4-phosphate synthase activity	Coenzyme metabolism	0.32	0.53	0.11	0.1	0.2	0.32	0.15	0.14	0.14	0.41	0.34	0.55	0.23	0.27	0.29	0.11	0.13	0.3	0.56	0.27	0.22	0.3	0.23	0.31	0.09	0.08	0.1	0.23	0.33	0.36	0.26	0.23	0.09	0.1	0.12	0.1	0.1	0.4	0.4	0.09	0.09	0.39	0.12	0.12	0.1
prot_HORVU1Hr1G021690	tr|F2D8I9|F2D8I9_HORVV;HORVU1Hr1G021690.1	Methenyltetrahydrofolate cyclohydrolase (EC 3.5.4.9)	nan	Coenzyme metabolism	0.3	0.09	0.08	0.51	0.08	0.3	0.11	0.11	0.1	0.37	0.31	0.08	0.18	0.07	0.07	0.25	0.56	0.23	0.22	0.21	0.07	0.07	0.07	0.26	0.07	0.06	0.08	0.17	0.46	0.48	0.06	0.4	0.27	0.7	0.09	0.83	0.44	0.5	0.41	0.07	0.54	0.3	0.76	0.09	0.39
prot_HORVU1Hr1G044680	tr|A0A287FCX7|A0A287FCX7_HORVV;tr|F2CQK2|F2CQK2_HORVV;HORVU1Hr1G044680.1;tr|M0YV31|M0YV31_HORVV	NADPH-protochlorophyllide oxidoreductase (EC 1.3.1.33)	protochlorophyllide reductase activity	Coenzyme metabolism	28.54	24.13	24.91	7.29	9.13	10.26	2.07	1.55	3.41	26.5	21.6	25.74	10.74	8.62	10.38	2.56	1.91	0.98	16.59	15.49	18.7	6.61	10.66	8.18	1.77	2.13	2.81	22	14.81	17.87	3.82	4.35	7.46	0.69	0.41	0.87	20.74	19.87	18.46	7.84	8.76	1.28	0.42	1.81	1.43
prot_HORVU1Hr1G091880	tr|A0A287GR07|A0A287GR07_HORVV;tr|F2E000|F2E000_HORVV;HORVU1Hr1G091880.1;tr|A0A287GQW9|A0A287GQW9_HORVV	Uncharacterized protein	transferase activity	Coenzyme metabolism	0.43	0.57	0.42	0.26	0.33	0.62	0.87	0.85	0.1	0.49	0.31	0.88	0.17	0.28	0.36	0.27	0.09	0.22	0.45	0.2	0.53	0.72	0.42	0.52	0.52	0.12	0.42	0.4	0.72	0.49	0.48	0.38	0.96	0.5	0.09	0.47	0.89	0.72	0.59	0.42	0.31	0.29	0.09	0.09	0.26
prot_HORVU2Hr1G023560	tr|A0A287HDF9|A0A287HDF9_HORVV;tr|A0A287HDK6|A0A287HDK6_HORVV;HORVU2Hr1G023560.2;tr|A0A287HDJ7|A0A287HDJ7_HORVV;tr|A0A287HDP4|A0A287HDP4_HORVV;tr|A0A287HDL1|A0A287HDL1_HORVV	DUF3479 domain-containing protein	magnesium chelatase activity	Coenzyme metabolism	9.85	4.62	3.23	2.19	2.01	4.37	0.56	0.3	0.45	6.16	6.7	5.67	0.21	2.28	3.29	0.11	0.12	0.28	4.61	0.25	2.75	2.86	5	4.94	0.36	0.29	0.35	7.13	5.92	5.15	2.67	1.42	2.43	0.2	0.52	0.43	9.7	6.58	7.01	2.64	3.33	0.37	0.12	0.5	0.25
prot_HORVU2Hr1G036840	HORVU2Hr1G036840.1;tr|F2E2B4|F2E2B4_HORVV;tr|A0A287HQ41|A0A287HQ41_HORVV	5-formyltetrahydrofolate cyclo-ligase (EC 6.3.3.2)	5-formyltetrahydrofolate cyclo-ligase activity	Coenzyme metabolism	0.12	0.39	0.43	0.11	0.32	0.12	0.17	0.17	0.16	0.47	0.44	0.34	0.26	0.11	0.21	0.13	0.48	0.34	0.37	0.3	0.11	0.37	0.24	0.09	0.1	0.09	0.29	0.12	0.11	0.11	0.09	0.11	0.1	0.12	0.14	0.12	0.11	0.12	0.12	0.1	0.1	0.44	0.14	0.14	0.12
prot_HORVU2Hr1G065120	tr|F2DDV2|F2DDV2_HORVV;HORVU2Hr1G065120.1	Predicted protein	nan	Coenzyme metabolism	22.67	27.05	26.61	16.49	22.08	33.34	42.41	25.93	28	20.13	21.29	26.41	21.39	22.55	22.59	27.93	18.51	18.15	23.29	35.04	21.74	21.56	23	22.69	13.58	10.7	20.24	22.93	16.74	17.78	14.29	15.23	18.64	12.86	11.41	14.29	22.56	19.28	16.65	21.97	18.72	54.5	14.76	12.66	17.11
prot_HORVU2Hr1G086080	tr|A0A287IS26|A0A287IS26_HORVV;tr|F2E3C4|F2E3C4_HORVV;HORVU2Hr1G086080.1;tr|A0A287IRW8|A0A287IRW8_HORVV;tr|A0A287IRK9|A0A287IRK9_HORVV;HORVU2Hr1G085820.1;tr|A0A287IRZ0|A0A287IRZ0_HORVV;tr|A0A287IS01|A0A287IS01_HORVV;tr|A0A287IS48|A0A287IS48_HORVV;tr|A0A287IRX3|A0A287IRX3_HORVV	6,7-dimethyl-8-ribityllumazine synthase (DMRL synthase) (EC 2.5.1.78)	6,7-dimethyl-8-ribityllumazine synthase activity	Coenzyme metabolism	0.11	0.13	0.52	0.11	0.45	0.11	0.16	0.16	0.15	0.12	0.11	0.54	0.25	0.1	0.1	0.12	0.14	0.33	0.49	0.29	0.1	0.09	0.3	0.48	0.44	0.26	0.11	0.24	0.58	0.82	0.41	0.62	0.73	0.85	0.13	0.84	0.62	1.14	1.05	0.46	0.96	0.43	0.63	0.13	0.69
prot_HORVU2Hr1G099770	tr|A0A287J5E2|A0A287J5E2_HORVV;tr|A0A287J5E3|A0A287J5E3_HORVV;tr|A0A287J5Q1|A0A287J5Q1_HORVV;HORVU2Hr1G099770.6;tr|F2DIZ2|F2DIZ2_HORVV;tr|A0A287J5I2|A0A287J5I2_HORVV;tr|A0A287J5P6|A0A287J5P6_HORVV	Uncharacterized protein	coproporphyrinogen oxidase activity	Coenzyme metabolism	7.84	8.16	6.97	4.02	4.01	6.35	4.41	4.77	3.23	7.45	6.83	8.62	2.44	3.69	3.5	3.58	4.45	3.17	5.95	2.84	6.96	4.32	4.97	5.51	3.25	2.54	3.83	8.38	4.24	7.57	3.4	4.4	3.07	4.11	4.29	2.82	6.09	6.78	6.69	3.91	4.38	4.13	4.24	2.57	2.7
prot_HORVU3Hr1G004330	tr|A0A287JZ46|A0A287JZ46_HORVV;tr|A0A287JZ45|A0A287JZ45_HORVV;tr|A0A287JZD1|A0A287JZD1_HORVV;HORVU3Hr1G004330.1	Uncharacterized protein	nan	Coenzyme metabolism	2.89	2.5	2.66	1.97	2.13	3.19	3.83	3.07	2.53	2.84	2.49	2.62	1.48	2.43	1.86	2.12	2.52	1.91	2.51	1.71	1.57	2.02	2.61	2.22	2.04	1.32	1.81	1.89	1.93	2.08	2.21	2	1.47	1.57	1.85	1.86	2.35	2.22	2.35	2.02	2.09	2.49	2.1	2.03	1.92
prot_HORVU3Hr1G039930	tr|A0A287KUJ3|A0A287KUJ3_HORVV;HORVU3Hr1G039930.2;tr|A0A287KUJ5|A0A287KUJ5_HORVV;tr|A0A287KUK3|A0A287KUK3_HORVV	Rubrerythrin domain-containing protein	magnesium-protoporphyrin IX monomethyl ester (oxidative) cyclase activity	Coenzyme metabolism	1.61	3.13	3.57	1.09	1.35	2.07	0.22	0.22	0.51	3.66	2.07	2.89	0.34	1.28	2.16	0.17	0.19	0.44	2.19	0.4	1.98	1.7	2.05	0.59	0.53	0.12	0.48	2.55	1.85	1.08	0.57	0.98	0.97	0.15	0.18	0.15	2.35	3.65	3.07	1.14	1.64	0.58	0.19	0.18	0.32
prot_HORVU3Hr1G055700	tr|A0A287L4C0|A0A287L4C0_HORVV;tr|F2CRC5|F2CRC5_HORVV;HORVU3Hr1G055700.1;tr|A0A287L4B9|A0A287L4B9_HORVV;tr|M0VAG2|M0VAG2_HORVV;tr|A0A287L4B8|A0A287L4B8_HORVV	Uroporphyrinogen decarboxylase (EC 4.1.1.37)	nan	Coenzyme metabolism	1.32	1.67	1.48	1.11	0.71	1.41	0.24	0.24	0.22	2	1.91	1.5	0.37	1.78	1.6	0.38	0.67	0.48	1.7	0.43	2.72	1.8	1.2	1.56	0.81	0.96	0.87	1.89	2.27	2.72	1.85	1.35	1.53	0.97	0.2	1.16	3.43	2.75	1.93	1.5	2.42	0.63	0.2	0.19	1.19
prot_HORVU3Hr1G073230	HORVU3Hr1G073230.1;tr|M0WFD2|M0WFD2_HORVV;tr|A0A287LMQ0|A0A287LMQ0_HORVV;tr|A0A287LMQ9|A0A287LMQ9_HORVV;tr|A0A287LMQ4|A0A287LMQ4_HORVV;tr|A0A287LMN1|A0A287LMN1_HORVV;tr|A0A287LMN6|A0A287LMN6_HORVV;tr|A0A287LMP9|A0A287LMP9_HORVV;tr|A0A287DX37|A0A287DX37_HORVV;tr|A0A287DX51|A0A287DX51_HORVV;tr|A0A287DX65|A0A287DX65_HORVV;HORVU0Hr1G006930.3;tr|A0A287DX66|A0A287DX66_HORVV;tr|A0A287LMP1|A0A287LMP1_HOR…	Uncharacterized protein	ATP binding	Coenzyme metabolism	1.81	0.76	1.1	1.46	1.19	1.62	2.27	5.23	3.38	1.73	1.74	2.07	0.74	1.97	2.08	2.44	1.93	0.96	1.48	0.86	1.08	1.11	1.32	1.48	1.68	1.47	1.48	1.75	1.46	2.03	1.24	1.56	1.72	2.03	1.74	2.03	2.55	1.99	1.95	1.35	1.68	1.25	1.95	1.5	2.14
prot_HORVU3Hr1G087860	tr|A0A287M4P8|A0A287M4P8_HORVV;HORVU3Hr1G087860.1	Uncharacterized protein	nan	Coenzyme metabolism	0.72	0.81	0.56	0.86	0.35	0.69	0.26	0.25	0.66	0.69	0.77	0.8	0.4	0.45	0.59	0.59	0.8	0.52	0.62	0.46	0.54	0.68	0.67	0.54	0.65	0.3	0.48	0.73	1.17	0.6	0.64	0.71	0.73	0.82	0.21	0.8	0.73	1.1	0.89	0.57	0.47	0.68	0.78	1.17	0.18
prot_HORVU4Hr1G002130	HORVU4Hr1G002130.9	nan	nan	Coenzyme metabolism	0.26	0.03	0.03	0.03	0.06	0.16	0.19	1.33	0.33	0.03	0.1	0.16	0.07	0.08	0.11	0.22	0.7	0.09	0.03	0.08	0.03	0.13	0.03	0.02	0.09	0.11	0.38	0.03	0.03	0.03	0.02	0.03	0.02	0.14	0.03	0.03	0.09	0.03	0.03	0.02	0.02	0.12	0.26	0.03	0.03
prot_HORVU4Hr1G027040	tr|F2DUQ7|F2DUQ7_HORVV;tr|A0A287NMU1|A0A287NMU1_HORVV;HORVU4Hr1G027040.2	Predicted protein	nan	Coenzyme metabolism	0.09	0.1	0.09	0.08	0.08	0.08	0.12	0.12	0.11	0.47	0.08	0.09	0.19	0.08	0.07	0.34	0.11	0.25	0.08	0.22	0.08	0.07	0.08	0.07	0.08	0.31	0.08	0.09	0.24	0.48	0.13	0.43	0.07	0.09	0.1	0.09	0.58	0.09	0.09	0.26	0.43	0.33	0.1	0.1	0.09
prot_HORVU4Hr1G048620	tr|F2CQN3|F2CQN3_HORVV;tr|A0A287NZH6|A0A287NZH6_HORVV;tr|A0A287NYN1|A0A287NYN1_HORVV;HORVU4Hr1G048620.6;tr|A0A287NYX0|A0A287NYX0_HORVV	Divinyl chlorophyllide a 8-vinyl-reductase, chloroplastic (EC 1.3.1.75)	nan	Coenzyme metabolism	1.35	1.23	0.66	0.53	0.94	1.55	1.08	1.47	0.93	1.25	1.3	1.26	0.47	1.27	0.76	0.95	1.37	0.61	0.7	0.54	0.68	0.9	0.92	0.72	0.48	0.78	0.9	0.9	1.43	0.73	0.49	0.82	0.88	0.69	0.51	1.04	1.37	1.54	1.29	1.16	1.41	0.79	0.73	0.24	1.05
prot_HORVU4Hr1G049410	tr|A0A287NYW2|A0A287NYW2_HORVV;HORVU4Hr1G049410.3;tr|A0A287NZS4|A0A287NZS4_HORVV	Uroporphyrinogen decarboxylase (EC 4.1.1.37)	nan	Coenzyme metabolism	3.84	2.45	2.72	1.19	1.67	1.77	0.2	0.19	0.18	3.01	4.25	2.65	0.31	1.14	1.15	0.77	0.4	0.4	3.16	0.36	2.3	2.03	2.28	2.91	1.33	0.5	1.22	3.78	2.04	3.7	1.88	1.59	1.34	0.71	0.16	0.93	4.8	5.17	2.76	2.73	2.39	0.52	0.34	0.16	0.42
prot_HORVU4Hr1G050780	tr|M0XST9|M0XST9_HORVV;tr|A0A287P065|A0A287P065_HORVV;HORVU4Hr1G050780.2;tr|A0A287P154|A0A287P154_HORVV	ABC transporter domain-containing protein	nan	Coenzyme metabolism	2.41	1.89	2.18	1.72	1.39	1.66	1.93	0.3	1.65	1.92	1.78	1.76	0.47	1.93	1.79	2.16	1.66	0.61	2.76	0.55	1.43	1.55	2.1	1.94	1.44	1.19	1.65	2.57	1.64	2.68	1.83	1.62	1.8	2.21	2.3	1.56	2.91	2.6	2.4	1.96	2.04	0.8	0.52	1.55	1.87
prot_HORVU4Hr1G050980	tr|A0A287P0D0|A0A287P0D0_HORVV;tr|A0A287P0M7|A0A287P0M7_HORVV;tr|A0A287P0C5|A0A287P0C5_HORVV;HORVU4Hr1G050980.1;tr|A0A287P0B2|A0A287P0B2_HORVV;tr|A0A287P1E9|A0A287P1E9_HORVV;tr|A0A287P0E8|A0A287P0E8_HORVV	Uncharacterized protein	nan	Coenzyme metabolism	8.56	8.32	6.61	3.86	4.3	3.78	0.12	0.25	0.5	8.8	8.3	6.5	0.19	4.29	5.08	2.19	1.2	0.25	1.89	0.22	6.39	4.48	6.02	1.47	0.62	1.02	2.34	8.99	5.99	9.78	1.35	4.61	6.26	1.36	0.1	1.18	11.87	11.54	11.55	6.15	7.79	0.33	1.54	0.83	1.35
prot_HORVU4Hr1G052000	tr|M0X7Z0|M0X7Z0_HORVV;HORVU4Hr1G052000.14	Lipoyl(octanoyl) transferase (EC 2.3.1.181)	nan	Coenzyme metabolism	0.08	0.09	0.08	0.23	0.15	0.21	0.11	0.11	0.1	0.26	0.08	0.08	0.17	0.27	0.22	0.09	0.1	0.23	0.23	0.2	0.07	0.06	0.07	0.21	0.21	0.06	0.07	0.08	0.07	0.58	0.06	0.07	0.07	0.08	0.09	0.08	0.53	0.08	0.29	0.24	0.07	0.3	0.09	0.09	0.08
prot_HORVU4Hr1G079330	tr|A0A287PT43|A0A287PT43_HORVV;tr|F2CPP1|F2CPP1_HORVV;HORVU4Hr1G079330.1;tr|A0A287PT20|A0A287PT20_HORVV;tr|A0A287PTR8|A0A287PTR8_HORVV;tr|A0A287PSW1|A0A287PSW1_HORVV;tr|A0A287PST4|A0A287PST4_HORVV;tr|A0A287PST8|A0A287PST8_HORVV;HORVU4Hr1G079260.2;tr|A0A287PU02|A0A287PU02_HORVV	Rieske domain-containing protein	nan	Coenzyme metabolism	0.12	0.85	0.56	0.4	0.47	0.12	1.02	0.17	1.01	0.59	0.12	0.13	0.27	0.11	0.1	0.5	0.43	0.35	0.12	0.31	0.22	0.1	0.49	0.1	0.11	0.3	0.44	0.32	0.64	0.11	0.09	0.56	0.36	0.93	0.61	0.12	0.31	0.53	0.57	0.45	0.27	0.45	0.8	0.14	1.03
prot_HORVU5Hr1G011100	tr|A0A287QC41|A0A287QC41_HORVV;HORVU5Hr1G011100.1;tr|A0A287QCQ5|A0A287QCQ5_HORVV;tr|A0A287QC85|A0A287QC85_HORVV;tr|A0A287QC49|A0A287QC49_HORVV	Protoporphyrinogen oxidase (EC 1.3.3.4)	nan	Coenzyme metabolism	1.63	1.56	1.47	0.95	1.03	0.88	0.31	1.74	1.15	1.68	1.92	1.52	0.48	1.18	0.69	0.5	0.67	0.62	1.71	0.56	1.8	0.81	1.01	0.6	0.52	0.18	0.21	1.44	1.14	2.82	0.74	1	0.56	0.68	0.26	0.91	2.5	2.32	1.34	0.67	0.86	0.81	0.26	0.5	0.81
prot_HORVU5Hr1G014350	tr|F2E0R5|F2E0R5_HORVV;tr|A0A287QF06|A0A287QF06_HORVV;tr|A0A287QEW3|A0A287QEW3_HORVV;HORVU5Hr1G014350.2;tr|A0A287QFA0|A0A287QFA0_HORVV;tr|A0A287QFJ8|A0A287QFJ8_HORVV	Pyridoxal kinase (EC 2.7.1.35)	nan	Coenzyme metabolism	0.09	0.1	0.1	0.09	0.25	0.09	0.13	3.63	0.12	0.1	0.29	0.1	0.21	0.08	0.08	0.1	0.46	0.27	0.09	0.24	0.08	0.08	0.27	0.07	0.08	0.34	0.5	0.2	0.31	0.32	0.07	0.08	0.08	0.83	0.11	0.76	0.09	0.36	0.28	0.08	0.08	0.35	1.19	0.11	0.09
prot_HORVU5Hr1G024590	tr|A0A287QPF4|A0A287QPF4_HORVV;HORVU5Hr1G024590.1	Uncharacterized protein	nan	Coenzyme metabolism	0.09	0.3	0.09	0.09	0.09	0.09	0.13	0.13	0.12	0.26	0.43	0.1	0.2	0.08	0.16	0.1	0.11	0.26	0.25	0.24	0.28	0.21	0.08	0.07	0.08	0.07	0.28	0.24	0.09	0.08	0.07	0.08	0.08	0.33	0.11	0.09	0.09	0.1	0.09	0.08	0.08	0.35	0.33	0.1	0.25
prot_HORVU5Hr1G052770	tr|F2D030|F2D030_HORVV;HORVU5Hr1G052770.1	Predicted protein	nan	Coenzyme metabolism	0.71	1.1	0.66	0.54	0.63	1.17	0.16	0.16	0.15	0.8	0.91	0.97	0.25	0.78	0.74	0.25	0.62	0.32	0.87	0.29	1.13	1.25	0.62	0.98	0.83	0.26	0.81	1.16	1.21	1.9	1.94	0.98	1.31	0.83	1.11	1.73	1.76	2.46	1.73	0.91	1.66	0.42	1.09	0.93	1.14
prot_HORVU5Hr1G056530	tr|A0A287RBE1|A0A287RBE1_HORVV;tr|F2CUU1|F2CUU1_HORVV;HORVU5Hr1G056530.4	Cysteine desulfurase (EC 2.8.1.7)	nan	Coenzyme metabolism	0.79	0.92	0.89	0.61	0.88	1.25	1.14	2.06	1.2	0.99	0.96	0.91	0.56	0.86	0.65	1.09	1.14	0.73	0.85	0.65	0.76	0.73	0.85	0.68	0.98	0.71	0.86	0.76	0.24	0.69	0.69	0.52	0.22	0.87	0.3	1.09	0.76	0.27	0.69	0.61	0.46	0.95	0.31	0.84	0.26
prot_HORVU5Hr1G066960	tr|A0A287RL17|A0A287RL17_HORVV;HORVU5Hr1G066960.2	Formyltetrahydrofolate synthetase (EC 6.3.4.3)	nan	Coenzyme metabolism	1.34	1.18	1.57	1.04	1.5	1.42	2.83	4.22	3.39	1.39	1.62	1.63	0.72	1.11	0.98	1.65	2.57	0.94	0.69	0.84	1.52	1.01	1.32	0.9	0.69	0.8	1.34	2.13	0.74	1.32	0.49	1.02	0.82	1.05	0.81	1.31	1.44	0.91	0.77	1.14	1.22	1.22	1.9	1.22	1.52
prot_HORVU5Hr1G111310	HORVU5Hr1G111310.7	nan	nan	Coenzyme metabolism	1.75	1.44	1.74	0.79	1.02	1.35	0.16	0.15	0.29	2.15	1.58	1.81	0.24	0.76	1	0.48	0.13	0.32	0.83	0.28	1.03	1.03	1.07	0.81	0.1	0.09	0.53	1.79	1.24	1.05	0.77	0.68	0.69	0.29	0.31	0.29	1.52	1.01	1.49	0.82	0.87	0.41	0.13	0.77	0.28
prot_HORVU5Hr1G111620	tr|A0A287SQZ2|A0A287SQZ2_HORVV;HORVU5Hr1G111620.1;tr|A0A287SQX9|A0A287SQX9_HORVV;tr|A0A287SQU7|A0A287SQU7_HORVV	Methylenetetrahydrofolate reductase (EC 1.5.1.20)	nan	Coenzyme metabolism	1.61	1.01	1.21	0.95	1	1.23	2.97	2.51	1.44	1.4	1.12	1.26	0.67	0.73	0.82	1.84	2.31	0.87	0.72	0.78	0.66	0.63	0.71	0.89	0.7	0.53	0.6	1.28	1.13	0.99	0.94	0.85	0.78	0.99	2.33	1.47	1.18	1.14	1.04	0.89	0.74	1.13	2.9	1.52	1.3
prot_HORVU6Hr1G012700	tr|A0A287TCD8|A0A287TCD8_HORVV;HORVU6Hr1G012700.1	Methenyltetrahydrofolate cyclohydrolase (EC 3.5.4.9)	nan	Coenzyme metabolism	0.21	0.24	0.45	0.49	0.2	0.87	0.3	0.3	0.28	0.23	0.74	0.97	0.47	0.71	0.52	0.24	0.26	0.61	0.49	0.54	0.5	0.42	0.41	0.17	0.19	0.17	0.62	0.51	0.53	1	0.54	0.44	0.72	0.84	0.25	0.75	1.33	0.7	0.5	0.46	0.46	0.79	0.58	0.24	0.68
prot_HORVU6Hr1G012710	tr|A0A287TCG9|A0A287TCG9_HORVV;HORVU6Hr1G012710.2;tr|A0A287TCH2|A0A287TCH2_HORVV;tr|A0A287TCE3|A0A287TCE3_HORVV;tr|A0A287TCQ2|A0A287TCQ2_HORVV	Glutamyl-tRNA synthetase (EC 6.1.1.17)	nan	Coenzyme metabolism	1.38	1.67	1.38	1.06	1.7	1.15	1.31	0.91	1.01	1.16	1.25	1.39	4.95	0.9	0.69	0.91	1.02	0.65	2.16	0.58	1.26	1.52	1.22	1.38	1.06	0.57	0.96	1.38	0.71	0.75	0.58	0.71	0.46	0.55	0.55	0.57	1.08	0.77	0.64	0.66	0.81	0.85	0.27	1.15	0.59
prot_HORVU6Hr1G015450	HORVU6Hr1G015450.1;tr|F2CTG8|F2CTG8_HORVV;tr|A0A287TES6|A0A287TES6_HORVV	Predicted protein	glutaminase activity	Coenzyme metabolism	2.87	2.29	2.12	2.08	3.25	3.77	1.5	0.74	0.69	2.41	2.92	2.44	1.15	2.82	1.98	2.32	2.9	1.49	2.9	1.34	1.95	2.98	3.09	3.7	2.31	1.36	2.44	2.35	2.07	2.67	4.54	1.88	2.24	1.39	3.74	2.09	3.45	3.39	2.41	2.99	3.03	1.95	2.67	3.32	1.48
prot_HORVU6Hr1G019300	HORVU6Hr1G019300.1;tr|A0A287THW9|A0A287THW9_HORVV;tr|A0A287TI73|A0A287TI73_HORVV;tr|A0A287THV2|A0A287THV2_HORVV;tr|A0A287TI86|A0A287TI86_HORVV	Delta-aminolevulinic acid dehydratase (EC 4.2.1.24)	porphobilinogen synthase activity	Coenzyme metabolism	1.29	1.28	1.27	0.66	0.71	1.12	0.18	0.18	0.17	0.94	0.99	1.07	0.29	0.87	0.79	0.14	0.44	0.37	1.12	0.33	1.03	0.95	0.82	0.58	0.37	0.21	0.45	0.75	0.76	0.97	0.46	0.5	0.69	0.27	0.15	0.13	0.81	1.33	0.76	1.21	0.58	0.48	0.16	0.15	0.13
prot_HORVU6Hr1G028050	tr|M0UM98|M0UM98_HORVV;HORVU6Hr1G028050.1;tr|A0A287TPV1|A0A287TPV1_HORVV;tr|M0UMA1|M0UMA1_HORVV;tr|A0A287TPR5|A0A287TPR5_HORVV	Hydroxymethylbilane synthase (EC 2.5.1.61)	nan	Coenzyme metabolism	11.88	8.92	10.41	5.46	5.06	6.5	1.58	1.16	1.47	12.7	12.4	9.45	8.35	3.94	4.07	0.89	0.4	0.46	24.48	0.41	8.69	4.82	6.07	13.45	3.65	2	2.26	11.31	8.61	14.2	10.58	4.97	8.24	3.16	0.98	1.44	11.76	16.2	18.37	5.22	4.64	6.92	0.78	3.87	2.55
prot_HORVU6Hr1G034650	tr|M0ZAM5|M0ZAM5_HORVV;HORVU6Hr1G034650.1	S-adenosylmethionine synthase (EC 2.5.1.6)	nan	Coenzyme metabolism	0.61	0.26	0.24	0.67	0.76	0.88	0.33	0.32	1.53	0.64	0.76	0.5	0.51	0.21	0.2	1.33	1.47	0.66	0.84	0.59	0.75	0.48	0.21	0.77	0.84	1.35	0.22	0.56	1.29	0.68	1.2	1.07	1.02	2.71	0.28	2.77	0.56	1.25	0.72	1.5	1.39	0.86	2.29	0.95	1.25
prot_HORVU6Hr1G063490	tr|F2CRM1|F2CRM1_HORVV;tr|M0XNT1|M0XNT1_HORVV;HORVU6Hr1G063490.2;tr|A0A287UEY1|A0A287UEY1_HORVV;tr|M0XNT4|M0XNT4_HORVV;tr|A0A287UFA6|A0A287UFA6_HORVV;tr|A0A287UFC0|A0A287UFC0_HORVV	S-adenosylmethionine synthase (EC 2.5.1.6)	nan	Coenzyme metabolism	4.56	2.98	2.97	3.44	4.29	5.78	17.93	26.47	16.78	2.94	2.66	4.19	2.09	2.99	3.37	11.18	12.73	2.71	2.67	2.42	3.01	3.01	3.59	5.37	3.49	2.57	4.96	4.65	1.89	3.38	4.02	2.39	3.53	5.4	9.43	8.07	3.31	2.02	1.98	3.84	3.52	3.52	8.51	6.7	6.67
prot_HORVU6Hr1G075900	tr|F2EBI3|F2EBI3_HORVV;HORVU6Hr1G075900.1	Geranylgeranyl reductase (EC 1.3.1.83)	nan	Coenzyme metabolism	15.88	18.04	18.51	9.07	8.26	9.35	3.11	3.08	6	16.13	18.32	18.89	6.69	6.8	8.77	4.48	3.68	0.76	9.7	11.3	14.8	7.53	10.64	3.65	0.47	3.9	4.87	16.83	8.37	12.64	2.28	4.99	4.72	2.49	1.16	2.32	16.41	11.36	12.32	6.52	7.14	0.99	2.01	5.69	2.81
prot_HORVU7Hr1G012690	tr|A0A287VJ12|A0A287VJ12_HORVV;tr|F2D535|F2D535_HORVV;HORVU7Hr1G012690.1	Mg-por_mtran_C domain-containing protein	nan	Coenzyme metabolism	0.22	0.23	0.19	0.03	0.15	0.18	0.04	0.04	0.28	0.43	0.24	0.5	0.07	0.19	0.2	0.19	0.16	0.09	0.32	0.08	0.3	0.12	0.2	0.16	0.03	0.13	0.13	0.26	0.03	0.25	0.05	0.1	0.03	0.03	0.04	0.03	0.29	0.03	0.14	0.14	0.15	0.12	0.04	0.03	0.03
prot_HORVU7Hr1G047770	tr|A0A287WDD7|A0A287WDD7_HORVV;tr|A0A287WDE6|A0A287WDE6_HORVV;HORVU7Hr1G047770.1;tr|A0A287WDH2|A0A287WDH2_HORVV	Uncharacterized protein	nan	Coenzyme metabolism	0.63	0.5	0.43	0.48	0.12	0.12	0.18	0.17	0.16	0.13	0.33	0.27	0.27	0.11	0.11	0.46	0.5	0.35	0.12	0.32	0.11	0.1	0.32	0.1	0.34	0.1	0.36	0.13	0.12	0.11	0.09	0.38	0.11	0.12	0.15	0.12	0.12	0.13	0.12	0.39	0.11	0.46	0.15	0.14	0.13
prot_HORVU7Hr1G054380	tr|A0A287WK03|A0A287WK03_HORVV;HORVU7Hr1G054380.1;tr|A0A287WJQ3|A0A287WJQ3_HORVV;tr|A0A287WJM9|A0A287WJM9_HORVV	Glutamate-1-semialdehyde 2,1-aminomutase (EC 5.4.3.8)	nan	Coenzyme metabolism	38.54	40.88	23.48	19.45	19.2	26.76	18.57	21.86	15.56	36.3	36.18	34.98	27.2	24.23	25.66	12.37	14.72	3.01	40.37	25.06	34.96	27.58	23.3	31.96	17.23	11.2	16.35	33.23	19.28	34.07	32.92	17.06	20.07	10.54	13.59	14.65	38.24	30.33	27.55	23.54	21.75	7.85	11.12	17.09	8.94
prot_HORVU7Hr1G089700	tr|A0A287X9G9|A0A287X9G9_HORVV;tr|A0A287X969|A0A287X969_HORVV;HORVU7Hr1G089700.1	Uncharacterized protein	nan	Coenzyme metabolism	2.06	4.02	1.6	1.17	1.27	1.51	2.55	4.91	1.66	1.68	3.26	2.9	1.25	2.75	2.39	1.27	3.61	1.62	3.32	1.45	2.61	2.36	2.55	2.14	3.06	1.56	2.84	3.34	3.63	3.42	2.19	3.41	1.93	6.05	8.55	7.05	4.08	5.14	3.99	2.79	2.26	2.11	5.06	3.11	2.94
prot_HORVU7Hr1G090100	tr|A0A287X9F8|A0A287X9F8_HORVV;tr|A0A287X9S2|A0A287X9S2_HORVV;HORVU7Hr1G090100.3;tr|A0A287X9J0|A0A287X9J0_HORVV;tr|A0A287X9Q9|A0A287X9Q9_HORVV	Uncharacterized protein	nan	Coenzyme metabolism	9.84	13.62	9.24	8.8	11.95	19.75	3.11	3.66	5.64	10.86	11.81	12.29	20.2	14	13.53	4.49	4.13	0.68	12.79	0.61	9.68	15.03	19.94	22.34	9.67	5.44	11.61	11.35	4.44	18.15	19.98	13.62	13.79	8.55	0.57	5.78	14.59	13.25	11.6	22.01	18.99	0.89	4.52	8.51	5.84
prot_HORVU7Hr1G096300	HORVU7Hr1G096300.1;tr|F2D4I4|F2D4I4_HORVV	Delta-aminolevulinic acid dehydratase (EC 4.2.1.24)	porphobilinogen synthase activity	Coenzyme metabolism	6.04	6.47	6.33	2.21	4.23	4.88	3.16	5.1	2.94	5.37	6.08	4.74	0.89	4.53	4.95	2.07	3.42	1.15	4.66	1.03	5.84	4.81	4.69	2.94	1.59	1.62	2.16	4.95	3.87	5.21	1.96	2.77	3.09	2.08	1.35	1.98	6.03	4.99	4.99	3.86	3.44	1.5	3.83	1.34	2.49
prot_HORVU7Hr1G113230	tr|A0A287XUZ6|A0A287XUZ6_HORVV;HORVU7Hr1G113230.1;tr|M0Z8L5|M0Z8L5_HORVV	Uncharacterized protein	nan	Coenzyme metabolism	0.61	0.4	0.13	0.5	0.54	0.82	1.61	2.68	0.96	0.53	0.5	0.28	0.28	0.77	0.49	1.3	2.45	0.36	0.12	0.33	0.28	0.4	0.37	0.61	1.16	0.89	0.72	0.13	0.43	0.8	0.68	1.03	0.95	1.98	1.19	2.48	1.12	0.78	0.56	0.75	0.86	0.47	1.68	1.26	1.59
RNA_HORVU0Hr1G039460		GTP_cyclohydro2 domain-containing protein	nan	Coenzyme metabolism	3.93695	5.65419	6.16969	6.3609	5.49898	5.58505	3.92941	5.38706	3.89156	5.75434	6.35259	6.30568	6.15658	5.89072	5.60805	4.3253	4.30302	5.2751	5.15608	4.34515	4.14632	6.44202	6.15502	5.87465	3.78154	4.42717	4.5084	5.65516	4.02872	6.26683	5.67472	5.6251	5.89464	6.25608	4.58608	4.77395	5.39424	6.35087	8.9708	5.56635	5.25651	6.32895	6.199	5.50971	6.06935
RNA_HORVU1Hr1G021690		Methenyltetrahydrofolate cyclohydrolase (EC 3.5.4.9)	nan	Coenzyme metabolism	9.67832	8.84967	9.51002	14.604	15.2599	14.7715	24.7987	24.0135	27.136	8.31339	9.47887	9.39219	11.3186	13.5882	12.6649	21.2377	27.2027	25.9464	9.93041	9.16887	7.72426	15.8099	14.4428	15.1551	14.4731	18.4997	18.6025	11.0335	9.44033	9.30955	13.5289	15.5153	15.4913	25.0907	26.6285	28.2542	9.73854	9.65232	10.7043	13.0196	14.755	13.3532	28.9092	25.9474	25.6261
RNA_HORVU1Hr1G044680		NADPH-protochlorophyllide oxidoreductase (EC 1.3.1.33)	nan	Coenzyme metabolism	78.808	100.202	121.594	185.778	198.65	232.824	18.8289	47.7873	23.7022	66.2244	78.8072	74.8103	176.247	270.326	284.619	31.0223	17.8365	26.4383	95.8888	124.718	132.5	125.235	166.167	173.823	50.2535	82.201	76.1813	63.1569	92.4647	120.958	245.47	196.683	166.846	26.468	18.5846	24.0833	68.497	78.7727	60.9668	249.436	215.451	253.557	26.9839	30.3269	40.6107
RNA_HORVU1Hr1G091880		Uncharacterized protein	nan	Coenzyme metabolism	60.5112	69.1367	69.4676	175.84	117.669	137.98	74.832	83.153	57.5856	56.0279	61.3976	71.2664	127.155	128.744	93.8486	66.0783	74.5211	76.7339	64.4947	68.2268	71.9121	211.663	151.769	158.29	123.691	120.081	126.7	67.6696	65.9081	77.5251	148.841	152.4	142.804	137.897	92.4954	97.7088	56.6729	66.1652	55.6898	112.438	114.563	106.392	91.741	101.562	80.8537
RNA_HORVU2Hr1G023560		DUF3479 domain-containing protein	nan	Coenzyme metabolism	1143.21	1611.77	1586.73	917.921	1070.59	1224.78	42.039	145.759	44.6384	775.097	1008.76	879.179	1649.2	1283.6	1491.5	126.697	42.1039	58.3808	1273.04	1398.13	1698.65	905.045	1185.29	1290.47	163.609	334.869	269.656	742.043	1144.94	1616.13	1027.87	871.064	815.63	35.1967	24.7899	44.9756	944.777	1020.61	674.483	795.28	1016.62	1284.56	73.7462	78.7056	114.953
RNA_HORVU2Hr1G036840		5-formyltetrahydrofolate cyclo-ligase (EC 6.3.3.2)	nan	Coenzyme metabolism	7.66668	7.36783	7.45854	11.5128	8.89666	10.3815	7.12143	9.14202	6.81022	6.66627	7.99493	6.9336	10.5864	10.6224	9.44171	8.06741	8.22596	9.24189	9.14656	8.94858	8.27808	12.3953	9.1764	9.392	9.03622	8.90985	10.3801	9.15157	8.03849	8.34478	10.6814	11.1088	11.5028	9.98982	9.3184	9.29664	7.65389	7.72858	8.80612	12.4181	11.3438	11.1038	9.69962	11.7101	9.42772
RNA_HORVU2Hr1G065120		Predicted protein	nan	Coenzyme metabolism	69.2419	86.4768	93.3614	155.732	101.464	109.669	62.6787	82.9744	78.7849	84.5619	79.8826	112.114	98.6396	102.46	73.6128	55.1111	75.5811	98.7302	67.8179	121.581	80.2011	175.54	127.169	119.151	98.791	106.321	136.465	98.1211	74.8217	104.557	124.952	112.807	106.478	147.773	115.226	84.2225	72.8413	81.4777	75.6841	122.483	80.487	59.6598	72.9149	100.948	79.1848
RNA_HORVU2Hr1G086080		6,7-dimethyl-8-ribityllumazine synthase (DMRL synthase) (EC 2.5.1.78)	nan	Coenzyme metabolism	1.31568	1.54766	1.88294	1.61358	2.37922	1.46049	1.74783	1.68928	1.51733	1.52151	1.56147	1.81627	1.84368	1.81031	1.45467	1.75701	1.84473	2.10271	1.63696	1.82793	1.51242	1.8779	1.89711	1.75682	1.47207	1.37534	1.67144	1.35825	1.40291	1.81268	1.94911	1.7811	1.46496	1.8896	1.59771	1.88119	1.22934	1.69373	1.78896	2.03974	1.40044	1.71925	1.92636	1.63141	1.44545
RNA_HORVU2Hr1G099770		Uncharacterized protein	nan	Coenzyme metabolism	24.2433	31.2677	37.6664	16.2869	17.4629	20.5517	9.05079	12.8627	9.84335	22.6498	25.6021	24.5771	21.3924	27.3196	30.4658	10.5622	10.9136	12.8005	25.3172	31.9961	29.9279	15.061	18.1283	18.2932	7.60865	10.1728	12.0653	19.1242	20.3141	28.7532	14.5208	13.8615	14.676	10.1226	9.1826	8.21622	20.5955	22.9253	18.3143	23.4801	19.2542	24.8864	12.8064	13.4996	16.9672
RNA_HORVU3Hr1G004330		Uncharacterized protein	nan	Coenzyme metabolism	15.0744	15.3565	16.4881	17.9699	19.8014	18.4055	25.4553	24.6298	25.2283	12.2439	14.6476	15.5564	17.0542	18.1631	16.8404	20.4763	25.9267	27.0035	15.3664	15.4131	12.7377	18.5898	17.6699	20.011	19.6519	20.29	20.9748	7.55558	7.61541	8.75708	10.4655	11.2067	13.3318	12.0475	12.912	11.3193	6.97675	8.031	8.81478	8.85663	10.785	9.08956	12.7772	11.8985	12.2871
RNA_HORVU3Hr1G039930		Rubrerythrin domain-containing protein	nan	Coenzyme metabolism	624.904	774.301	777.854	560.315	609.159	725.008	48.5066	110.012	50.0466	554.721	618.111	573.967	859.762	755.86	847.906	106.205	50.3331	60.2659	694.355	816.653	815.347	548.34	731.961	780.027	140.191	211.852	225.023	587.942	721.412	874.182	760.918	659.138	653.809	55.2759	49.5693	74.549	644.243	637.12	534.504	766.493	804.532	973.421	86.5089	108.279	119.607
RNA_HORVU3Hr1G055700		Uroporphyrinogen decarboxylase (EC 4.1.1.37)	nan	Coenzyme metabolism	8.52141	9.98382	11.8132	7.08217	7.14275	7.24349	11.8286	12.041	11.7414	9.19705	9.50388	9.70173	8.56064	6.85206	7.34988	8.82879	11.986	11.9422	9.26872	11.106	9.24725	6.92438	6.9127	6.75956	7.30491	8.27145	7.99705	8.93016	8.49314	10.7031	8.11059	8.81302	9.36532	12.8607	11.0943	10.5655	7.5702	9.24069	8.1994	9.28118	8.87357	9.22248	14.1775	14.1902	13.393
RNA_HORVU3Hr1G073230		Uncharacterized protein	nan	Coenzyme metabolism	26.159	40.3816	40.2172	53.7636	57.6744	46.0916	80.5499	80.0958	76.6151	28.0139	36.5653	45.8194	41.3459	42.5986	39.336	78.714	76.5296	79.3779	30.8272	29.9764	24.1439	48.7705	39.2855	45.8123	59.8517	65.954	59.4699	32.2829	29.6743	38.1249	46.6433	53.6525	48.8224	80.6545	76.8138	72.1173	29.1316	36.759	44.2867	40.912	45.6874	41.3115	72.6663	78.051	71.8555
RNA_HORVU3Hr1G087860		Uncharacterized protein	nan	Coenzyme metabolism	101.178	100.815	104.275	129.045	118.326	119.53	135.671	132.439	125.598	69.3348	103.967	64.5426	116.792	125.301	104.046	117.107	119.901	128.089	116.579	103.41	105.021	138.538	113.643	125.643	149.105	151.259	141.982	59.6236	74.9543	72.4644	92.4014	103.461	92.0556	113.506	100.361	127.075	59.2225	67.1798	64.8584	82.0447	90.1472	92.4804	101.241	124.541	113.281
RNA_HORVU4Hr1G002130		nan	nan	Coenzyme metabolism	11.6986	10.613	10.7226	12.9073	10.8455	9.47914	118.276	88.3272	117.367	9.75551	10.2542	9.76364	9.26843	9.54516	7.17896	45.5857	115.666	82.1618	10.0627	12.6632	8.95577	12.6365	8.16615	9.46637	38.9697	33.516	28.36	9.17002	7.60278	9.38376	7.04448	7.37683	7.30495	35.96	38.6735	54.7371	7.82127	8.30822	8.10405	9.9298	7.17531	7.65813	70.4061	34.0629	54.8669
RNA_HORVU4Hr1G027040		Predicted protein	nan	Coenzyme metabolism	4.17005	3.7667	4.02669	5.18626	4.66016	3.97538	9.11139	8.21754	9.91965	3.90927	3.50977	4.3335	2.61762	4.24759	4.02087	4.3415	9.0947	8.9593	3.43569	4.32236	3.17715	3.83983	3.82584	3.60659	5.81659	7.64693	8.06145	4.2529	4.05397	3.52922	3.88661	5.15725	4.80386	11.7488	9.20349	8.97	4.26822	3.53666	4.1777	4.72904	4.30813	2.71971	8.91198	7.66022	8.61847
RNA_HORVU4Hr1G048620		Divinyl chlorophyllide a 8-vinyl-reductase, chloroplastic (EC 1.3.1.75)	nan	Coenzyme metabolism	25.0721	21.2756	25.5863	26.5701	23.4957	24.3645	28.4554	28.5674	26.8498	22.3953	22.7009	26.5935	20.526	25.3492	23.6287	25.9194	30.0532	29.6515	23.1438	26.6634	21.8174	22.4868	24.0775	22.4352	24.208	29.0333	28.5747	25.9141	23.0546	23.6408	27.0511	26.1671	27.4459	33.9189	31.81	32.4754	23.6008	22.6649	23.2027	30.8979	25.0548	24.048	35.8375	31.6141	39.734
RNA_HORVU4Hr1G049410		Uroporphyrinogen decarboxylase (EC 4.1.1.37)	nan	Coenzyme metabolism	19.6416	21.0604	23.3213	12.5913	11.8114	13.422	12.5357	14.3807	11.3694	16.033	18.8744	19.4919	14.6989	12.8519	13.2021	11.4531	13.6556	13.8262	16.9138	19.6291	17.9771	12.389	13.6103	12.8573	11.9369	12.3794	11.8829	15.5724	17.0684	21.2495	13.9742	14.2423	13.5742	15.1673	13.5388	13.4299	14.4252	17.8093	14.8387	16.015	13.9169	15.9195	16.0153	16.2466	16.5761
RNA_HORVU4Hr1G050780		ABC transporter domain-containing protein	nan	Coenzyme metabolism	28.2666	27.8984	29.9409	28.1432	28.6134	28.4293	45.8701	38.9763	40.9281	23.3143	26.9693	29.2821	28.3422	24.5447	24.2229	39.2841	43.0437	45.1838	26.8187	27.6054	24.2586	28.4147	28.184	31.7157	39.0608	35.001	34.0277	26.8643	23.4461	25.7517	26.4438	28.9089	28.5587	43.5935	39.6032	42.7143	23.5018	24.1602	28.1605	30.5559	27.2383	25.1215	41.0593	40.7185	41.3255
RNA_HORVU4Hr1G050980		Uncharacterized protein	nan	Coenzyme metabolism	38.4888	37.2034	39.3594	20.4703	16.7596	20.1208	7.93964	14.0497	6.92468	32.6315	37.0068	38.9042	22.4175	18.3062	20.3729	12.2307	9.13543	15.5008	37.5941	51.8303	36.0563	22.5503	24.2272	20.1077	23.7675	22.8991	26.9109	41.1267	36.7825	39.3409	25.1685	22.5004	22.1021	23.6968	14.103	14.3847	34.6099	37.2064	34.4184	33.4335	20.3129	23.1073	19.8514	23.483	20.0693
RNA_HORVU4Hr1G052000		Lipoyl(octanoyl) transferase (EC 2.3.1.181)	nan	Coenzyme metabolism	3.66067	3.67564	3.79791	6.12048	4.71099	5.04849	2.92938	2.94462	2.51807	3.81031	2.94287	3.23686	4.0393	4.44532	3.81738	3.06173	2.55195	3.06668	3.59856	4.61862	3.92043	6.26431	5.49087	5.42847	3.70561	3.34466	4.17564	3.69938	3.43514	3.18289	4.75705	4.53707	4.10972	3.88309	2.87283	3.10307	3.28676	3.21744	2.99027	4.75262	4.08022	3.37408	2.91718	2.49585	2.96724
RNA_HORVU4Hr1G079330		Rieske domain-containing protein	nan	Coenzyme metabolism	21.251	16.8488	19.151	52.6853	71.8939	41.8259	399.705	269.8	388.646	14.5901	18.429	11.4436	32.8921	48.8988	35.2172	234.909	354.954	275.701	20.5934	16.7375	18.0759	47.6505	36.1734	44.0181	78.5147	77.1834	68.2571	17.785	18.8176	13.2376	38.2619	50.6841	47.9353	162.206	240.234	278.747	14.2335	14.8611	25.4272	43.7602	43.0692	38.6	252.065	175.365	216.244
RNA_HORVU5Hr1G011100		Protoporphyrinogen oxidase (EC 1.3.3.4)	nan	Coenzyme metabolism	17.3191	21.4329	22.7493	6.82114	6.15141	7.13781	3.58597	4.96477	2.10793	17.1358	17.3321	20.4382	9.54911	7.1725	8.34289	4.2281	3.3664	4.96111	17.8299	20.9661	20.6077	7.40674	9.0548	6.97522	7.06192	6.91138	7.66428	14.8805	14.8267	21.7195	8.00263	7.01778	7.78974	6.505	4.63831	3.9071	15.323	16.7425	12.8798	10.7435	7.17531	8.82372	6.75327	6.51432	6.90557
RNA_HORVU5Hr1G014350		Pyridoxal kinase (EC 2.7.1.35)	nan	Coenzyme metabolism	13.0972	11.0269	12.2097	22.9432	28.1812	21.4215	72.0325	59.2576	77.3256	12.2934	14.0891	10.3385	18.427	19.138	17.2393	53.1834	68.4682	64.9759	13.1065	10.8325	10.0488	24.6384	21	25.8708	26.5316	26.7851	25.9877	12.9248	13.1344	10.1589	19.1969	20.9119	22.8954	40.4571	52.4421	56.32	14.1741	12.9034	21.6773	21.5578	21.4818	17.2282	53.3989	45.302	44.0904
RNA_HORVU5Hr1G024590		Uncharacterized protein	nan	Coenzyme metabolism	1.08784	1.01825	1.46425	2.28058	2.53343	1.82916	3.091	2.53374	2.98543	1.124	1.24217	1.25583	1.4644	1.88858	1.84765	1.94395	3.37997	2.80501	1.05361	1.35216	1.07848	1.60575	1.55279	1.81445	2.0958	2.35931	2.30787	1.54986	1.62917	1.73987	2.34141	2.44806	2.23666	3.08656	3.35337	2.80155	1.30862	1.51211	1.65548	2.50014	2.65398	2.08579	2.7859	2.87258	3.29093
RNA_HORVU5Hr1G052770		Predicted protein	nan	Coenzyme metabolism	14.8518	13.4391	15.1289	15.9832	13.9966	13.8783	13.3725	12.0672	11.7868	12.3135	13.8597	11.7861	14.408	14.0976	12.3042	10.885	13.9211	14.0013	14.2732	15.8143	13.1937	15.2479	14.4289	14.8482	12.3588	12.3533	13.5813	13.2466	13.0534	13.3693	15.1333	14.9532	15.4718	16.5401	13.9424	15.3302	11.3097	11.9336	11.7363	15.9647	12.3303	14.1879	14.0539	15.441	14.4668
RNA_HORVU5Hr1G056530		Cysteine desulfurase (EC 2.8.1.7)	nan	Coenzyme metabolism	15.0398	14.2224	14.3985	21.8235	19.937	19.0558	28.9706	25.4972	27.8227	13.0639	13.839	15.2734	16.2853	15.6063	12.7219	18.7592	25.2887	26.2918	14.2975	16.978	13.328	21.2872	19.4566	21.5206	18.0876	21.9971	22.1234	12.2974	9.90761	10.7278	15.236	17.1364	14.3565	23.3151	23.4736	23.8321	9.00055	9.46751	12.1951	14.2579	12.6671	10.1529	23.0895	20.9714	18.6262
RNA_HORVU5Hr1G066960		Formyltetrahydrofolate synthetase (EC 6.3.4.3)	nan	Coenzyme metabolism	42.4344	42.5182	39.9314	37.238	45.1611	35.0468	60.1433	54.7494	58.9456	36.3782	40.2498	37.0116	29.3795	33.0399	31.3693	53.6207	51.5683	56.0898	43.366	34.0395	40.5232	39.9469	37.8655	42.9742	43.6624	41.732	38.4395	41.4404	40.4008	38.4751	32.9619	38.7773	34.1008	48.7377	53.8315	56.32	37.9271	34.6862	43.6752	26.0864	31.5243	30.2951	51.5465	49.6187	53.3158
RNA_HORVU5Hr1G111310		nan	nan	Coenzyme metabolism	37.9449	49.2154	46.3527	24.1041	21.4537	26.966	11.3741	17.371	7.42066	36.5832	44.935	40.7791	41.6378	22.3834	25.9973	14.7093	11.1308	13.9623	42.6381	31.3884	44.3562	30.433	35.7983	33.307	23.0538	25.4527	25.0109	32.6302	36.5552	43.6947	21.5315	20.2808	22.9946	17.9385	13.3195	13.2037	37.3184	38.6429	34.6871	19.1402	22.5846	23.7412	16.5842	19.1976	16.9537
RNA_HORVU5Hr1G111620		Methylenetetrahydrofolate reductase (EC 1.5.1.20)	nan	Coenzyme metabolism	33.1964	65.0521	59.1649	67.5725	147.168	64.0777	247.392	182.441	263.224	36.5408	46.9108	45.1834	70.5048	52.5256	59.5805	272.931	208.337	235.349	31.3029	40.223	39.8382	62.6304	50.7462	72.6968	56.6169	63.84	59.9403	31.3017	39.7125	54.5544	57.9415	84.1154	93.0692	112.228	242.926	189.274	39.9965	38.5251	50.0284	56.8782	91.4264	65.7843	185.066	155.559	152.92
RNA_HORVU6Hr1G012700		Methenyltetrahydrofolate cyclohydrolase (EC 3.5.4.9)	nan	Coenzyme metabolism	4.85211	6.51515	7.44328	7.51493	8.67636	7.41421	11.1721	11.2763	10.9212	4.77879	6.20253	7.79145	6.15658	6.5657	6.28362	10.4326	11.6059	12.4028	5.83812	5.81885	4.16819	7.80659	6.69756	7.9568	8.368	8.43799	9.21002	5.526	5.09588	7.19861	7.61802	9.61816	7.74567	13.8729	12.2748	13.0781	5.33337	5.98125	7.41933	8.26697	7.66053	6.84017	12.5147	12.699	10.8304
RNA_HORVU6Hr1G012710		Glutamyl-tRNA synthetase (EC 6.1.1.17)	nan	Coenzyme metabolism	6.3889	7.30988	9.16683	6.86235	6.99023	6.43053	10.2831	9.9067	8.29817	5.16759	6.72775	7.9418	6.86438	6.13617	6.01502	9.97897	9.149	10.2781	6.7085	6.47974	5.54493	6.76571	5.93987	7.43626	5.58879	6.56192	6.09708	5.94114	5.03274	6.77808	5.47229	6.59345	6.30231	9.19329	9.97654	9.52277	5.31816	5.27559	7.44533	6.10883	6.28575	5.77683	11.5374	10.6584	10.9383
RNA_HORVU6Hr1G015450		Predicted protein	nan	Coenzyme metabolism	57.8455	50.838	50.4786	41.181	37.527	43.2252	51.5976	52.9347	42.1204	49.5481	51.471	51.5156	49.5089	39.2579	39.1912	49.2307	51.962	56.655	46.5014	51.4125	41.609	47.3854	45.0401	39.3081	50.1169	48.2686	52.6732	53.5902	41.3859	41.9383	35.2021	37.3846	42.5185	54.2305	49.6529	48.8073	47.5287	44.5653	45.0273	37.4667	35.5016	35.3358	50.9631	52.8995	51.5355
RNA_HORVU6Hr1G019300		Delta-aminolevulinic acid dehydratase (EC 4.2.1.24)	nan	Coenzyme metabolism	12.208	11.5071	11.7903	7.9889	8.20187	6.48744	13.2933	11.4475	13.0672	10.7523	10.8378	12.8325	6.65082	6.7157	6.7964	10.3354	10.4114	12.8738	11.778	13.0886	11.3241	7.60349	7.07172	6.29108	8.92991	8.79882	9.40324	13.9857	11.5368	12.8882	8.3805	9.34616	9.2331	13.6904	14.8865	14.0957	12.9036	10.148	13.9719	10.1067	8.11634	8.56811	14.4546	13.9548	12.2601
RNA_HORVU6Hr1G028050		Hydroxymethylbilane synthase (EC 2.5.1.61)	nan	Coenzyme metabolism	23.6821	29.5872	30.9705	16.7746	16.8359	16.8121	11.8489	14.2666	10.6159	19.7231	28.3449	26.8677	16.7003	17.3245	17.5567	13.3809	11.4838	14.2239	29.6792	28.0612	26.175	17.6315	18.1096	17.0067	14.5339	14.0726	14.7919	22.1224	23.4398	31.1198	19.6287	19.0296	17.717	15.6983	12.0136	12.5253	20.7705	25.5127	21.4952	20.4846	17.012	19.9684	15.4319	17.3611	17.1425
RNA_HORVU6Hr1G034650		S-adenosylmethionine synthase (EC 2.5.1.6)	nan	Coenzyme metabolism	58.2685	55.6561	50.8218	98.2779	107.972	88.6779	195.309	187.816	192.899	51.5204	65.5518	69.9904	67.5516	93.4743	68.3547	179.702	190.5	188.574	67.4514	40.4509	50.5137	107.014	78.7431	87.852	142.757	134.022	137.088	62.3728	63.0513	53.7134	67.1587	89.9472	80.9163	163.438	179.933	199.865	70.0871	66.8606	98.4794	50.0971	73.444	76.1417	193.788	184.709	174.298
RNA_HORVU6Hr1G063490		S-adenosylmethionine synthase (EC 2.5.1.6)	nan	Coenzyme metabolism	48.9096	90.1193	104.999	201.268	417.633	233.759	384.921	327.675	557.027	40.9944	66.4521	68.5842	236.891	184.556	166.256	475.734	383.973	431.48	34.9575	60.7561	52.095	159.191	196.043	339.584	89.3902	94.4694	90.1358	37.6395	60.0708	96.6329	201.321	255.414	267.65	221.801	430.36	356.338	40.0802	61.4674	55.1336	206.969	321.922	211.647	313.728	263.085	325.843
RNA_HORVU6Hr1G075900		Geranylgeranyl reductase (EC 1.3.1.83)	nan	Coenzyme metabolism	323.978	388.872	376.427	385.803	374.355	423.301	58.9816	80.646	45.9833	216.799	274.062	230.692	471.488	477.285	541.108	83.1041	47.4418	63.2384	359.653	441.747	438.738	366.364	441.038	413.122	117.122	146.166	162.56	232.544	347.701	426.095	458.039	394.921	397.453	102.006	66.3048	67.4509	247.367	288.427	180.413	488.919	456.684	550.905	69.0496	84.8432	93.5354
RNA_HORVU7Hr1G012690		Mg-por_mtran_C domain-containing protein	nan	Coenzyme metabolism	15.8946	18.552	19.7979	26.0824	16.8867	22.0394	4.46478	7.07622	3.1762	17.1782	17.082	19.7307	19.4277	21.4698	22.1799	5.66987	5.40253	6.91834	18.3288	30.3933	22.2036	20.1194	23.7314	18.5312	10.7523	11.0193	13.976	17.9157	16.5001	21.7195	27.3075	22.087	21.2538	12.7777	8.74384	6.36945	14.6763	16.2216	11.9264	29.9545	20.3791	20.8886	7.36587	9.55957	9.63003
RNA_HORVU7Hr1G047770		Uncharacterized protein	nan	Coenzyme metabolism	13.2181	11.9707	12.9495	15.5657	13.5738	13.8691	14.8388	15.8872	14.8604	13.375	13.3221	12.4964	12.3376	13.4723	13.3893	11.6475	16.4791	16.7673	13.9413	15.679	13.2624	15.3847	13.6477	13.9356	13.9112	16.1682	20.2556	15.4156	15.496	14.0509	16.0727	18.0395	15.899	20.4941	19.0965	18.2164	13.9307	13.5838	14.6913	19.3407	15.9533	14.4063	19.4284	18.2087	18.9229
RNA_HORVU7Hr1G054380		Glutamate-1-semialdehyde 2,1-aminomutase (EC 5.4.3.8)	nan	Coenzyme metabolism	24.5886	32.8204	36.6292	29.7575	34.0954	31.9901	40.1907	35.324	36.8553	24.205	26.5989	37.3477	37.3422	26.3992	25.7612	31.9781	41.1298	40.0866	20.947	33.7281	23.661	33.5937	36.362	51.7787	23.0234	25.2319	20.0731	21.6243	23.0988	27.3267	22.7056	24.9485	21.5843	31.8778	35.6022	34.2342	23.3071	21.2704	25.6159	21.2158	25.0621	24.6001	40.6814	33.4182	37.1039
RNA_HORVU7Hr1G089700		Uncharacterized protein	nan	Coenzyme metabolism	56.4727	49.6542	50.265	91.4499	69.86	80.5808	124.852	130.556	135.317	47.4698	55.4726	55.9463	58.637	74.9567	58.7584	75.6846	152.33	124.865	52.5329	63.544	51.1623	94.409	69.258	75.1063	138.809	139.685	147.929	58.6549	64.1185	55.7089	81.4366	85.8671	77.4126	143.044	138.094	177.616	53.3566	57.1579	64.0004	88.9201	75.2232	73.5753	165.783	157.788	135.845
RNA_HORVU7Hr1G090100		Uncharacterized protein	nan	Coenzyme metabolism	249.944	310.442	415.543	523.874	376.481	550.457	209.582	505.824	197.601	389.28	379.797	497.486	501.038	553.312	516.283	518.728	537.28	561.788	220.24	208.028	192.524	352.661	303.579	437.156	1079.87	1141.68	1231.15	321.347	323.529	419.853	538.916	575.512	673.752	844.986	677.371	629.885	351.805	367.569	351.759	743.06	660.879	647.271	682.824	978.561	970.853
RNA_HORVU7Hr1G096300		Delta-aminolevulinic acid dehydratase (EC 4.2.1.24)	nan	Coenzyme metabolism	43.6863	42.5513	41.2812	41.3115	42.9666	39.2986	63.2343	64.93	69.0847	46.6922	43.3844	45.5106	38.1659	35.1603	35.7076	58.1566	65.957	64.2432	45.066	47.9182	38.9201	44.4658	41.1301	39.613	55.9183	51.7104	53.5963	47.8336	43.0593	39.4398	36.9295	39.0167	39.2572	64.0709	67.1928	66.8604	48.9362	44.0361	59.3893	42.526	38.2806	38.6281	69.4726	63.6206	63.0403
RNA_HORVU7Hr1G113230		Uncharacterized protein	nan	Coenzyme metabolism	3.77291	2.89746	3.28694	8.21559	7.39694	6.58499	20.6875	16.6291	20.3067	3.24477	3.12628	2.90963	3.72812	6.53843	4.50923	13.2837	19.1668	16.7673	3.1252	3.06136	2.4193	7.70504	5.96793	5.80772	11.8154	14.7248	12.0868	3.56099	3.44777	2.82832	6.26176	8.70422	7.55836	18.2206	19.3785	23.5054	3.49218	3.19224	3.84834	7.20559	6.0799	4.61124	28.6321	17.7692	19.2061
prot_HORVU1Hr1G002840	tr|A0A287EGT4|A0A287EGT4_HORVV;tr|F2CYY4|F2CYY4_HORVV;tr|A0A287EGU1|A0A287EGU1_HORVV;HORVU1Hr1G002840.6;tr|A0A287EGY4|A0A287EGY4_HORVV;tr|A0A287EGT5|A0A287EGT5_HORVV;tr|A0A287EGT2|A0A287EGT2_HORVV	Uncharacterized protein	ATP binding	Cytoskeleton organisation	0.51	0.19	0.18	0.16	0.56	0.17	1.03	1.57	0.9	0.18	0.59	0.18	0.38	0.5	0.49	0.19	0.77	0.49	0.51	0.44	0.53	0.14	0.35	0.41	0.71	0.44	0.66	0.48	0.5	0.47	0.36	0.16	0.38	0.64	0.2	0.52	0.33	0.18	0.53	0.4	0.15	0.64	0.58	0.2	0.66
prot_HORVU1Hr1G047440	tr|A0A287FFF9|A0A287FFF9_HORVV;tr|F2CSU3|F2CSU3_HORVV;HORVU1Hr1G047440.5	Uncharacterized protein	ATP binding	Cytoskeleton organisation	1.72	2.28	1.4	1.5	1.07	1.42	2.79	2.28	3.03	3.08	1.53	1.63	1.16	1.65	1.36	1.95	2.6	1.5	1.03	1.34	1.57	1.31	1.49	1.19	1.75	1.79	1.49	1.55	1.98	1.45	1.24	1.61	0.99	2.07	1.62	1.6	1.15	2.1	2.15	1.36	1.42	1.95	2.25	3.05	1.35
prot_HORVU1Hr1G090990	HORVU1Hr1G090990.19;tr|M0WY86|M0WY86_HORVV;tr|A0A287GPR5|A0A287GPR5_HORVV;tr|A0A287GPS8|A0A287GPS8_HORVV;tr|M0WY87|M0WY87_HORVV;tr|A0A287GPR2|A0A287GPR2_HORVV;tr|A0A287GPT9|A0A287GPT9_HORVV	Uncharacterized protein	nan	Cytoskeleton organisation	0.16	0.09	0.08	0.96	0.07	0.61	0.11	0.11	0.1	0.53	0.08	0.46	0.17	1.08	0.58	0.76	1.21	0.23	0.19	0.2	0.07	0.33	0.4	0.46	1.47	0.99	1.29	0.08	0.6	0.28	0.06	0.71	0.07	0.93	0.09	0.08	0.23	0.08	0.08	0.34	0.55	0.3	0.55	1.11	0.77
prot_HORVU3Hr1G083380	tr|A0A287LZW5|A0A287LZW5_HORVV;tr|A0A287LZX9|A0A287LZX9_HORVV;tr|A0A287LZW7|A0A287LZW7_HORVV;tr|F2D484|F2D484_HORVV;HORVU3Hr1G083380.4;HORVU3Hr1G083370.1;tr|A0A287LZW3|A0A287LZW3_HORVV;tr|A0A287LZV9|A0A287LZV9_HORVV	Uncharacterized protein	nan	Cytoskeleton organisation	0.56	0.59	0.23	1.39	0.42	1.28	4.27	5.91	3.3	0.63	0.53	0.63	0.48	0.63	0.59	2.26	3.4	0.62	0.21	0.55	0.2	0.65	0.2	0.38	2.5	2.04	1.8	1.23	0.62	0.45	0.66	1.28	0.48	3.62	3.81	2.53	0.48	0.6	0.76	0.7	0.77	0.81	3.14	3.58	1.76
prot_HORVU3Hr1G108110	HORVU3Hr1G108110.26;tr|A0A287MLT5|A0A287MLT5_HORVV;tr|A0A287MLU2|A0A287MLU2_HORVV;tr|A0A287MLV9|A0A287MLV9_HORVV;tr|A0A287MLW7|A0A287MLW7_HORVV;tr|A0A287MLR5|A0A287MLR5_HORVV;tr|A0A287MLU4|A0A287MLU4_HORVV;tr|A0A287MLX2|A0A287MLX2_HORVV;tr|A0A287MLT4|A0A287MLT4_HORVV;tr|A0A287MLR7|A0A287MLR7_HORVV;tr|A0A287MLU9|A0A287MLU9_HORVV;tr|A0A287MLT6|A0A287MLT6_HORVV;tr|A0A287MLS3|A0A287MLS3_HORVV;tr|A0A2…	HP domain-containing protein	actin filament binding	Cytoskeleton organisation	1.18	0.86	1.1	0.61	0.68	0.78	2.91	1.95	1.26	0.95	0.64	1.1	0.42	0.39	0.65	1.1	1.15	0.55	0.76	0.49	0.51	0.5	0.54	0.59	0.78	0.59	0.61	1.46	0.36	0.61	0.55	0.58	0.49	0.69	1.53	0.55	0.9	0.71	0.62	0.59	0.53	0.71	1.32	1.8	0.39
prot_HORVU3Hr1G113850	HORVU3Hr1G113850.2;tr|A0A287MRY6|A0A287MRY6_HORVV;tr|F2E542|F2E542_HORVV;tr|A0A287MS29|A0A287MS29_HORVV;tr|A0A287MS18|A0A287MS18_HORVV;tr|A0A287MS12|A0A287MS12_HORVV;tr|A0A287MS27|A0A287MS27_HORVV;tr|M0XC67|M0XC67_HORVV;tr|A0A287MS28|A0A287MS28_HORVV;tr|A0A287MRY1|A0A287MRY1_HORVV;tr|A0A287MRZ6|A0A287MRZ6_HORVV;tr|A0A287MS10|A0A287MS10_HORVV;tr|A0A287MS19|A0A287MS19_HORVV;tr|A0A287MS16|A0A287MS16…	HP domain-containing protein	actin filament binding	Cytoskeleton organisation	0.14	0.16	0.15	0.13	0.13	0.14	1.14	0.55	0.18	0.3	0.14	0.33	0.31	0.13	0.12	0.44	0.17	0.4	0.14	0.36	0.13	0.12	0.13	0.11	0.38	0.11	0.3	0.15	0.35	0.13	0.1	0.13	0.12	0.14	1.68	0.14	0.14	0.15	0.14	0.12	0.12	0.53	0.17	0.16	0.36
prot_HORVU4Hr1G008310	tr|F2CRK3|F2CRK3_HORVV;tr|A0A287N407|A0A287N407_HORVV;tr|A0A287N409|A0A287N409_HORVV;HORVU4Hr1G008310.9;tr|A0A287N3W3|A0A287N3W3_HORVV	Predicted protein	nan	Cytoskeleton organisation	1.26	1.11	0.83	1.45	1.21	1.05	0.38	1.25	0.35	1.52	1.18	0.8	0.59	0.24	0.87	0.74	0.83	0.77	0.7	0.69	0.55	0.55	0.7	0.61	0.55	0.22	1.57	0.93	1.33	0.77	0.64	1.14	0.88	0.27	0.32	0.27	1.43	0.89	0.99	0.65	0.76	1	0.32	0.31	0.28
prot_HORVU4Hr1G008940	tr|A0A287N4K9|A0A287N4K9_HORVV;tr|M0XNN4|M0XNN4_HORVV;HORVU4Hr1G008940.2;tr|A0A287N4N3|A0A287N4N3_HORVV;tr|A0A287N4S5|A0A287N4S5_HORVV	Adenylyl cyclase-associated protein	nan	Cytoskeleton organisation	0.31	0.1	0.09	0.08	0.09	0.09	0.13	0.13	0.12	0.3	0.32	0.41	0.2	0.08	0.23	0.49	0.26	0.26	0.09	0.23	0.3	0.07	0.4	0.37	0.28	0.2	0.31	0.09	0.28	0.47	0.46	0.25	0.35	0.09	0.11	0.28	0.61	0.35	0.3	0.34	0.2	0.34	0.47	0.1	0.31
prot_HORVU4Hr1G040660	tr|A0A287NVD6|A0A287NVD6_HORVV;tr|M0W5Z0|M0W5Z0_HORVV;HORVU4Hr1G040660.1;tr|A0A287NUU9|A0A287NUU9_HORVV;tr|A0A287NUM6|A0A287NUM6_HORVV	CCT-theta	nan	Cytoskeleton organisation	0.29	0.48	0.29	0.41	0.38	0.25	0.72	1.4	0.83	0.39	0.36	0.28	0.23	0.23	0.33	0.11	0.33	0.29	0.42	0.26	0.09	0.17	0.34	0.08	0.31	0.24	0.34	0.35	0.37	0.32	0.07	0.35	0.2	0.41	0.12	0.52	0.37	0.29	0.39	0.39	0.29	0.38	0.12	0.12	0.38
prot_HORVU4Hr1G067370	tr|A0A287PG34|A0A287PG34_HORVV;tr|F2CTJ0|F2CTJ0_HORVV;HORVU4Hr1G067370.1	Tubulin alpha chain	nan	Cytoskeleton organisation	0.08	0.09	0.09	0.08	0.36	0.08	0.12	0.12	0.11	0.38	0.31	0.18	0.19	0.07	0.07	0.34	0.91	0.24	0.08	0.22	0.23	0.32	0.08	0.22	0.56	0.35	0.29	0.26	0.33	0.08	0.06	0.08	0.25	0.8	0.47	0.69	0.3	0.31	0.29	0.07	0.21	0.32	0.79	0.59	0.54
prot_HORVU4Hr1G068820	tr|A0A287PI60|A0A287PI60_HORVV;tr|A0A287PHV8|A0A287PHV8_HORVV;tr|M0XWV3|M0XWV3_HORVV;HORVU4Hr1G068820.1;tr|A0A287PI65|A0A287PI65_HORVV;tr|A0A287PIX1|A0A287PIX1_HORVV;tr|A0A287S3C7|A0A287S3C7_HORVV;HORVU5Hr1G085530.1;tr|A0A287S3D6|A0A287S3D6_HORVV;tr|F2DRC5|F2DRC5_HORVV;tr|A0A287S3D2|A0A287S3D2_HORVV;tr|A0A287S3H8|A0A287S3H8_HORVV;tr|A0A287S3G3|A0A287S3G3_HORVV;tr|A0A287S3N6|A0A287S3N6_HORVV;tr|A0…	CCT-beta	nan	Cytoskeleton organisation	0.49	0.09	0.43	0.24	0.37	0.35	0.12	0.12	0.11	0.09	0.3	0.09	0.18	0.07	0.07	0.19	0.5	0.24	0.08	0.21	0.29	0.07	0.37	0.06	0.07	0.07	0.37	0.34	0.26	0.29	0.17	0.07	0.07	0.38	0.1	0.38	0.31	0.29	0.27	0.2	0.26	0.31	0.1	0.09	0.23
prot_HORVU5Hr1G039850	tr|A0A287QWS6|A0A287QWS6_HORVV;tr|F2DE91|F2DE91_HORVV;tr|A0A287QWU2|A0A287QWU2_HORVV;tr|M0UQJ6|M0UQJ6_HORVV;HORVU5Hr1G039850.3;tr|A0A287QWJ4|A0A287QWJ4_HORVV;tr|A0A287QX00|A0A287QX00_HORVV	Uncharacterized protein	nan	Cytoskeleton organisation	46.92	35.82	39.63	36.06	29.59	34.3	65.17	85.63	56.22	34.17	35.07	37.97	28.88	22.4	25.92	36.23	45.35	8.61	25.16	15.42	31.08	26.03	23.93	31.11	33.92	23.08	34.28	40.65	20.49	25.61	19.52	22.73	21.8	29.33	23.27	23.75	26.3	23	23.11	25.17	23.66	11.2	34.13	33.89	24.98
prot_HORVU5Hr1G079950	tr|A0A287RYP0|A0A287RYP0_HORVV;tr|A0A287RYL1|A0A287RYL1_HORVV;HORVU5Hr1G079950.5;tr|A0A287RYC5|A0A287RYC5_HORVV;tr|A0A287RYK7|A0A287RYK7_HORVV;tr|A0A287S5T7|A0A287S5T7_HORVV;HORVU5Hr1G087970.1;tr|A0A287S5Z9|A0A287S5Z9_HORVV;HORVU5Hr1G087930.1	C2 NT-type domain-containing protein	nan	Cytoskeleton organisation	4.24	4.2	4.19	4.19	3.45	4.88	9.42	5.54	4.94	3.48	3.38	3.59	9.43	2.63	3.04	6.82	5.1	3.41	3.4	3.05	2.55	3.68	4.13	3.24	4.27	3.73	5.26	4.17	2.28	3.28	2.78	3.38	2.29	3.58	6.08	4.16	3.23	2.64	2.92	3.17	2.87	4.43	5.73	7.32	3.35
prot_HORVU5Hr1G100770	tr|A0A287SHV3|A0A287SHV3_HORVV;tr|A0A287SHT1|A0A287SHT1_HORVV;tr|A0A287SHQ9|A0A287SHQ9_HORVV;HORVU5Hr1G100770.1	ADF-H domain-containing protein	nan	Cytoskeleton organisation	0.57	0.76	0.32	0.14	0.51	0.36	0.21	0.21	0.2	0.16	0.42	0.4	0.33	0.13	0.13	0.33	0.66	0.43	0.14	0.38	0.33	0.57	0.47	0.12	0.62	0.12	0.41	0.16	0.14	0.14	0.11	0.4	0.13	0.15	1.46	0.56	0.14	0.48	0.15	0.13	0.13	0.56	0.18	0.73	0.15
prot_HORVU5Hr1G100900	HORVU5Hr1G100900.2;tr|A0A287SHW0|A0A287SHW0_HORVV;tr|A0A287SI15|A0A287SI15_HORVV;tr|A0A287SHT8|A0A287SHT8_HORVV;tr|A0A287LTY0|A0A287LTY0_HORVV;tr|A0A287Q0T6|A0A287Q0T6_HORVV;tr|A0A287Q1P1|A0A287Q1P1_HORVV;tr|A0A287LTY5|A0A287LTY5_HORVV;HORVU3Hr1G078940.1;tr|A0A287Q0X5|A0A287Q0X5_HORVV;HORVU4Hr1G087740.2;tr|A0A287LTT9|A0A287LTT9_HORVV;tr|A0A287LTW9|A0A287LTW9_HORVV;HORVU1Hr1G064870.3;tr|A0A287FZH4…	Tubulin beta chain	GTPase activity	Cytoskeleton organisation	0.62	1.31	0.88	0.39	0.33	0.17	2.24	0.24	1.1	1.17	0.91	0.98	0.37	0.69	0.42	1.07	0.98	0.49	0.72	0.44	0.65	0.14	0.5	0.39	0.74	0.69	0.88	0.91	1.18	1.54	0.45	0.56	0.59	0.8	1.08	1.01	1.16	0.67	0.61	0.5	0.77	0.63	1.42	1.01	0.8
prot_HORVU5Hr1G113010	tr|F2DY31|F2DY31_HORVV;tr|A0A287SS27|A0A287SS27_HORVV;HORVU5Hr1G113010.2;tr|A0A287SS24|A0A287SS24_HORVV	Predicted protein	nan	Cytoskeleton organisation	16.64	18.15	14.74	12.59	15.39	9.61	6.75	4.04	4.36	12.78	13.47	13.18	29.76	12.82	6.97	9.55	18.8	4.09	16.78	3.66	11.93	12.91	11.86	10.4	14.98	6.01	10.81	18.12	6.67	12.7	11.43	8.84	8.46	6.41	26.36	9.12	8.65	9.2	8.82	12.71	9.51	5.33	19.73	17.43	11.46
prot_HORVU6Hr1G025270	tr|A0A287TMR7|A0A287TMR7_HORVV;tr|M0X0Z2|M0X0Z2_HORVV;HORVU6Hr1G025270.1;tr|A0A287TMK5|A0A287TMK5_HORVV;tr|A0A287TMC1|A0A287TMC1_HORVV;tr|A0A287TMB6|A0A287TMB6_HORVV	CCT-eta	nan	Cytoskeleton organisation	0.43	0.1	0.4	0.08	0.09	0.09	0.59	0.13	0.52	0.45	0.43	0.53	0.2	0.08	0.26	0.34	0.11	0.26	0.24	0.23	0.08	0.07	0.33	0.33	0.28	0.22	0.09	0.38	0.08	0.29	0.25	0.08	0.08	0.09	0.11	0.35	0.09	0.32	0.28	0.22	0.26	0.34	0.11	0.1	0.19
prot_HORVU7Hr1G022570	tr|A0A287VP41|A0A287VP41_HORVV;tr|A0A287VP69|A0A287VP69_HORVV;HORVU7Hr1G022570.1;tr|A0A287VPK6|A0A287VPK6_HORVV;tr|A0A287VP14|A0A287VP14_HORVV	Profilin	nan	Cytoskeleton organisation	4.17	7.55	4.1	5.92	4.25	6.45	5.17	7.2	10.72	5.13	5.99	7.1	23.54	4.18	3.43	8.22	14.94	25.54	9.84	14.38	3.32	5	5.41	4.37	7.01	2.67	6.15	8.9	3.34	5.2	4.9	6.41	3.51	11.42	33	8.39	4.84	5.02	6.29	3.56	4.52	6.05	1.97	24.85	6.13
prot_HORVU7Hr1G036090	tr|A0A287W1D0|A0A287W1D0_HORVV;HORVU7Hr1G036090.2;tr|A0A287W1F4|A0A287W1F4_HORVV;tr|A0A287W253|A0A287W253_HORVV;tr|A0A287W261|A0A287W261_HORVV;tr|A0A287W1L5|A0A287W1L5_HORVV;tr|A0A287W1J6|A0A287W1J6_HORVV;tr|A0A287W1D9|A0A287W1D9_HORVV	Kinesin motor domain-containing protein	nan	Cytoskeleton organisation	0.63	1.07	0.3	0.36	0.48	1.01	1.43	1.25	1.05	0.73	0.64	0.58	0.31	0.55	0.61	0.88	1.17	0.4	0.51	0.36	0.67	0.77	0.71	0.72	0.96	0.89	0.66	0.42	0.67	0.54	0.77	1.08	0.75	0.96	1.06	1.15	0.59	0.91	0.86	0.12	0.86	0.53	1.11	1.41	0.97
prot_HORVU7Hr1G080310	tr|M0X690|M0X690_HORVV;HORVU7Hr1G080310.1;tr|A0A287X1T9|A0A287X1T9_HORVV;tr|A0A287X1N8|A0A287X1N8_HORVV;tr|A0A287X1X4|A0A287X1X4_HORVV;tr|A0A287X1N2|A0A287X1N2_HORVV;tr|A0A287X1L4|A0A287X1L4_HORVV	T-complex protein 1 subunit gamma	nan	Cytoskeleton organisation	0.34	0.23	0.1	0.09	0.35	0.33	0.68	0.63	0.54	0.44	0.43	0.38	0.22	0.53	0.25	0.53	0.71	0.29	0.34	0.26	0.32	0.08	0.09	0.28	0.49	0.18	0.09	0.1	0.64	0.58	0.07	0.41	0.09	0.42	0.12	0.44	0.65	0.45	0.45	0.31	0.36	0.37	0.7	0.28	0.53
prot_HORVU7Hr1G088080	tr|A0A287X7T1|A0A287X7T1_HORVV;HORVU7Hr1G088080.1	CCT-epsilon (T-complex protein 1 subunit epsilon)	nan	Cytoskeleton organisation	0.11	0.12	0.11	0.1	0.1	0.11	0.15	0.15	0.14	0.11	0.11	0.12	0.24	0.1	0.09	0.12	0.13	0.31	0.1	0.28	0.1	0.09	0.1	0.09	0.09	0.09	0.1	0.33	0.3	0.1	0.08	0.1	0.09	0.35	0.13	0.42	0.34	0.3	0.27	0.32	0.22	0.41	0.34	0.12	0.11
RNA_HORVU1Hr1G002840		Uncharacterized protein	nan	Cytoskeleton organisation	43.8849	42.5927	47.2832	123.378	127.299	95.0434	193.299	176.826	187.148	43.914	49.5452	46.7576	73.0797	95.4652	78.7081	180.075	180.374	187.507	48.1912	44.515	42.1482	118.013	81.4464	99.3113	169	169.703	148.852	47.972	39.0369	37.065	80.3772	97.3458	81.7868	151.474	152.155	148.621	39.4944	38.3573	55.697	79.6507	76.62	69.2402	141.906	156.407	133.714
RNA_HORVU1Hr1G047440		Uncharacterized protein	nan	Cytoskeleton organisation	1.07921	1.65569	1.38799	12.083	11.5148	11.7392	15.8692	13.0225	18.2941	0.459499	0.808663	0.619071	11.703	9.36789	7.09756	12.7167	17.5107	16.2649	0.488631	2.03584	0.874445	14.7817	9.33542	10.7157	13.653	12.5876	13.493	0.719579	0.625145	1.05547	5.90413	7.97524	10.5222	13.5078	14.594	14.8746	0.51736	0.680451	0.64139	4.77621	8.66772	6.41075	10.6039	10.9252	7.57994
RNA_HORVU1Hr1G090990		Uncharacterized protein	nan	Cytoskeleton organisation	377.826	397.49	374.475	566.36	492.273	538.864	304.281	408.503	176.436	329.022	362.89	333.856	445.422	545.431	454.635	364.589	299.297	292.611	446.675	293.304	439.816	641.975	562.342	583.717	739.77	680.531	608.28	308.211	328.429	344.956	464.038	464.642	418.938	412.437	291.712	308.259	284.069	324.852	327.083	354.241	389.79	366.128	288.757	389.18	322.593
RNA_HORVU3Hr1G083380		Uncharacterized protein	nan	Cytoskeleton organisation	0.157909	0.277246	3.81316e-05	0.106404	0.163275	4.06481e-05	1.69349	0.22039	0.865394	0.251098	0.332219	0.172279	0.0865216	0.130769	4.0697e-05	0.0502188	1.21611	0.552316	2.54495e-05	3.79821e-05	0.226627	0.102311	0.113653	0.106264	0.167664	0.2827	0.588239	4.61269e-05	0.177819	4.12292e-05	0.77361	0.819394	5.50901e-05	0.735961	1.68765	0.599382	3.80412e-05	4.20031e-05	0.315235	0.850755	0.151373	5.11224e-05	0.739359	1.74851	6.74372e-05
RNA_HORVU3Hr1G108110		HP domain-containing protein	nan	Cytoskeleton organisation	6.62201	8.17912	7.32889	26.838	31.1468	26.1855	44.3347	46.9998	41.8915	7.66303	7.96158	6.55331	19.7145	25.4856	20.0962	48.4369	51.1747	43.2579	8.18457	5.63654	7.80442	29.1192	22.3657	25.5361	44.1484	42.8145	35.4554	8.12756	8.47419	8.00671	22.2603	26.8634	23.3802	39.0466	51.9303	54.0084	8.97772	8.61904	11.6057	19.8714	28.4513	21.8906	47.0395	58.0167	43.0519
RNA_HORVU3Hr1G113850		HP domain-containing protein	nan	Cytoskeleton organisation	7.3386	7.09464	6.49762	17.7844	22.9364	17.9096	31.6272	33.1213	38.1525	5.71192	7.15292	6.48256	17.9633	15.6881	15.4486	35.8336	37.8313	32.8647	6.24532	5.19595	6.14297	24.7082	17.3051	19.6243	17.9813	22.9547	18.9568	5.83044	6.61139	5.52471	13.5289	16.081	16.2075	21.0085	33.4606	30.39	5.37902	6.04005	8.68477	11.0973	16.8796	14.621	29.4781	34.1884	27.4604
RNA_HORVU4Hr1G008310		Predicted protein	nan	Cytoskeleton organisation	5.29243	6.32474	8.17541	18.753	25.4529	16.8364	31.9606	25.2233	34.2323	4.55964	7.2613	6.98666	17.2982	14.4064	13.6009	38.3283	28.0443	29.7038	5.98573	6.42657	5.13007	14.9848	13.947	16.6424	12.6811	12.2406	13.4286	6.85445	5.50633	7.61915	14.9864	18.268	18.8298	23.5972	30.5251	23.2793	5.69096	5.3512	7.11597	13.739	16.218	14.2325	23.6583	24.6916	23.657
RNA_HORVU4Hr1G008940		Adenylyl cyclase-associated protein	nan	Cytoskeleton organisation	24.2174	25.1913	23.4891	33.7141	30.4774	31.9738	17.2935	20.5324	16.2053	20.8471	25.0936	22.6668	33.5592	27.9673	25.7938	20.2819	21.5558	18.0965	25.6735	24.1946	25.5046	31.1883	29.9145	35.0694	19.7886	24.1482	23.6369	22.9251	22.3158	23.8552	27.132	28.3649	28.5807	19.7639	17.2996	17.6887	18.9141	21.6484	22.3273	22.3479	27.3338	25.2238	18.4949	22.4156	20.2581
RNA_HORVU4Hr1G040660		CCT-theta	nan	Cytoskeleton organisation	12.1562	17.1281	16.3127	28.205	28.5117	21.7793	50.4965	52.7863	43.3317	12.5549	17.032	20.447	17.646	21.4289	18.5334	43.2854	48.4463	49.0564	13.8751	10.7033	11.1346	28.4274	19.5969	23.2235	49.069	48.3797	41.9174	13.0724	12.6987	16.3762	21.9431	26.3411	20.3833	46.8791	39.9375	41.9354	12.1732	14.9867	19.9351	17.1118	21.5848	19.5287	43.3638	47.5153	41.7032
RNA_HORVU4Hr1G067370		Tubulin alpha chain	nan	Cytoskeleton organisation	13.5376	14.5701	14.9323	35.3765	32.4686	31.9413	44.0216	41.1448	39.5642	14.0465	13.4638	16.0428	27.9639	34.4512	28.9681	35.6878	42.9487	40.5471	15.9518	12.648	14.166	30.5346	25.359	30.4218	36.9802	40.6495	39.4378	13.8104	13.2859	15.4774	28.6637	31.7269	32.4481	42.9131	38.9555	44.36	12.333	15.1631	13.4259	25.6264	29.9069	28.4343	42.8096	41.1894	40.7321
RNA_HORVU4Hr1G068820		CCT-beta	nan	Cytoskeleton organisation	3.99738	7.80659	7.93137	12.8248	14.3618	10.3653	19.94	20.0188	18.7043	4.48188	7.03621	8.78197	8.18234	9.19062	7.93592	18.257	20.6735	20.1794	4.10755	5.02123	4.3285	10.6944	9.67217	12.5822	14.215	15.6963	13.332	5.05551	4.30024	7.92425	11.2887	13.1325	10.2247	19.3159	16.8504	15.3646	4.51169	6.28367	7.16797	9.62318	10.8659	9.21225	17.1676	17.2512	17.2639
RNA_HORVU5Hr1G039850		Uncharacterized protein	nan	Cytoskeleton organisation	220.219	237.732	245.201	337.464	287.311	295.764	174.379	202.505	132.256	227.777	241.632	241.367	291.727	283.409	252.102	188.304	155.737	180.076	232.095	242.234	226.955	353.683	316.413	343.362	350.939	303.462	301.837	216.723	209.481	233.448	288.014	286.151	257.579	229.948	156.418	180.832	192.861	237.209	228.846	260.298	248.1	253.322	164.237	207.783	166.408
RNA_HORVU5Hr1G079950		C2 NT-type domain-containing protein	nan	Cytoskeleton organisation	8.11503	9.82421	6.5404	15.4553	9.19262	9.8996	3.04302	4.58607	1.49281	8.54576	7.29648	8.80514	4.6186	10.6797	11.3779	2.47206	3.27613	3.89164	9.50998	15.5814	13.6201	14.0852	14.7919	10.0524	9.59753	12.1617	14.1601	9.28266	11.3919	9.93095	14.6078	13.5595	7.57346	10.8897	5.59689	4.51163	8.60872	8.11265	8.3392	11.2747	9.51795	8.35851	5.61732	5.76102	6.89316
RNA_HORVU5Hr1G100770		ADF-H domain-containing protein	nan	Cytoskeleton organisation	28.2061	25.4314	23.5653	55.5514	66.225	53.3628	87.5078	112.078	113.675	25.3926	29.7872	28.9548	36.128	55.4642	40.3877	90.7989	104.806	120.354	25.2867	23.5489	20.4037	51.6504	38.3239	45.4281	86.7022	88.8348	95.1165	34.2815	26.2624	19.5014	46.5988	57.6437	53.8561	90.9041	104.675	113.595	30.3949	28.6125	41.9937	57.5032	54.4545	49.9568	105.427	117.729	95.8957
RNA_HORVU5Hr1G100900		Tubulin beta chain	nan	Cytoskeleton organisation	13.9088	13.6181	14.5586	44.1279	50.4652	40.0546	85.7097	88.0076	90.9556	14.3717	14.9144	14.0794	29.1294	45.1145	38.1494	83.1527	95.1686	91.5188	14.2365	13.2557	14.3773	30.0078	25.1533	32.3924	55.8879	62.702	55.5177	11.4302	11.2021	11.7503	28.1239	36.623	32.9769	58.7275	70.1074	69.3981	9.83745	12.727	15.4974	30.9333	34.862	35.162	85.7942	80.3367	76.757
RNA_HORVU5Hr1G113010		Predicted protein	nan	Cytoskeleton organisation	34.949	34.0907	36.6902	76.9284	88.6192	69.9554	139.944	125.432	159.067	34.2645	36.9401	37.1266	54.1279	67.0138	58.734	112.863	137.832	140.345	34.4332	37.7542	29.2356	69.8595	56.3493	67.6031	89.5421	103.254	106.066	40.0935	37.875	35.8282	68.7106	84.6485	79.0543	118.102	143.746	146.56	38.2999	37.6096	44.6026	83.1178	71.9296	67.9621	138.362	136.047	117.921
RNA_HORVU6Hr1G025270		CCT-eta	nan	Cytoskeleton organisation	4.40316	7.21882	7.80935	19.6734	20.9453	16.2511	28.8696	30.4391	27.3458	4.6374	7.76984	8.19827	12.1057	15.0882	12.73	27.7176	29.1845	28.8665	5.20188	4.4439	4.26292	14.9658	12.8245	15.46	20.229	23.1073	20.1912	5.4891	5.24112	7.41301	15.3575	17.4628	16.2075	27.0654	24.6332	21.131	4.47364	6.59449	7.67068	11.5926	16.3135	11.9524	25.5691	25.0684	23.6705
RNA_HORVU7Hr1G022570		Profilin	nan	Cytoskeleton organisation	74.8279	68.943	71.2527	134.63	142.863	123.408	243.947	230.023	247.4	66.7475	74.7305	71.5381	94.8199	124.687	101.043	232.918	237.915	261.735	71.1314	67.5397	57.9903	131.1	101.511	115.857	224.66	210.631	231.796	75.482	74.146	73.9899	103.211	127.941	122.785	262.457	278.288	289.138	74.8194	76.6977	86.5444	106.504	114.68	105.639	266.017	275.579	244.514
RNA_HORVU7Hr1G036090		Kinesin motor domain-containing protein	nan	Cytoskeleton organisation	46.6304	60.9957	55.8323	58.986	50.3212	52.7206	27.7079	41.4872	20.4116	43.4474	49.2951	44.5378	63.7685	51.5575	47.819	35.0236	33.8812	30.9598	49.1176	47.0674	55.4034	77.5455	61.7185	71.6558	53.7617	58.8994	47.8642	40.9976	40.666	47.7599	46.2142	45.708	45.9672	33.587	28.5089	28.7819	37.1358	36.3075	43.1032	36.9596	42.5667	39.4665	29.8573	42.2725	33.4758
RNA_HORVU7Hr1G080310		T-complex protein 1 subunit gamma	nan	Cytoskeleton organisation	9.20347	13.9409	13.7121	24.7017	23.7753	20.3322	33.7586	39.5127	29.263	10.0666	15.2145	16.653	18.9701	18.7699	17.0928	35.704	37.4648	37.5014	9.13638	9.3284	7.7024	21.0651	17.8196	23.2086	28.1717	33.5854	27.2973	10.6922	9.16249	12.6409	18.1577	22.6854	19.4799	33.4543	30.5669	27.6261	9.86028	11.8113	15.22	17.2769	19.6365	16.6045	34.2477	37.4377	35.0134
RNA_HORVU7Hr1G088080		CCT-epsilon (T-complex protein 1 subunit epsilon)	nan	Cytoskeleton organisation	8.0552	14.1065	13.9333	21.3083	22.911	17.0478	37.0921	40.0263	35.1385	8.71634	12.7302	16.0516	14.0277	15.995	14.13	37.9881	39.3787	39.1655	9.16692	8.80425	7.80442	19.7386	15.7804	17.8545	29.0526	29.9354	26.3956	11.8177	9.38981	14.0756	17.2941	22.6092	18.2018	38.0509	33.283	33.0031	9.419	14.3315	17.1009	18.1142	19.6659	15.3776	33.3579	37.736	35.2966
prot_HORVU0Hr1G012860	tr|A0A287E0H8|A0A287E0H8_HORVV;tr|M0Y2A5|M0Y2A5_HORVV;HORVU0Hr1G012860.2;tr|M0Y2A6|M0Y2A6_HORVV;tr|A0A287E0K2|A0A287E0K2_HORVV	PKS_ER domain-containing protein	oxidoreductase activity	Enzyme classification	2.41	2.22	1.16	1.23	1.23	1.98	2.81	1.99	1.89	1.73	1.95	2.33	0.68	1.89	1.34	1.65	1.79	0.88	2.06	0.79	1.23	1.61	2.32	2.25	2.15	1.01	1.69	0.86	1	0.82	0.66	0.61	0.83	0.84	0.78	0.68	0.86	0.84	0.71	0.86	0.93	1.15	0.75	1.11	1
prot_HORVU0Hr1G017120	tr|A0A287E422|A0A287E422_HORVV;HORVU0Hr1G017120.2;tr|A0A287E409|A0A287E409_HORVV;tr|A0A287E416|A0A287E416_HORVV;tr|A0A287E418|A0A287E418_HORVV;tr|A0A287E412|A0A287E412_HORVV	ArsA_ATPase domain-containing protein	ATPase activity	Enzyme classification	3.26	2.87	2.33	2.37	2.6	3.09	5.34	6.46	2.64	3.23	3	3.59	1.1	2.97	2.75	1.9	5	1.42	3.41	1.27	2.69	2.66	2.61	2.47	2.52	3.18	2.56	2.72	2.33	3.8	2.33	2.16	2.46	1.5	1.19	2.99	3.58	2.76	3	2.72	2.5	1.85	3.48	1.54	2.79
prot_HORVU1Hr1G007720	tr|A0A287EK18|A0A287EK18_HORVV;tr|M0YG07|M0YG07_HORVV;HORVU1Hr1G007720.1;tr|A0A287EK17|A0A287EK17_HORVV	Glycosyltransferase	nan	Enzyme classification	0.36	0.57	0.6	0.27	0.26	0.34	0.18	0.18	0.17	0.64	0.51	0.62	0.29	0.31	0.3	0.29	0.36	0.37	0.3	0.33	0.45	0.26	0.24	0.1	0.11	0.1	0.32	0.82	0.12	0.55	0.1	0.38	0.11	0.32	0.47	0.41	0.12	0.61	1.16	0.11	0.11	0.49	0.16	0.15	0.13
prot_HORVU1Hr1G039870	tr|M0UZA5|M0UZA5_HORVV;HORVU1Hr1G039870.1;tr|A0A287F871|A0A287F871_HORVV;tr|A0A287F826|A0A287F826_HORVV;tr|A0A287F824|A0A287F824_HORVV	Cyanate hydratase (Cyanase) (EC 4.2.1.104) (Cyanate hydrolase) (Cyanate lyase)	nan	Enzyme classification	1.15	1.34	0.87	1.17	1.33	1.64	2.74	3.73	3.07	0.85	1.64	1.52	4.18	1.23	0.95	2.08	2.95	0.98	0.67	0.88	0.81	1.27	1.27	1.03	1.08	1.3	1.85	1.45	0.85	1.46	0.75	1.07	0.94	2.16	2.51	2.7	1.61	1.34	1.1	0.97	1.81	1.28	2.25	0.89	1.63
prot_HORVU1Hr1G042060	tr|A0A287FAA0|A0A287FAA0_HORVV;HORVU1Hr1G042060.1;tr|A0A287FAB3|A0A287FAB3_HORVV;tr|A0A287FAC6|A0A287FAC6_HORVV	Uncharacterized protein	metal ion binding	Enzyme classification	1.09	1.62	0.99	1.09	1.08	1.65	0.51	0.5	1.07	0.38	1.11	0.94	0.78	1.42	1.24	1.72	1.1	1.02	1.38	0.91	0.66	1.13	0.9	1.32	1.83	0.72	1.31	1.04	1.22	1.01	1.27	1.06	0.96	1.25	0.42	1.4	1.03	1.6	1.27	1.48	0.89	1.33	1.59	1.61	1.41
prot_HORVU1Hr1G043820	tr|A0A287FC70|A0A287FC70_HORVV;tr|A0A287FC41|A0A287FC41_HORVV;tr|A0A287FC75|A0A287FC75_HORVV;tr|A0A287FC63|A0A287FC63_HORVV;tr|A0A287FC46|A0A287FC46_HORVV;HORVU1Hr1G043820.4;tr|A0A287FC51|A0A287FC51_HORVV;tr|A0A287FC69|A0A287FC69_HORVV;tr|A0A287FC64|A0A287FC64_HORVV;tr|A0A287FC42|A0A287FC42_HORVV;tr|A0A287FC58|A0A287FC58_HORVV;tr|A0A287FC53|A0A287FC53_HORVV;tr|A0A287FC80|A0A287FC80_HORVV	Alpha-galactosidase (EC 3.2.1.22) (Melibiase)	raffinose alpha-galactosidase activity	Enzyme classification	2.1	2.1	2.57	1.92	1.67	1.97	2.48	1.63	1.24	2.2	2.02	2.85	0.62	1.47	1.1	1.52	1.86	0.8	3.58	0.71	1.99	1.53	1.47	1.72	2.44	1.01	2.12	3.52	0.71	1.53	0.96	1.03	1.07	0.56	0.33	0.7	1.41	1.31	1.44	1.02	1.05	1.04	1.15	0.72	0.86
prot_HORVU1Hr1G043830	tr|M0UYT8|M0UYT8_HORVV;HORVU1Hr1G043830.1;tr|A0A287FC57|A0A287FC57_HORVV;tr|A0A287FC56|A0A287FC56_HORVV;tr|A0A287FC74|A0A287FC74_HORVV;tr|A0A287FC73|A0A287FC73_HORVV;tr|A0A287FC76|A0A287FC76_HORVV;tr|A0A287FC61|A0A287FC61_HORVV	Alpha-galactosidase (EC 3.2.1.22) (Melibiase)	nan	Enzyme classification	0.48	0.49	0.67	1.36	1.25	1.52	6.82	4.86	3.63	0.57	0.66	0.74	0.27	0.79	0.39	4.18	5.21	0.35	0.72	0.31	0.4	0.92	0.53	0.74	2.98	1.47	1.9	0.35	0.33	0.37	0.34	0.82	0.57	3.17	6.84	3	0.12	0.5	0.5	0.65	0.78	0.45	3.99	5.02	2.14
prot_HORVU1Hr1G055520	tr|A0A287FPM3|A0A287FPM3_HORVV;tr|A0A287FPL7|A0A287FPL7_HORVV;tr|A0A287FPL5|A0A287FPL5_HORVV;HORVU1Hr1G055520.3	PMSR domain-containing protein	L-methionine-(S)-S-oxide reductase activity	Enzyme classification	7.24	5.31	5.73	5.47	4.56	8.24	4.56	9.58	5.84	4.88	7.32	4.63	6.68	3.03	2.51	7.37	7.24	4.08	5.11	3.65	5.53	4.25	6.38	8.07	6.6	3.37	6.72	6.25	2.9	4.38	3.98	4.71	3.29	3.73	7.46	3.6	5.13	4.01	3.97	4.68	4.29	5.31	5.3	7.96	4.03
prot_HORVU1Hr1G065960	tr|A0A287G0D6|A0A287G0D6_HORVV;tr|F2DG61|F2DG61_HORVV;tr|A0A287G0E5|A0A287G0E5_HORVV;tr|A0A287G0D5|A0A287G0D5_HORVV;tr|A0A287G0E4|A0A287G0E4_HORVV;HORVU1Hr1G065960.8;tr|A0A287G0E0|A0A287G0E0_HORVV;tr|A0A287G0C9|A0A287G0C9_HORVV;tr|A0A287G0E1|A0A287G0E1_HORVV;tr|F2DNL9|F2DNL9_HORVV;tr|A0A287G0D7|A0A287G0D7_HORVV	Peptidase_S9 domain-containing protein	serine-type endopeptidase activity	Enzyme classification	0.07	0.6	0.43	0.52	0.28	0.95	3.38	1.46	1.98	0.39	0.07	0.5	0.16	0.46	0.37	1.4	1.82	0.21	0.68	0.19	0.06	0.35	0.07	0.38	1.27	0.69	0.83	0.38	0.41	0.59	0.4	0.63	0.42	1.08	1.48	1.5	0.51	0.33	0.38	0.42	0.45	0.27	1.45	1.09	1.14
prot_HORVU1Hr1G072180	HORVU1Hr1G072180.3;tr|A0A287G6B9|A0A287G6B9_HORVV;tr|A0A287G6C8|A0A287G6C8_HORVV	GTP_cyclohydro2 domain-containing protein	3,4-dihydroxy-2-butanone-4-phosphate synthase activity	Enzyme classification	0.08	0.09	0.08	0.07	0.08	0.08	0.11	0.11	0.1	0.17	0.25	0.18	0.18	0.07	0.07	0.09	0.1	0.23	0.08	0.21	0.22	0.07	0.07	0.06	0.07	0.06	0.08	0.08	0.07	0.07	0.06	0.16	0.19	0.08	0.23	0.08	0.2	0.08	0.08	0.07	0.16	0.3	0.1	0.09	0.3
prot_HORVU1Hr1G073280	tr|A0A287G7M5|A0A287G7M5_HORVV;tr|A0A287G7M1|A0A287G7M1_HORVV;HORVU1Hr1G073280.1;tr|A0A287G7N4|A0A287G7N4_HORVV;tr|M0XAZ4|M0XAZ4_HORVV;tr|A0A287G7L8|A0A287G7L8_HORVV;tr|M0XAZ5|M0XAZ5_HORVV;tr|A0A287G7M0|A0A287G7M0_HORVV;tr|A0A287G7P3|A0A287G7P3_HORVV	Uncharacterized protein	nan	Enzyme classification	0.17	0.19	0.18	0.16	0.16	0.69	0.24	0.24	1.13	0.65	0.17	0.18	0.37	0.15	0.15	0.72	0.77	0.49	0.62	0.44	0.15	0.14	0.16	1.14	0.15	0.14	0.84	0.44	0.16	0.35	0.47	0.85	0.15	0.66	0.2	1.05	0.16	0.4	0.45	0.15	0.15	0.64	0.65	1.14	0.86
prot_HORVU1Hr1G084560	tr|A0A287GJW8|A0A287GJW8_HORVV;tr|A0A287GJY4|A0A287GJY4_HORVV;tr|A0A287GJY5|A0A287GJY5_HORVV;HORVU1Hr1G084560.3;tr|A0A287GJX3|A0A287GJX3_HORVV;tr|A0A287GK02|A0A287GK02_HORVV;tr|A0A287GJY0|A0A287GJY0_HORVV	Uncharacterized protein	oxidoreductase activity	Enzyme classification	0.44	0.31	0.22	0.1	0.76	1.25	0.15	2.09	1.96	0.6	0.43	0.49	14.33	0.25	0.39	0.95	1.41	0.3	0.48	0.27	0.37	0.35	0.74	0.85	1.02	0.61	0.89	0.47	0.3	0.39	0.7	0.53	0.66	0.99	1.21	1.03	0.79	0.54	0.67	1.09	1	0.39	1.28	1.07	1.07
prot_HORVU1Hr1G089520	tr|A0A287GN27|A0A287GN27_HORVV;HORVU1Hr1G089520.1;tr|A0A287GN36|A0A287GN36_HORVV	Uncharacterized protein	O-methyltransferase activity	Enzyme classification	0.53	0.6	0.55	0.5	0.51	0.52	7.14	6.17	6.93	0.56	0.52	0.57	1.16	0.48	0.46	1.31	3.35	1.51	0.51	1.35	0.49	0.44	0.49	0.42	0.47	0.43	0.51	0.56	0.5	0.49	0.4	0.49	0.46	1.52	2.75	2.78	0.51	0.56	0.53	0.47	0.47	1.96	4.03	1.22	4.22
prot_HORVU1Hr1G089620	tr|A0A287GN52|A0A287GN52_HORVV;HORVU1Hr1G089620.1	Uncharacterized protein	O-methyltransferase activity	Enzyme classification	0.26	0.3	0.28	0.25	0.25	0.26	0.38	2.58	1.25	0.28	0.26	0.28	0.58	0.24	0.23	0.83	3.88	0.76	0.26	0.68	0.24	0.22	0.24	0.21	0.23	0.21	0.26	0.28	0.25	0.25	0.2	0.24	0.23	0.88	5.1	2.11	0.26	0.28	0.27	0.23	0.23	0.98	3.47	0.61	1.88
prot_HORVU1Hr1G089700	tr|F2DUK6|F2DUK6_HORVV;HORVU1Hr1G089700.1;tr|A0A287GN72|A0A287GN72_HORVV;tr|A0A287GNB0|A0A287GNB0_HORVV;tr|F2D635|F2D635_HORVV	Predicted protein	nan	Enzyme classification	0.36	0.41	0.38	0.34	0.35	0.36	3.32	3.87	2.62	0.39	0.36	0.39	0.8	0.33	0.31	0.81	2.69	1.04	0.35	0.93	0.33	0.3	0.34	0.29	0.32	0.29	0.35	0.38	0.34	0.34	0.27	0.34	0.32	0.96	1.35	4.8	0.35	0.38	0.36	0.32	0.32	1.35	3.29	2.17	2.71
prot_HORVU1Hr1G089830	tr|M0YJ05|M0YJ05_HORVV;HORVU1Hr1G089830.1	Uncharacterized protein	nan	Enzyme classification	0.23	0.07	0.07	0.15	0.29	0.42	1.16	1.26	1.01	0.25	0.31	0.3	0.14	0.31	0.17	0.42	1.39	0.19	0.39	0.17	0.12	0.21	0.19	0.05	0.64	0.24	0.19	0.22	0.35	0.43	0.31	0.58	0.05	0.7	1.84	0.93	0.29	0.23	0.32	0.18	0.14	0.24	1.29	1.2	0.38
prot_HORVU2Hr1G000280	tr|M0YGY9|M0YGY9_HORVV;tr|A0A287GUV4|A0A287GUV4_HORVV;HORVU2Hr1G000280.3;tr|A0A287GUR8|A0A287GUR8_HORVV;tr|A0A287GUW1|A0A287GUW1_HORVV;tr|A0A287GUS4|A0A287GUS4_HORVV;tr|A0A287GUX8|A0A287GUX8_HORVV	Cysteine synthase (EC 2.5.1.47)	nan	Enzyme classification	3.66	2.75	3.67	2.9	4.36	6.45	11.02	12.6	11.22	4.42	4.41	2.54	2.39	4.95	3.12	9.39	9.85	3.1	2.13	2.78	2.33	4.62	6.06	4.75	5.44	6.17	5.63	2.96	4.78	5.09	4.54	7.67	6.5	9.05	6.28	8.66	4.11	5.13	5.68	4.15	5.7	4.04	12.26	6.44	9.07
prot_HORVU2Hr1G004230	tr|A0A287GXW4|A0A287GXW4_HORVV;HORVU2Hr1G004230.5;tr|A0A287GXY0|A0A287GXY0_HORVV	Oxidored_FMN domain-containing protein	FMN binding	Enzyme classification	1.68	1.22	1.27	1.4	1.95	2.86	8.58	8.51	4.8	1.43	1.65	1.21	0.62	1.43	0.75	3.84	4.26	0.8	0.91	0.71	0.71	1.27	1.17	1.14	2.21	1.05	1.88	1.41	0.99	1.29	1.42	1.75	1.47	1.96	2.68	2.01	0.94	1.81	1.43	1.26	1.22	1.04	4.19	2.83	2.31
prot_HORVU2Hr1G020270	tr|A0A287HAC0|A0A287HAC0_HORVV;tr|M0WW19|M0WW19_HORVV;tr|A0A287HAF0|A0A287HAF0_HORVV;HORVU2Hr1G020270.2	Xylose isomerase (EC 5.3.1.5)	metal ion binding	Enzyme classification	0.55	0.59	0.99	0.65	0.44	0.92	1.86	3.52	1.05	0.8	0.7	0.65	0.3	0.25	0.12	0.65	1.15	0.39	0.13	0.35	0.31	0.37	0.47	0.11	0.12	0.72	0.55	0.74	0.57	0.82	0.1	0.73	0.46	0.97	0.77	1.29	0.81	1	0.81	0.63	0.43	0.51	1.74	0.67	1.29
prot_HORVU2Hr1G044450	tr|A0A287HUS6|A0A287HUS6_HORVV;tr|A0A287HUR8|A0A287HUR8_HORVV;HORVU2Hr1G044450.4;tr|A0A287HUR0|A0A287HUR0_HORVV;tr|A0A287HUR5|A0A287HUR5_HORVV;tr|A0A287HUH5|A0A287HUH5_HORVV;tr|A0A287HUE4|A0A287HUE4_HORVV	Uncharacterized protein	hydrolase activity, hydrolyzing O-glycosyl compounds	Enzyme classification	1.59	0.78	0.72	1.2	1.65	1.56	5.84	4.77	3.49	0.49	0.97	0.97	0.16	0.86	0.48	2.12	1.59	0.21	0.41	0.19	0.13	0.39	0.36	0.82	1.2	0.25	0.48	1.02	0.84	1.81	1.67	2.87	2.05	1.2	1.53	3.32	0.77	1.93	1.23	0.8	1.36	0.27	2.48	0.92	3.08
prot_HORVU2Hr1G066920	tr|A0A287I9V4|A0A287I9V4_HORVV;tr|A0A287I9T5|A0A287I9T5_HORVV;tr|A0A287I9U9|A0A287I9U9_HORVV;tr|A0A287I9U6|A0A287I9U6_HORVV;HORVU2Hr1G066920.6;tr|A0A287I9U0|A0A287I9U0_HORVV	Aldo_ket_red domain-containing protein	nan	Enzyme classification	0.82	0.83	0.65	0.11	0.11	0.53	1.68	2.55	1.54	0.88	0.75	0.97	0.26	0.66	0.55	0.77	1.21	0.34	0.86	0.3	0.54	0.38	0.42	0.59	0.39	0.29	0.44	0.86	0.38	0.61	0.18	0.38	0.35	0.42	0.14	0.39	0.53	0.58	0.56	0.38	0.47	0.44	0.88	0.13	0.6
prot_HORVU2Hr1G069590	tr|A0A287IBX2|A0A287IBX2_HORVV;tr|A0A287IBT0|A0A287IBT0_HORVV;HORVU2Hr1G069590.2;tr|A0A287IBR3|A0A287IBR3_HORVV;tr|A0A287IBW9|A0A287IBW9_HORVV	Uncharacterized protein	catalytic activity	Enzyme classification	1.23	1.96	1.62	1.46	1.61	2.61	3.33	5.73	1.36	1.74	1.73	1.91	0.75	1.69	1.16	1.08	2.54	0.98	1.26	0.88	1.75	1.05	0.97	1.14	1.1	1.19	1.03	1.33	1.82	1.52	1.36	1.86	1.08	1.66	0.41	2.29	1.96	2.07	1.52	1.42	1.21	1.27	2.16	0.79	1.63
prot_HORVU2Hr1G077220	tr|F2DMD8|F2DMD8_HORVV;tr|A0A287IJ23|A0A287IJ23_HORVV;tr|A0A287IJ43|A0A287IJ43_HORVV;HORVU2Hr1G077220.21;tr|A0A287IJ30|A0A287IJ30_HORVV;tr|A0A287IIX9|A0A287IIX9_HORVV;tr|A0A287IJ27|A0A287IJ27_HORVV;tr|A0A287IJ32|A0A287IJ32_HORVV;tr|A0A287IJ35|A0A287IJ35_HORVV;tr|A0A287IIZ4|A0A287IIZ4_HORVV;tr|A0A287IIX2|A0A287IIX2_HORVV;tr|A0A287IIY7|A0A287IIY7_HORVV;tr|A0A287IIY2|A0A287IIY2_HORVV;tr|M0W1P4|M0W1P…	12-oxophytodienoic acid reductase 2 (Predicted protein)	nan	Enzyme classification	1.16	0.95	0.73	0.92	0.85	1.73	9.5	12.68	8.54	1.3	0.94	1.54	2.4	0.58	0.58	3.93	7.14	0.38	0.86	0.34	0.41	0.73	0.81	0.54	1.19	1.15	1.41	0.84	1.91	0.69	0.53	0.99	0.82	2.75	1.6	3.25	0.86	1.27	1.22	0.77	0.67	0.5	3.59	1.71	4.15
prot_HORVU2Hr1G091380	HORVU2Hr1G091380.1	nan	nan	Enzyme classification	0.24	0.32	0.31	0.12	0.2	0.3	0.09	0.44	0.32	0.29	0.21	0.24	0.14	0.31	0.18	0.27	0.37	0.18	0.35	0.16	0.27	0.28	0.26	0.32	0.41	0.2	0.3	0.23	0.26	0.31	0.47	0.29	0.17	0.23	0.07	0.39	0.31	0.39	0.22	0.05	0.05	0.24	0.07	0.23	0.46
prot_HORVU2Hr1G114340	tr|A0A287JII6|A0A287JII6_HORVV;HORVU2Hr1G114340.4;tr|A0A287JIB4|A0A287JIB4_HORVV;tr|A0A287JIM1|A0A287JIM1_HORVV	Uncharacterized protein	nan	Enzyme classification	0.26	0.1	0.32	0.08	0.26	0.38	0.12	0.62	0.11	0.28	0.23	0.32	0.19	0.23	0.17	0.34	0.28	0.25	0.64	0.23	0.08	0.31	0.28	0.37	0.49	0.07	0.27	0.19	0.08	0.37	0.34	0.28	0.07	0.21	0.1	0.34	0.42	0.28	0.39	0.25	0.21	0.33	0.1	0.1	0.09
prot_HORVU2Hr1G115960	tr|M0YNU3|M0YNU3_HORVV;tr|M0YNU2|M0YNU2_HORVV;HORVU2Hr1G115960.1;tr|A0A287JJR9|A0A287JJR9_HORVV;tr|A0A287JJL3|A0A287JJL3_HORVV;tr|A0A287JJX3|A0A287JJX3_HORVV;tr|M0YNU4|M0YNU4_HORVV;tr|A0A287JJV2|A0A287JJV2_HORVV;tr|A0A287JJW4|A0A287JJW4_HORVV	Lipoxygenase (EC 1.13.11.-)	nan	Enzyme classification	6.63	11.44	10.09	3.31	8.32	10.09	1.67	0.96	7.16	11.13	7.78	9.89	9.07	11.16	9.13	5.66	3.88	0.97	12.73	0.87	8.92	8.04	16.14	6.9	5.14	5.38	7.21	9.97	5.89	9.78	7.19	6.69	8.15	4.01	0.97	4.23	8.3	11.52	11.18	6.7	9.56	1.27	2.48	4.91	3.56
prot_HORVU2Hr1G121440	tr|A0A287JPX0|A0A287JPX0_HORVV;tr|A0A287JQ65|A0A287JQ65_HORVV;tr|A0A287JQ07|A0A287JQ07_HORVV;tr|A0A287JQ94|A0A287JQ94_HORVV;tr|A0A287JPW5|A0A287JPW5_HORVV;HORVU2Hr1G121440.2;tr|A0A287JQ12|A0A287JQ12_HORVV;tr|A0A287JQ03|A0A287JQ03_HORVV	Uncharacterized protein	cysteine-type peptidase activity	Enzyme classification	0.12	0.7	0.13	0.11	0.12	0.12	0.35	0.17	0.16	0.72	0.12	0.61	0.27	0.11	0.35	0.48	0.44	0.35	0.12	0.31	0.11	0.27	0.11	0.1	0.11	0.1	0.12	0.69	0.11	0.4	0.24	0.11	0.11	0.12	0.14	0.12	0.51	0.53	0.12	0.11	0.11	0.46	0.15	0.14	0.12
prot_HORVU3Hr1G000900	HORVU3Hr1G000900.2;tr|A0A287JVY4|A0A287JVY4_HORVV	Peptidyl-prolyl cis-trans isomerase (PPIase) (EC 5.2.1.8)	peptidyl-prolyl cis-trans isomerase activity	Enzyme classification	1.47	1.33	0.58	0.86	0.9	1.66	3.58	5.47	4.1	1.46	1.16	1.12	0.6	1.38	1.39	1.58	3.75	0.78	1.12	0.7	0.86	0.97	0.78	0.9	1.5	1.59	1.99	0.89	1.03	1.53	0.66	0.94	0.93	1.35	0.32	1.05	1.09	0.84	1.01	0.88	1.07	1.02	1.31	0.31	1.6
prot_HORVU3Hr1G004360	tr|A0A287JZC8|A0A287JZC8_HORVV;tr|A0A287JZ49|A0A287JZ49_HORVV;tr|A0A287JZ51|A0A287JZ51_HORVV;HORVU3Hr1G004360.5;tr|A0A287JZ50|A0A287JZ50_HORVV;tr|M0Z9L5|M0Z9L5_HORVV;tr|A0A287JZ54|A0A287JZ54_HORVV	Uncharacterized protein	copper ion binding	Enzyme classification	0.36	0.76	0.22	0.52	0.64	0.9	1.27	2.31	1.47	0.39	0.53	0.34	0.17	0.42	0.47	1.61	1.7	0.22	0.41	0.2	0.07	0.59	0.53	0.64	1.6	0.85	1.25	0.17	0.33	0.07	0.06	0.41	0.48	1.35	0.86	1.54	0.36	0.65	0.7	0.3	0.07	0.29	1.08	1.23	0.08
prot_HORVU3Hr1G005420	tr|A0A287K010|A0A287K010_HORVV;tr|A0A287K014|A0A287K014_HORVV;tr|M0YTC0|M0YTC0_HORVV;HORVU3Hr1G005420.5;tr|A0A287K087|A0A287K087_HORVV	Uncharacterized protein	O-acyltransferase activity	Enzyme classification	0.36	0.42	0.32	0.21	0.09	0.39	0.13	0.13	0.12	0.64	0.38	0.64	0.2	0.31	0.08	0.25	0.3	0.26	0.48	0.23	0.45	0.24	0.22	0.07	0.08	0.4	0.24	0.32	0.37	0.49	0.16	0.29	0.08	0.33	0.11	0.39	0.62	0.53	0.34	0.2	0.08	0.34	0.11	0.23	0.25
prot_HORVU3Hr1G015640	tr|A0A287K7S2|A0A287K7S2_HORVV;tr|A0A287K7Q8|A0A287K7Q8_HORVV;tr|M0YR50|M0YR50_HORVV;tr|A0A287K7V0|A0A287K7V0_HORVV;HORVU3Hr1G015640.4;tr|A0A287K7R3|A0A287K7R3_HORVV	PKS_ER domain-containing protein	oxidoreductase activity	Enzyme classification	1.52	1.38	0.87	0.59	1.02	0.98	0.43	0.42	0.79	1.17	1.73	2.44	0.66	1.08	0.95	2.97	2.74	0.86	2.01	0.77	1.02	1.27	1.33	1.36	1.86	0.67	1.51	2.49	1.56	2.51	2.02	1.39	1.06	1.75	2.44	2.72	2.31	2.15	1.71	1.62	1.82	1.11	2.61	1.49	2.99
prot_HORVU3Hr1G020230	HORVU3Hr1G020230.3;tr|M0XYS7|M0XYS7_HORVV;tr|A0A287KCR9|A0A287KCR9_HORVV	Uncharacterized protein	N-acyltransferase activity	Enzyme classification	0.86	0.88	0.9	0.46	0.84	0.85	1.6	2.11	1.14	0.88	0.67	1.03	0.5	0.21	0.43	1.55	2.25	0.65	0.6	0.58	0.79	0.46	0.21	0.55	0.41	0.5	0.8	0.97	0.72	0.95	0.76	0.75	0.53	1.19	0.27	2.34	1	0.74	0.73	1.02	0.73	0.85	1.57	1.39	1.42
prot_HORVU3Hr1G024170	tr|M0UKN4|M0UKN4_HORVV;tr|A0A287KG19|A0A287KG19_HORVV;tr|A0A287KG68|A0A287KG68_HORVV;tr|A0A287KG12|A0A287KG12_HORVV;HORVU3Hr1G024170.3;tr|A0A287KG11|A0A287KG11_HORVV	NADH-cytochrome b5 reductase (EC 1.6.2.2)	nan	Enzyme classification	1.08	1.44	1.1	0.83	1.2	1.31	0.5	0.49	1.32	1.48	1.41	1.23	0.77	1.24	0.85	1.17	1.48	1	0.74	0.9	0.65	1.08	1.42	0.88	1.12	1.33	1.34	0.99	1.4	2.22	0.87	1.18	1.01	2.23	1.45	2.21	1.35	1.62	1.24	1.89	1.47	1.3	1.61	1.1	1.31
prot_HORVU3Hr1G031200	tr|A0A287KMR5|A0A287KMR5_HORVV;HORVU3Hr1G031200.1;tr|A0A287KMM9|A0A287KMM9_HORVV;tr|A0A287KMQ8|A0A287KMQ8_HORVV	Uncharacterized protein	NAD binding	Enzyme classification	1.79	1.39	0.68	1.88	1.78	2.07	3.19	4.38	2.5	1.78	2.52	1.76	0.71	2.22	0.9	2.92	5.06	0.92	0.84	0.82	1.4	1.85	1.65	0.9	0.92	2.02	3.04	2.03	2.94	1.6	1.28	2.31	2.54	2.88	0.38	3.85	2.29	1.47	1.21	2.28	2.4	1.19	4.09	0.37	3.74
prot_HORVU3Hr1G054640	tr|M0Z0Z6|M0Z0Z6_HORVV;HORVU3Hr1G054640.2;tr|A0A287L3P4|A0A287L3P4_HORVV;tr|A0A287L3Q1|A0A287L3Q1_HORVV;tr|A0A287L3P5|A0A287L3P5_HORVV;tr|A0A287L3P8|A0A287L3P8_HORVV	Aldo_ket_red domain-containing protein	nan	Enzyme classification	0.43	0.52	0.71	0.61	0.38	1.08	1.06	2.17	1.39	0.82	0.42	0.35	0.31	0.32	0.37	0.96	0.87	0.4	0.62	0.36	0.77	0.11	0.13	0.53	0.5	0.27	0.51	0.75	0.45	0.71	0.41	0.38	0.32	0.46	0.69	0.58	0.73	0.88	0.54	0.25	0.39	0.52	1.05	0.68	0.14
prot_HORVU3Hr1G059060	HORVU3Hr1G059060.2;tr|M0YIA7|M0YIA7_HORVV;tr|A0A287L7X4|A0A287L7X4_HORVV;tr|A0A287L7Y1|A0A287L7Y1_HORVV;tr|A0A287L7X1|A0A287L7X1_HORVV;tr|A0A287L7X3|A0A287L7X3_HORVV;tr|A0A287L7Z2|A0A287L7Z2_HORVV;tr|A0A287L7X9|A0A287L7X9_HORVV;tr|A0A287L809|A0A287L809_HORVV;tr|A0A287L7X8|A0A287L7X8_HORVV	Isocitrate dehydrogenase [NADP] (EC 1.1.1.42)	isocitrate dehydrogenase (NADP+) activity	Enzyme classification	3.77	5.47	4.36	2.8	4.39	5.19	20.18	41.62	11.43	2.31	4.22	5.41	2.37	4.46	4.23	6	10.75	3.07	4.3	2.75	3.03	4.73	4.37	4.1	5.19	3.46	4.64	4.69	4.98	3.18	3.09	4.4	3.89	9.72	7.86	10.33	3.18	4.22	4.45	4.93	3.67	15.88	12.76	8.36	8.08
prot_HORVU3Hr1G059140	HORVU3Hr1G059140.1;tr|A0A287L871|A0A287L871_HORVV;tr|A0A287L853|A0A287L853_HORVV;tr|A0A287L856|A0A287L856_HORVV;tr|A0A287L879|A0A287L879_HORVV;tr|A0A287L852|A0A287L852_HORVV;tr|A0A287L8A0|A0A287L8A0_HORVV;tr|A0A287L858|A0A287L858_HORVV;tr|A0A287L857|A0A287L857_HORVV;tr|A0A287L855|A0A287L855_HORVV;tr|A0A287L887|A0A287L887_HORVV;tr|A0A287L862|A0A287L862_HORVV;tr|A0A287L870|A0A287L870_HORVV;tr|A0A28…	AMP-binding domain-containing protein	catalytic activity	Enzyme classification	0.77	0.45	0.61	0.57	0.48	0.41	0.7	1.86	0.77	0.68	0.49	0.52	0.33	0.35	0.44	0.68	1.65	0.44	0.3	0.39	0.36	0.47	0.81	0.12	0.73	0.39	0.65	0.63	0.59	0.42	0.43	0.63	0.49	0.5	1.57	0.88	0.31	0.16	0.31	0.35	0.45	0.57	1.07	0.17	0.58
prot_HORVU3Hr1G071570	tr|A0A287LL52|A0A287LL52_HORVV;tr|A0A287LL26|A0A287LL26_HORVV;tr|A0A287LL39|A0A287LL39_HORVV;tr|A0A287LL35|A0A287LL35_HORVV;HORVU3Hr1G071570.3	Glyco_transf_20 domain-containing protein	catalytic activity	Enzyme classification	0.07	0.32	0.24	0.07	0.3	0.38	0.1	0.57	0.47	0.38	0.44	0.33	0.16	0.27	0.21	0.38	0.45	0.21	0.07	0.19	0.06	0.21	0.24	0.06	0.27	0.2	0.32	0.07	0.41	0.24	0.05	0.29	0.26	0.15	0.54	0.07	0.07	0.07	0.07	0.25	0.26	0.27	0.63	0.08	0.48
prot_HORVU3Hr1G073150	tr|A0A287MJ98|A0A287MJ98_HORVV;tr|A0A287LMI7|A0A287LMI7_HORVV;HORVU3Hr1G073150.1;tr|A0A287MJA1|A0A287MJA1_HORVV;tr|A0A287MJA7|A0A287MJA7_HORVV;tr|A0A287MJ99|A0A287MJ99_HORVV;HORVU3Hr1G105190.4;tr|A0A287LMH8|A0A287LMH8_HORVV	Uncharacterized protein	nan	Enzyme classification	0.3	0.12	0.11	0.1	0.1	0.11	2.29	4.94	1.56	0.11	0.11	0.12	0.24	0.1	0.09	0.12	1.02	0.31	0.1	0.28	0.1	0.09	0.1	0.36	0.09	0.33	0.1	0.11	0.4	0.64	0.08	0.58	0.09	0.52	0.13	0.8	0.53	0.51	0.11	0.53	0.58	0.41	0.13	0.12	1.12
prot_HORVU3Hr1G080530	tr|M0WLI6|M0WLI6_HORVV;tr|A0A287LW87|A0A287LW87_HORVV;HORVU3Hr1G080530.5;tr|A0A287LW69|A0A287LW69_HORVV;tr|A0A287LWA8|A0A287LWA8_HORVV;tr|A0A287LW72|A0A287LW72_HORVV;tr|A0A287LWA2|A0A287LWA2_HORVV;tr|A0A287LW82|A0A287LW82_HORVV	Phosphoglycerate mutase (2,3-diphosphoglycerate-independent) (EC 5.4.2.12)	nan	Enzyme classification	22.09	19.25	16.59	17.86	19.19	21.74	39.73	37.75	26.83	21.28	18.77	17.34	21.74	13.41	10.22	27.19	25.02	14.09	19.45	12.61	15.15	13.42	17.95	19.92	20.1	12.61	16.63	19.56	15.38	19.08	19.63	16.96	12.14	21.21	36.67	20.96	17.23	15.47	16	20.02	14.56	18.33	27.25	24.44	17.68
prot_HORVU3Hr1G085380	HORVU3Hr1G085380.5;tr|A0A287M1Q7|A0A287M1Q7_HORVV;tr|A0A287M1N6|A0A287M1N6_HORVV;tr|A0A287M1N1|A0A287M1N1_HORVV;tr|A0A287M1P4|A0A287M1P4_HORVV;tr|A0A287M1Q2|A0A287M1Q2_HORVV;tr|A0A287M1M6|A0A287M1M6_HORVV;tr|A0A287M1N0|A0A287M1N0_HORVV;tr|A0A287M1N9|A0A287M1N9_HORVV	Alpha-1,4 glucan phosphorylase (EC 2.4.1.1)	glycogen phosphorylase activity	Enzyme classification	1.33	1.63	0.82	0.81	0.89	1.34	1.88	0.93	1.01	1	0.89	0.89	0.51	0.53	0.41	1.02	1.63	0.66	1.26	0.59	0.47	1.02	1.14	0.81	1.28	0.79	0.95	0.7	0.99	0.43	1.23	0.9	0.2	0.96	0.77	1.22	0.73	0.86	0.94	0.74	0.2	0.86	0.96	2.41	0.24
prot_HORVU3Hr1G090170	HORVU3Hr1G090170.2;tr|A0A287M875|A0A287M875_HORVV;tr|A0A287M879|A0A287M879_HORVV;tr|A0A287M877|A0A287M877_HORVV;tr|M0XS01|M0XS01_HORVV;tr|A0A287M884|A0A287M884_HORVV;tr|A0A287M888|A0A287M888_HORVV;tr|A0A287M880|A0A287M880_HORVV;tr|A0A287M894|A0A287M894_HORVV;tr|M0XS02|M0XS02_HORVV;tr|A0A287M882|A0A287M882_HORVV;tr|M0XS03|M0XS03_HORVV	Uncharacterized protein	nan	Enzyme classification	0.08	0.09	0.09	0.08	0.08	0.08	0.12	0.12	0.11	0.09	0.08	0.09	0.19	0.07	0.07	0.59	0.1	0.24	0.08	0.22	0.08	0.07	0.08	0.07	0.07	0.07	0.29	0.09	0.08	0.08	0.06	0.08	0.07	0.76	1.2	1.24	0.08	0.25	0.08	0.07	0.07	0.32	1.74	0.1	0.96
prot_HORVU3Hr1G099530	tr|A0A287MHB9|A0A287MHB9_HORVV;tr|M0VMP1|M0VMP1_HORVV;HORVU3Hr1G099530.1	Uncharacterized protein	nan	Enzyme classification	0.02	0.03	0.03	0.02	0.02	0.02	1.31	7.92	3.35	0.03	0.02	0.03	0.06	0.02	0.02	0.32	2.02	0.08	0.02	0.07	0.02	0.02	0.02	0.02	0.06	0.02	0.02	0.03	0.05	0.02	0.02	0.02	0.02	0.39	0.03	1.79	0.02	0.03	0.02	0.07	0.02	0.1	2.32	0.27	0.19
prot_HORVU3Hr1G105300	tr|A0A287MJC7|A0A287MJC7_HORVV;tr|A0A287MJC6|A0A287MJC6_HORVV;HORVU3Hr1G105300.1	Uncharacterized protein	nan	Enzyme classification	3.08	1.33	1.15	1.01	1.7	1.79	13.73	4.96	3.36	1.81	1.79	1.65	0.59	0.87	0.7	2.63	2.16	0.77	1.07	0.69	0.79	0.58	0.5	1.12	1.04	0.88	1.31	2.22	1.19	2.62	1.23	3.13	1.47	0.84	1.21	1.13	1.61	1.55	1.82	1.63	1.55	1	2.32	1.35	2.04
prot_HORVU3Hr1G105630	HORVU3Hr1G105630.7	nan	nan	Enzyme classification	0.21	0.05	0.1	0.04	0.04	0.05	0.41	9.79	0.8	0.19	0.18	0.05	0.11	0.2	0.04	0.29	0.35	0.14	0.04	0.12	0.04	0.04	0.04	0.04	0.04	0.04	0.04	0.05	0.6	0.23	0.03	0.64	0.28	0.05	0.06	0.13	0.04	0.92	0.7	0.04	0.04	0.18	0.06	0.05	1.85
prot_HORVU3Hr1G106140	tr|A0A287MKB2|A0A287MKB2_HORVV;HORVU3Hr1G106140.3	Uncharacterized protein	nan	Enzyme classification	1.33	0.97	0.51	1.02	0.66	1.06	2.89	4.74	1.54	0.49	0.63	0.23	0.46	0.48	0.37	0.85	0.99	0.6	0.8	0.54	0.41	0.18	0.43	0.72	0.79	0.41	0.75	0.46	1.42	1.14	1.04	1.89	0.95	1.63	0.25	0.77	1.27	2.22	2.06	1.69	1.78	0.78	1.65	1.17	1.97
prot_HORVU4Hr1G000930	tr|F2CRU1|F2CRU1_HORVV;HORVU4Hr1G000930.1;tr|A0A287MWH1|A0A287MWH1_HORVV;tr|A0A287MWG5|A0A287MWG5_HORVV	Predicted protein	nan	Enzyme classification	1.51	1.31	1.58	1.21	1.11	1.64	4.33	3.32	2.62	1.81	1.28	1.25	0.75	0.91	0.64	1.66	2.15	0.98	1.31	0.87	0.74	1.11	1.11	0.96	1.15	0.71	0.92	1.52	1.11	1.23	1.8	1.3	1.32	2.24	3.08	2.4	1.63	1.43	1.58	1.1	0.3	1.27	2.8	3.05	1.23
prot_HORVU4Hr1G017450	tr|A0A287NE99|A0A287NE99_HORVV;tr|F2E3L5|F2E3L5_HORVV;HORVU4Hr1G017450.1;tr|A0A287NEQ4|A0A287NEQ4_HORVV	Aldehyde dehydrogenase	nan	Enzyme classification	0.13	0.07	0.07	0.85	0.26	0.06	0.09	0.62	0.5	0.48	0.23	0.19	0.14	0.31	0.48	0.34	0.49	0.19	0.06	0.17	0.22	0.19	0.5	0.05	0.05	0.48	0.39	0.07	0.06	0.06	0.05	0.41	0.05	0.06	0.08	0.06	0.14	0.07	0.06	0.05	0.05	0.24	0.63	0.07	0.06
prot_HORVU4Hr1G043910	tr|A0A287NWD9|A0A287NWD9_HORVV;tr|A0A287NWJ5|A0A287NWJ5_HORVV;HORVU4Hr1G043910.1;tr|M0VP83|M0VP83_HORVV;tr|A0A287NW75|A0A287NW75_HORVV	Protein disulfide-isomerase (EC 5.3.4.1)	nan	Enzyme classification	6.8	6.57	6.6	5.34	4.7	4.74	10.29	15.08	12.07	6.28	5.8	6.01	1.38	3.6	3.26	9.88	8.12	1.79	5.79	1.6	4.5	2.91	4.63	3.95	3.49	3.65	4.41	7.31	5.67	6.8	5.28	5.53	4.36	7.29	17.13	10.2	7.59	6.35	7.29	4.59	4.66	2.33	11.9	10.47	8.1
prot_HORVU4Hr1G076000	tr|A0A287PQ89|A0A287PQ89_HORVV;tr|A0A287PQ39|A0A287PQ39_HORVV;HORVU4Hr1G076000.2;tr|A0A287PQ86|A0A287PQ86_HORVV;HORVU4Hr1G076050.1;tr|A0A287PQD8|A0A287PQD8_HORVV;tr|A0A287PR80|A0A287PR80_HORVV;tr|A0A287PQF7|A0A287PQF7_HORVV	Uncharacterized protein	nan	Enzyme classification	0.34	0.4	0.09	0.08	0.08	0.08	0.12	0.12	0.11	0.31	0.36	0.4	0.19	0.08	0.07	0.09	0.1	0.24	0.08	0.22	0.3	0.07	0.08	0.07	0.07	0.07	0.08	0.99	0.08	0.58	0.06	0.23	0.07	0.08	0.1	0.33	1.06	0.09	0.42	0.27	0.36	0.32	0.1	0.1	0.09
prot_HORVU4Hr1G087230	tr|A0A287Q0I4|A0A287Q0I4_HORVV;tr|A0A287Q0B2|A0A287Q0B2_HORVV;HORVU4Hr1G087230.2;tr|M0V098|M0V098_HORVV;tr|A0A287Q156|A0A287Q156_HORVV;tr|A0A287Q166|A0A287Q166_HORVV;tr|A0A287Q0C8|A0A287Q0C8_HORVV	Uncharacterized protein	nan	Enzyme classification	0.22	0.09	0.08	0.07	0.08	0.08	0.11	0.11	0.11	0.08	0.08	0.26	0.18	0.07	0.07	0.09	0.1	0.23	0.08	0.21	0.3	0.07	0.07	0.06	0.07	0.06	0.08	0.37	0.15	0.3	0.06	0.07	0.07	0.08	0.09	0.08	0.55	0.42	0.57	0.25	0.07	0.3	0.1	0.09	0.08
prot_HORVU5Hr1G002040	HORVU5Hr1G002040.4;tr|A0A287Q728|A0A287Q728_HORVV;tr|A0A287Q706|A0A287Q706_HORVV;tr|A0A287Q725|A0A287Q725_HORVV;tr|A0A287Q7S2|A0A287Q7S2_HORVV;tr|A0A287Q713|A0A287Q713_HORVV;tr|A0A287Q723|A0A287Q723_HORVV;tr|A0A287Q7R2|A0A287Q7R2_HORVV;tr|A0A287Q727|A0A287Q727_HORVV;tr|A0A287Q716|A0A287Q716_HORVV;tr|A0A287Q798|A0A287Q798_HORVV;tr|A0A287Q7B3|A0A287Q7B3_HORVV	Uncharacterized protein	magnesium ion binding	Enzyme classification	10.55	11.06	10.03	12.12	9.24	13.93	8.87	7.75	8.74	10.38	10.81	9.39	6.05	8.16	6.88	13.52	11.33	7.84	9.08	7.02	8.82	7.81	11.18	8.74	9.63	6.51	8.51	12.43	8.75	13.58	10.13	13.38	9.34	17.95	20.64	13.54	14.39	14.13	12.69	12.76	11.72	10.21	17.04	20.81	15.15
prot_HORVU5Hr1G007770	tr|A0A287QAE1|A0A287QAE1_HORVV;tr|A0A287QAD5|A0A287QAD5_HORVV;tr|A0A287Q9P5|A0A287Q9P5_HORVV;HORVU5Hr1G007770.5;tr|A0A287Q9R3|A0A287Q9R3_HORVV;tr|A0A287Q9P3|A0A287Q9P3_HORVV;tr|A0A287Q9R8|A0A287Q9R8_HORVV;tr|A0A287Q9N8|A0A287Q9N8_HORVV;tr|A0A287QA09|A0A287QA09_HORVV	Uncharacterized protein	nan	Enzyme classification	0.36	0.35	0.37	0.25	0.36	0.29	0.14	0.14	0.13	0.74	0.47	0.51	0.22	0.41	0.36	0.38	0.25	0.29	0.58	0.26	0.25	0.36	0.34	0.37	0.22	0.19	0.25	0.11	0.09	0.29	0.07	0.25	0.33	0.1	0.12	0.44	0.1	0.26	0.44	0.09	0.09	0.38	0.12	0.11	0.32
prot_HORVU5Hr1G036460	HORVU5Hr1G036460.2;tr|M0V059|M0V059_HORVV;tr|A0A287QVD4|A0A287QVD4_HORVV	AMP-binding domain-containing protein	catalytic activity	Enzyme classification	0.08	0.09	0.4	0.6	0.4	0.08	0.11	0.11	0.35	0.53	0.08	0.09	0.18	0.39	0.36	0.18	0.1	0.23	0.08	0.21	0.52	0.16	0.07	0.06	0.07	0.32	0.08	0.19	0.4	0.07	0.06	0.45	0.49	0.08	0.1	0.08	0.08	0.33	0.36	0.32	0.07	0.31	0.1	0.09	0.08
prot_HORVU5Hr1G038090	tr|A0A287QVU9|A0A287QVU9_HORVV;tr|A0A287QW37|A0A287QW37_HORVV;tr|A0A287QWA1|A0A287QWA1_HORVV;HORVU5Hr1G038090.3	Dihydrolipoamide acetyltransferase component of pyruvate dehydrogenase complex	nan	Enzyme classification	1.09	0.79	0.46	0.13	0.47	0.66	0.2	0.19	0.18	0.58	0.51	0.59	0.31	0.58	0.12	0.42	0.7	0.4	0.41	0.36	0.45	0.12	0.5	0.57	0.31	0.25	0.13	0.59	0.43	0.74	0.46	0.38	0.12	0.14	0.16	0.48	0.61	0.57	0.49	0.62	0.44	0.52	0.17	0.16	0.44
prot_HORVU5Hr1G041120	tr|F2CX32|F2CX32_HORVV;HORVU5Hr1G041120.1;tr|A0A287QXY8|A0A287QXY8_HORVV;tr|A0A287QXW0|A0A287QXW0_HORVV;tr|A0A287QXY2|A0A287QXY2_HORVV;tr|A0A287QY39|A0A287QY39_HORVV;tr|A0A287QXQ5|A0A287QXQ5_HORVV	Pyruvate kinase (EC 2.7.1.40)	nan	Enzyme classification	3.1	2.92	2.4	2.56	1.73	3.62	4.43	10.06	3.42	2.91	2.76	2.81	1.19	2.05	2.38	4.29	4.2	1.55	2.27	1.39	1.47	2.05	2.57	2.57	1.79	2.01	2.46	2.19	3.07	2.23	1.5	3.22	3.4	3.1	1.3	5.02	2.33	3.64	2.77	2.15	2.26	2.02	4.61	3.45	3.36
prot_HORVU5Hr1G062030	tr|A0A287RGN1|A0A287RGN1_HORVV;tr|A0A287RH67|A0A287RH67_HORVV;HORVU5Hr1G062030.9;tr|A0A287RH38|A0A287RH38_HORVV;tr|A0A287RGW4|A0A287RGW4_HORVV;tr|A0A287RGS7|A0A287RGS7_HORVV;tr|A0A287RGV5|A0A287RGV5_HORVV;tr|A0A287RH28|A0A287RH28_HORVV	PKS_ER domain-containing protein	nan	Enzyme classification	0.24	0.27	0.25	0.22	0.23	0.23	0.34	0.33	0.31	0.67	0.48	0.25	0.52	0.21	0.2	0.26	0.61	0.68	0.67	0.6	0.47	0.2	0.22	0.49	0.21	0.19	0.23	0.25	0.22	0.54	0.18	0.22	0.21	0.24	0.28	0.24	0.23	0.25	0.24	0.47	0.42	0.88	0.28	0.27	0.24
prot_HORVU5Hr1G062090	tr|A0A287RH61|A0A287RH61_HORVV;tr|A0A287RGS2|A0A287RGS2_HORVV;tr|A0A287RGR7|A0A287RGR7_HORVV;tr|A0A287RGY4|A0A287RGY4_HORVV;HORVU5Hr1G062090.1;tr|A0A287RH84|A0A287RH84_HORVV;tr|A0A287RGY9|A0A287RGY9_HORVV;tr|A0A287RGV6|A0A287RGV6_HORVV;tr|A0A287RGW2|A0A287RGW2_HORVV;tr|A0A287RH66|A0A287RH66_HORVV;tr|A0A287RGZ3|A0A287RGZ3_HORVV	Aldehyde dehydrogenase (NAD(+)) (EC 1.2.1.3)	nan	Enzyme classification	0.16	0.8	0.5	0.31	0.15	0.49	0.9	2.91	0.21	0.41	0.38	0.55	0.35	0.35	0.14	0.41	0.76	0.46	0.16	0.41	0.3	0.13	0.15	0.13	0.38	0.13	0.15	0.42	0.9	0.36	0.12	0.15	0.42	0.66	0.19	0.75	0.37	0.47	0.54	0.14	0.14	0.6	1.35	0.18	0.16
prot_HORVU5Hr1G065620	tr|A0A287RKF9|A0A287RKF9_HORVV;tr|M0XDB6|M0XDB6_HORVV;HORVU5Hr1G065620.1;tr|A0A287RK22|A0A287RK22_HORVV;tr|A0A287RKI0|A0A287RKI0_HORVV	Fe2OG dioxygenase domain-containing protein	nan	Enzyme classification	0.12	0.13	0.12	0.11	0.11	0.12	0.17	0.51	1.32	0.13	0.12	0.13	0.26	0.11	0.1	0.59	2.07	0.34	0.11	0.31	0.11	0.1	0.11	0.09	0.1	0.1	0.11	0.13	0.11	0.11	0.09	0.11	0.1	0.49	0.85	1.3	0.11	0.13	0.12	0.1	0.1	0.45	2.6	0.73	1.34
prot_HORVU5Hr1G074900	HORVU5Hr1G074900.1;tr|A0A287RTM6|A0A287RTM6_HORVV	DAO domain-containing protein	sarcosine oxidase activity	Enzyme classification	0.29	0.13	0.12	0.23	0.11	0.33	0.58	0.75	0.15	0.12	0.11	0.12	0.25	0.1	0.1	0.4	0.5	0.33	0.48	0.29	0.23	0.09	0.21	0.09	0.39	0.09	0.3	0.27	0.11	0.36	0.26	0.1	0.24	0.33	0.13	0.36	0.4	0.34	0.31	0.36	0.27	0.43	0.14	0.13	0.12
prot_HORVU5Hr1G079670	tr|A0A287RYC4|A0A287RYC4_HORVV;HORVU5Hr1G079670.1;tr|A0A287RY28|A0A287RY28_HORVV;tr|A0A287RYK3|A0A287RYK3_HORVV	Glycosyltransferase (EC 2.4.1.-)	nan	Enzyme classification	0.1	0.11	0.1	0.09	0.09	0.47	1.04	1.88	0.83	0.1	0.37	0.1	0.22	0.38	0.31	0.5	1.11	0.28	0.09	0.25	0.09	0.27	0.09	0.08	0.63	0.42	0.62	0.21	0.09	0.09	0.48	0.09	0.08	1.25	0.12	1.57	0.09	0.1	0.37	0.08	0.08	0.37	0.12	0.11	0.1
prot_HORVU5Hr1G085310	tr|F2CPU0|F2CPU0_HORVV;HORVU5Hr1G085310.1	Glycosyltransferase (EC 2.4.1.-)	nan	Enzyme classification	0.07	0.08	0.07	0.17	0.29	0.3	3.35	3.35	2.38	0.08	0.14	0.19	0.16	0.21	0.06	1.23	2.63	0.21	0.27	0.19	0.06	0.14	0.21	0.33	0.58	0.27	0.33	0.07	0.17	0.07	0.39	0.43	0.06	1.09	0.88	2.06	0.07	0.07	0.2	0.48	0.28	0.27	2.09	1.13	1.62
prot_HORVU5Hr1G095080	tr|A0A287SCI5|A0A287SCI5_HORVV;tr|A0A287SCL3|A0A287SCL3_HORVV;tr|A0A287SCF4|A0A287SCF4_HORVV;tr|A0A287SCN1|A0A287SCN1_HORVV;HORVU5Hr1G095080.8;tr|A0A287SCG7|A0A287SCG7_HORVV;tr|A0A287SCK8|A0A287SCK8_HORVV;tr|A0A287SCF9|A0A287SCF9_HORVV;tr|A0A287SCL8|A0A287SCL8_HORVV;tr|A0A287SCG4|A0A287SCG4_HORVV;tr|A0A287SCM2|A0A287SCM2_HORVV;tr|A0A287SCJ0|A0A287SCJ0_HORVV;tr|A0A287SCG9|A0A287SCG9_HORVV;tr|A0A28…	Uncharacterized protein	nan	Enzyme classification	0.47	0.51	0.37	0.38	0.52	0.1	0.15	0.14	0.13	0.46	0.52	0.6	0.23	0.09	0.28	0.11	0.26	0.3	0.68	0.26	0.09	0.35	0.09	0.66	0.59	0.08	0.57	1.48	0.1	0.93	0.07	0.09	0.09	0.1	0.12	0.1	1.04	0.49	0.1	0.49	0.38	0.39	0.12	0.12	0.26
prot_HORVU5Hr1G095130	tr|Q9XEI3|Q9XEI3_HORVV;tr|A0A287SCJ9|A0A287SCJ9_HORVV;HORVU5Hr1G095130.5;tr|A0A287SCR1|A0A287SCR1_HORVV;tr|A0A287SCR5|A0A287SCR5_HORVV;tr|A0A287SCQ6|A0A287SCQ6_HORVV;tr|A0A287SCS4|A0A287SCS4_HORVV;tr|A0A287SCM5|A0A287SCM5_HORVV;tr|A0A287SCK9|A0A287SCK9_HORVV;tr|A0A287SCQ1|A0A287SCQ1_HORVV;tr|A0A287SCK7|A0A287SCK7_HORVV;tr|A0A287SCK1|A0A287SCK1_HORVV;tr|A0A287SCS0|A0A287SCS0_HORVV;tr|A0A287SCR0|A0…	Beta-D-glucan exohydrolase isoenzyme ExoI	nan	Enzyme classification	1.36	1.06	1.24	1.16	0.51	0.79	0.17	0.17	0.86	1.32	1.5	1.99	0.26	0.48	0.54	0.31	0.65	0.34	1.08	0.31	1.29	0.49	0.48	0.61	0.42	0.1	0.6	1.68	1.39	0.99	0.09	0.82	0.52	0.24	0.52	0.43	1.22	2.01	1.61	0.37	0.68	0.45	0.98	0.14	0.12
prot_HORVU5Hr1G095580	tr|A0A287SDB5|A0A287SDB5_HORVV;HORVU5Hr1G095580.1;tr|A0A287SD90|A0A287SD90_HORVV;tr|A0A287SDG5|A0A287SDG5_HORVV	Uncharacterized protein	nan	Enzyme classification	0.09	0.1	0.09	0.08	0.08	0.09	10.37	5.37	2.91	0.09	0.09	0.09	0.2	0.08	0.08	0.7	9.41	0.26	0.08	0.23	0.08	0.21	0.08	0.07	6.97	2.93	3.67	0.09	0.08	0.08	0.06	0.17	0.08	4.61	6.9	1.76	0.08	0.09	0.09	0.08	0.08	0.33	3.41	2.46	1.52
prot_HORVU5Hr1G103180	tr|A0A287SIW8|A0A287SIW8_HORVV;tr|M0YEA2|M0YEA2_HORVV;HORVU5Hr1G103180.1;tr|A0A287SJ10|A0A287SJ10_HORVV;tr|A0A287SIW3|A0A287SIW3_HORVV;tr|A0A287SJ20|A0A287SJ20_HORVV;tr|A0A287SIR1|A0A287SIR1_HORVV;tr|A0A287SIX0|A0A287SIX0_HORVV;tr|A0A287SIQ4|A0A287SIQ4_HORVV;tr|A0A287SIW4|A0A287SIW4_HORVV	Ferredoxin--NADP reductase, chloroplastic (FNR) (EC 1.18.1.2)	nan	Enzyme classification	0.56	0.42	0.29	0.57	0.43	0.99	1.38	3.07	0.86	0.71	0.72	0.59	0.3	0.66	0.41	1.28	1.15	0.39	0.35	0.35	0.3	0.62	0.64	0.61	0.67	0.48	0.88	0.54	0.51	1.08	0.53	1.04	0.7	1.33	0.89	1.46	0.89	0.49	0.48	0.78	0.83	0.51	1.87	0.16	0.73
prot_HORVU5Hr1G110940	tr|A0A287SQE0|A0A287SQE0_HORVV;tr|A0A287SQ44|A0A287SQ44_HORVV;HORVU5Hr1G110940.1	Glycosyltransferase (EC 2.4.1.-)	nan	Enzyme classification	0.15	0.17	0.16	0.15	0.15	0.15	0.22	0.22	0.2	0.16	0.61	0.17	0.34	0.14	0.13	0.35	0.19	0.45	0.15	0.4	0.44	0.13	0.14	0.42	0.74	0.56	0.15	0.16	0.15	0.53	0.54	0.14	0.14	0.15	0.18	0.16	0.15	0.16	0.16	0.14	0.14	0.58	1.28	0.18	0.16
prot_HORVU5Hr1G113880	tr|A0A287SSN7|A0A287SSN7_HORVV;tr|A0A287SSV5|A0A287SSV5_HORVV;tr|A0A287SSR8|A0A287SSR8_HORVV;HORVU5Hr1G113880.27;tr|A0A287SSQ8|A0A287SSQ8_HORVV;tr|A0A287SSV1|A0A287SSV1_HORVV;tr|A0A287SSV0|A0A287SSV0_HORVV;tr|A0A287SSQ1|A0A287SSQ1_HORVV;tr|A0A287SSK6|A0A287SSK6_HORVV;tr|A0A287SST7|A0A287SST7_HORVV;tr|A0A287SSM2|A0A287SSM2_HORVV;tr|A0A287SSW7|A0A287SSW7_HORVV;tr|A0A287SSQ9|A0A287SSQ9_HORVV;tr|A0A2…	Alpha-mannosidase (EC 3.2.1.-)	nan	Enzyme classification	2.06	1.92	1.65	1.88	2.44	1.62	5.88	6.03	4.38	1.94	2.09	2.03	1.38	1.57	1.68	2.61	3.96	1.79	2.07	1.6	1.31	1.76	2.06	1.54	2.64	2.5	2.93	2.48	1.64	1.88	1.25	2.06	1.38	2.63	2.43	2.59	1.49	1.34	1.39	1.29	1.3	2.33	2.9	3.21	1.85
prot_HORVU6Hr1G003160	tr|F2CZT3|F2CZT3_HORVV;HORVU6Hr1G003160.2;tr|A0A287T5L5|A0A287T5L5_HORVV;tr|A0A287T5Y1|A0A287T5Y1_HORVV;tr|A0A287T5M2|A0A287T5M2_HORVV	Predicted protein	nan	Enzyme classification	0.71	0.21	0.68	0.96	0.56	0.72	2.58	0.94	0.79	0.68	0.67	1.16	0.41	0.6	0.53	0.86	1.3	0.53	0.36	0.47	0.43	0.61	0.88	0.57	0.91	0.73	0.92	1.27	0.82	0.74	0.52	0.92	0.66	0.71	0.22	0.64	0.5	0.67	0.6	0.59	0.66	0.69	1.16	1.13	0.69
prot_HORVU6Hr1G025730	tr|A0A287TN02|A0A287TN02_HORVV;HORVU6Hr1G025730.2;tr|A0A287TMG0|A0A287TMG0_HORVV;HORVU6Hr1G025630.2;tr|A0A287TMJ7|A0A287TMJ7_HORVV	Pterin-binding domain-containing protein	nan	Enzyme classification	27.64	28.76	20.48	28.34	19.45	29.81	35.91	28.83	21.33	22.5	26.98	20.16	17.76	27.74	14.92	24.8	22.73	21.55	27.72	15.69	25.97	26.08	26.83	29.88	35.44	21.9	29.38	20.31	22.58	25.74	34.98	30.01	24.09	17.53	20.79	17.64	27.34	23.38	21.6	31.12	27.02	50.21	26.08	24.63	24.28
prot_HORVU6Hr1G032760	tr|A0A287TUC1|A0A287TUC1_HORVV;tr|A0A287TU76|A0A287TU76_HORVV;tr|A0A287TUD5|A0A287TUD5_HORVV;HORVU6Hr1G032760.3	Uncharacterized protein	nan	Enzyme classification	1.54	1.2	1.17	1.15	1.53	1.04	0.32	0.32	0.3	1.14	1.09	1.62	0.5	1.16	0.89	0.5	1.72	0.64	1.35	0.58	1.04	1.01	1.09	1.2	1.23	0.74	1.09	1.23	1.21	1.38	1.16	1.05	0.77	1.16	0.83	1.47	1.48	1.37	1.35	1.1	0.7	0.84	1.83	1.26	1.15
prot_HORVU6Hr1G080160	tr|F2CVI3|F2CVI3_HORVV;HORVU6Hr1G080160.1;HORVU6Hr1G080120.1;tr|A0A287UV92|A0A287UV92_HORVV;tr|A0A287UVD9|A0A287UVD9_HORVV	Inorganic diphosphatase (EC 3.6.1.1)	nan	Enzyme classification	12	13.76	11.61	12.6	9.85	12.45	28.29	25.08	21.17	9.11	11.93	11.71	4.83	8.47	6.74	14.84	14.37	0.95	3.71	0.85	10.73	10.4	10.17	4.98	4.48	8.69	13.07	14.65	6.64	7.62	2.42	7.26	5.33	9.99	10.08	9.15	8.59	7.29	7.58	7.16	6.4	1.23	11.36	5.11	7.22
prot_HORVU6Hr1G082710	tr|M0VHE1|M0VHE1_HORVV;tr|A0A287UXV5|A0A287UXV5_HORVV;tr|A0A287UXS6|A0A287UXS6_HORVV;tr|A0A287UXS7|A0A287UXS7_HORVV;tr|A0A287UXR9|A0A287UXR9_HORVV;HORVU6Hr1G082710.4	Glycosyltransferase (EC 2.4.1.-)	nan	Enzyme classification	0.57	0.62	0.61	0.13	0.66	0.68	0.2	0.2	0.44	0.73	0.54	0.57	0.31	0.5	0.31	0.38	0.75	0.41	0.65	0.36	0.51	0.51	0.51	0.37	0.42	0.23	0.41	0.54	0.52	0.69	0.1	0.42	0.45	0.61	0.17	0.37	0.55	0.66	0.7	0.35	0.51	0.53	0.17	0.49	0.46
prot_HORVU6Hr1G092840	tr|A0A287V7V8|A0A287V7V8_HORVV;tr|A0A287V7J0|A0A287V7J0_HORVV;HORVU6Hr1G092840.2	Methyltransf_2 domain-containing protein	nan	Enzyme classification	0.4	0.54	0.53	0.14	0.14	0.43	0.21	0.74	0.19	0.44	0.61	0.64	0.33	0.13	0.43	0.33	0.18	0.42	0.37	0.38	0.51	0.51	0.14	0.39	0.37	0.45	0.39	0.16	0.56	0.14	0.36	0.47	0.37	0.15	0.18	0.52	0.48	0.16	0.45	0.13	0.35	0.55	0.18	0.17	0.68
prot_HORVU7Hr1G033170	tr|M0YQX1|M0YQX1_HORVV;HORVU7Hr1G033170.1	Inositol-tetrakisphosphate 1-kinase (EC 2.7.1.134)	nan	Enzyme classification	0.36	0.56	0.53	0.31	0.24	0.49	0.18	0.17	0.16	0.61	0.59	0.35	0.27	0.11	0.53	0.14	0.32	0.36	0.68	0.32	0.64	0.6	0.11	0.39	0.48	0.26	0.46	0.58	0.61	0.66	0.56	0.51	0.39	0.37	0.15	0.44	0.63	0.95	0.68	0.45	0.45	0.46	0.15	0.4	0.49
prot_HORVU7Hr1G042880	tr|A0A287W9F9|A0A287W9F9_HORVV;tr|F2CVN4|F2CVN4_HORVV;HORVU7Hr1G042880.2;tr|A0A287W8X1|A0A287W8X1_HORVV;tr|A0A287W8P9|A0A287W8P9_HORVV	Aldedh domain-containing protein	nan	Enzyme classification	5.87	4.75	3.6	5.92	7.43	7.32	12.05	19.18	16.15	5.08	5.44	5.15	3.5	7.35	4.46	11.97	14.79	4.54	4.46	4.07	2.95	5.06	6.27	5.14	6.45	5.37	7.93	4.17	4.91	4.34	4.24	6.64	6.5	9.35	4.83	12.84	4.96	5.98	6.82	7.2	5.96	5.91	15.45	6.05	11.44
prot_HORVU7Hr1G047700	tr|A0A287WDQ8|A0A287WDQ8_HORVV;tr|A0A287WDC4|A0A287WDC4_HORVV;tr|F2CWR0|F2CWR0_HORVV;HORVU7Hr1G047700.3;tr|M0Z139|M0Z139_HORVV	Formate dehydrogenase, mitochondrial (FDH) (EC 1.17.1.9) (NAD-dependent formate dehydrogenase)	nan	Enzyme classification	0.33	0.4	0.43	0.37	0.4	0.3	1	1.93	1.65	0.49	0.86	0.95	0.33	0.32	0.33	1.21	1.75	0.43	0.39	0.38	0.35	0.32	0.35	0.34	0.31	0.56	0.55	0.62	0.33	0.87	0.72	0.35	0.44	1.13	0.18	1.71	0.67	0.56	0.38	0.45	0.42	0.56	0.85	0.17	1.19
prot_HORVU7Hr1G047990	tr|A0A287WDR4|A0A287WDR4_HORVV;tr|A0A287WE43|A0A287WE43_HORVV;HORVU7Hr1G047990.1;tr|A0A287WDP2|A0A287WDP2_HORVV	NmrA domain-containing protein	nan	Enzyme classification	0.66	0.91	0.64	0.56	0.76	0.89	2.06	1.66	1.24	0.65	0.87	0.76	0.46	0.9	0.47	1.13	1.29	0.6	0.84	0.53	0.4	0.47	0.64	0.68	0.84	0.59	0.64	0.86	0.4	0.65	1.06	0.66	0.56	0.89	0.84	1.3	0.69	0.82	0.21	0.64	0.66	0.78	1.81	1.29	0.64
prot_HORVU7Hr1G050680	tr|A0A287WG62|A0A287WG62_HORVV;tr|A0A287WG26|A0A287WG26_HORVV;tr|A0A287WG57|A0A287WG57_HORVV;tr|A0A287WG21|A0A287WG21_HORVV;tr|A0A287WGG3|A0A287WGG3_HORVV;HORVU7Hr1G050680.1;tr|A0A287WGG6|A0A287WGG6_HORVV;tr|A0A287WG51|A0A287WG51_HORVV;tr|A0A287WG79|A0A287WG79_HORVV;tr|A0A287WG46|A0A287WG46_HORVV	Lipoxygenase (EC 1.13.11.-)	nan	Enzyme classification	0.15	0.17	0.15	0.14	0.14	0.14	1.74	2.57	1.22	0.16	0.15	0.16	0.33	0.13	0.13	0.75	2.05	0.42	0.14	0.38	0.13	0.12	0.14	0.12	0.34	0.12	0.14	0.16	0.28	0.14	0.11	0.57	0.3	1.12	0.99	2.11	0.14	0.16	0.15	0.13	0.13	0.55	1.77	0.63	1.31
prot_HORVU7Hr1G051070	tr|A0A287WGQ4|A0A287WGQ4_HORVV;tr|A0A287WGB9|A0A287WGB9_HORVV;HORVU7Hr1G051070.2	N-acyl-L-amino-acid amidohydrolase (EC 3.5.1.14)	nan	Enzyme classification	0.73	0.64	0.62	0.7	0.62	0.7	2.12	4.97	2.42	0.71	0.7	0.83	0.39	0.89	0.38	1.5	2.2	0.5	0.34	9.24	0.46	0.48	0.54	0.4	0.39	0.43	0.55	0.85	0.88	0.47	0.4	0.47	0.65	1.42	1.77	1.69	1.07	0.86	0.79	0.15	0.43	0.65	3.03	0.91	1.19
prot_HORVU7Hr1G055560	tr|M0Y8M6|M0Y8M6_HORVV;HORVU7Hr1G055560.1;tr|M0Y8M7|M0Y8M7_HORVV	PABS domain-containing protein	nan	Enzyme classification	1.97	2.34	2.43	1.66	1.65	2.31	3.05	2.87	3.57	1.96	2.06	2.22	1.38	1.91	1.84	3.3	2.98	1.79	2.42	1.6	1.16	1.8	2.02	1.92	2.62	2	2.56	1.47	2.13	1.37	2.1	2.02	1.19	3.63	6.34	2.95	1.49	2.47	2.13	2.09	1.41	2.33	3.01	5.15	2
prot_HORVU7Hr1G085310	tr|A0A287X5X5|A0A287X5X5_HORVV;tr|A0A287X5S9|A0A287X5S9_HORVV;tr|A0A287X615|A0A287X615_HORVV;tr|A0A287X610|A0A287X610_HORVV;HORVU7Hr1G085310.1	Uncharacterized protein	nan	Enzyme classification	0.16	0.18	0.17	0.35	0.32	0.16	0.71	0.93	0.76	0.63	0.43	0.53	0.36	0.39	0.35	0.18	0.79	0.47	0.57	0.42	0.45	0.33	0.44	0.43	0.68	0.38	0.53	0.17	0.43	0.46	0.36	0.46	0.42	0.6	0.49	0.7	0.54	0.55	0.16	0.5	0.56	0.61	0.84	0.74	0.55
prot_HORVU7Hr1G091100	tr|A0A287XAW2|A0A287XAW2_HORVV;tr|A0A287XAX6|A0A287XAX6_HORVV;tr|A0A287XAS9|A0A287XAS9_HORVV;tr|M0ZAI2|M0ZAI2_HORVV;HORVU7Hr1G091100.11;tr|M0ZAI5|M0ZAI5_HORVV;tr|A0A287XAV3|A0A287XAV3_HORVV;tr|A0A287XAY9|A0A287XAY9_HORVV;tr|A0A287XAY0|A0A287XAY0_HORVV;tr|A0A287XAV7|A0A287XAV7_HORVV	Glucan endo-1,3-beta-D-glucosidase (EC 3.2.1.39)	nan	Enzyme classification	0.33	0.36	0.08	0.47	0.52	0.7	1.49	1.15	1.14	0.08	0.07	0.08	0.17	0.46	0.13	1.37	1.36	0.22	0.07	0.19	0.07	0.29	0.18	0.53	1.14	0.34	0.48	0.08	0.07	0.7	0.78	1.07	0.64	1.13	0.09	1.22	0.47	0.72	0.24	0.74	0.76	0.29	2.28	0.5	1.21
prot_HORVU7Hr1G097550	tr|A0A287XHN4|A0A287XHN4_HORVV;HORVU7Hr1G097550.2;tr|M0ZE60|M0ZE60_HORVV	Glycosyltransferase (EC 2.4.1.-)	nan	Enzyme classification	0.05	0.06	0.2	0.16	0.17	0.31	1.14	1.01	0.44	0.06	0.2	0.27	0.13	0.05	0.18	0.79	0.91	0.16	0.15	0.15	0.05	0.05	0.05	0.32	0.46	0.2	0.37	0.17	0.11	0.18	0.43	0.17	0.19	0.45	0.26	0.55	0.05	0.06	0.17	0.13	0.21	0.22	0.07	0.85	0.39
prot_HORVU7Hr1G120060	tr|A0A287Y069|A0A287Y069_HORVV;HORVU7Hr1G120060.2;tr|A0A287XZZ7|A0A287XZZ7_HORVV;HORVU7Hr1G119930.2;tr|A0A287Y022|A0A287Y022_HORVV	Uncharacterized protein	nan	Enzyme classification	12.9	7.72	7.67	7.87	5.95	6.64	9.6	4.42	4.01	10.12	10.4	11.21	3.34	5.32	6.35	10.79	12.94	4.33	7.79	3.87	6.38	6.96	9.5	5.67	10.94	6.53	13.46	20.14	8.66	9.81	8.11	10.18	7.36	14.53	15.14	13.69	13.98	10.03	12.22	14.31	10.65	5.63	18.25	12.3	8.85
prot_HORVU7Hr1G121510	tr|A0A287Y1H6|A0A287Y1H6_HORVV;HORVU7Hr1G121510.2	Sulfotransferase (EC 2.8.2.-)	nan	Enzyme classification	0.47	0.12	0.26	0.35	0.37	0.4	0.15	0.15	0.33	0.41	0.27	0.27	0.24	0.1	0.23	0.12	0.13	0.31	0.36	0.28	0.59	0.26	0.28	0.42	0.09	0.2	0.1	0.49	0.32	0.32	0.53	0.35	0.49	0.23	0.13	0.32	0.32	0.11	0.38	0.67	0.35	0.4	0.33	0.12	0.45
RNA_HORVU0Hr1G012860		PKS_ER domain-containing protein	nan	Enzyme classification	8.91856	10.2405	11.653	16.4312	15.2938	17.0559	15.1318	11.048	13.9257	19.6948	13.5139	11.612	26.3043	19.1176	32.1669	9.60638	16.0311	11.6387	8.31691	12.6252	13.4883	6.01044	12.9274	17.4232	7.85164	18.5414	14.7489	13.5521	10.337	10.6041	15.6746	16.3748	18.4442	7.94871	10.1228	10.7037	15.6349	17.5825	14.6133	21.1215	28.885	21.3998	7.00123	6.93815	10.5067
RNA_HORVU0Hr1G017120		ArsA_ATPase domain-containing protein	nan	Enzyme classification	19.2099	17.7325	20.4843	16.4449	13.5992	15.2593	18.9602	21.7879	15.3659	16.5985	19.9665	17.1571	16.4989	15.6472	13.487	16.556	21.3793	21.8959	20.4614	19.4088	17.2193	17.7838	14.5457	15.3856	21.6566	20.6786	23.6047	17.4083	15.5844	16.1866	13.8663	14.0356	17.4746	20.2452	17.1325	17.6636	16.6088	15.6	17.3782	16.8052	15.6813	15.1629	20.1139	22.1487	19.7996
RNA_HORVU1Hr1G007720		Glycosyltransferase	nan	Enzyme classification	4.31683e-05	0.00827846	3.81316e-05	3.43461e-05	4.2365e-05	0.0162592	5.05066e-05	0.0114133	4.76906e-05	0.0141384	0.00833674	4.42194e-05	0.018305	3.40898e-05	4.0697e-05	8.09981e-05	6.78709e-05	5.23324e-05	0.0152697	0.00759642	3.64352e-05	0.0126936	4.67706e-05	0.0520539	7.59346e-05	0.0277565	5.36714e-05	0.0184508	3.1573e-05	0.00824583	0.00674758	5.44014e-05	0.022036	0.0165944	5.22332e-05	6.28151e-05	0.0152165	0.00840063	4.33372e-05	0.0117931	0.0220553	0.0306734	7.29294e-05	0.0156972	6.74372e-05
RNA_HORVU1Hr1G039870		Cyanate hydratase (Cyanase) (EC 4.2.1.104) (Cyanate hydrolase) (Cyanate lyase)	nan	Enzyme classification	11.3619	9.83481	9.16683	17.331	16.0733	15.8853	28.2231	25.3146	27.6701	8.48306	11.0879	8.91463	14.3267	13.8541	12.551	18.1436	26.3475	25.1719	10.0984	9.27522	8.00846	17.0793	14.7421	16.2854	17.0853	16.987	20.1912	9.21615	11.7325	8.93848	15.4722	16.7665	16.4609	24.7754	25.3749	29.5357	9.94397	10.4924	12.9318	15.7084	15.6666	13.619	28.5883	25.2881	24.9383
RNA_HORVU1Hr1G042060		Uncharacterized protein	nan	Enzyme classification	24.6318	25.8122	28.8885	12.4814	11.4725	12.9098	13.3843	16.8688	9.87196	24.6786	27.3612	29.0168	20.4894	12.586	13.8695	11.5665	14.9452	16.558	25.3528	22.0372	24.2804	15.3085	15.4156	12.9763	20.8213	19.0132	19.1392	24.2535	21.8485	24.0778	12.8879	12.2403	13.7395	18.3866	13.3195	13.8319	23.2432	23.5302	25.3349	12.0408	12.373	13.9769	15.461	18.8209	17.5067
RNA_HORVU1Hr1G043820		Alpha-galactosidase (EC 3.2.1.22) (Melibiase)	nan	Enzyme classification	81.9161	47.8412	32.122	15.0092	17.2765	24.0718	1.47479	3.40115	1.19227	79.8185	53.5885	68.4693	26.0907	20.1062	25.5903	7.27363	2.38906	2.50149	80.8328	71.1252	54.2301	22.2456	27.3421	32.437	4.25234	7.59141	8.14733	121.996	67.2884	35.622	23.2724	23.6972	26.1017	3.02018	2.3296	2.47492	86.6959	63.1307	125.253	33.917	33.127	27.9639	2.52336	4.458	6.98649
RNA_HORVU1Hr1G043830		Alpha-galactosidase (EC 3.2.1.22) (Melibiase)	nan	Enzyme classification	13.4081	10.05	11.1344	35.665	33.909	27.974	75.0326	54.6809	73.167	11.537	12.4801	11.1698	15.3823	28.2878	21.8869	54.3821	64.1109	58.068	14.6233	10.559	9.88851	29.005	23.694	25.9154	30.8143	40.8021	33.5017	12.3528	10.4001	9.11989	28.1644	34.9257	29.2198	55.9895	56.2552	58.8075	11.283	11.7441	16.1474	30.1196	28.7821	17.7599	56.1557	47.5781	55.811
RNA_HORVU1Hr1G055520		PMSR domain-containing protein	nan	Enzyme classification	84.7997	74.324	76.9419	60.1263	55.7016	59.2649	62.0524	56.0961	59.3176	79.8609	71.7043	85.1134	58.6126	54.1142	50.6678	59.0152	55.4234	69.5078	69.294	97.0442	65.1461	64.2298	60.8112	50.8715	59.9276	60.315	67.1215	94.3571	78.8252	86.3092	61.3288	61.6041	69.3695	74.6582	70.0656	66.9986	85.372	81.7465	74.8607	81.514	54.8809	55.4064	66.3074	64.2328	66.7224
RNA_HORVU1Hr1G065960		Peptidase_S9 domain-containing protein	nan	Enzyme classification	31.3143	31.5409	33.1363	46.6901	42.6701	42.2334	102.094	124.519	93.9601	31.6913	39.091	34.2789	32.5768	45.8986	35.9843	93.812	115.625	104.571	35.4105	22.7209	30.8169	51.0221	36.9956	40.6615	94.8272	98.8549	86.0031	34.3737	29.6597	31.1363	36.7473	43.3144	43.0143	100.844	103.37	109.625	35.287	37.0216	47.1595	33.4571	36.9793	35.0904	110.153	117.132	100.374
RNA_HORVU1Hr1G072180		GTP_cyclohydro2 domain-containing protein	nan	Enzyme classification	27.5068	26.7725	23.2145	21.0404	23.233	23.4783	6.21231	9.48441	5.78964	31.7266	23.7097	25.152	28.4338	22.7175	25.4682	7.54902	6.55633	7.03347	28.3457	32.6266	30.5764	27.0057	35.1902	34.3555	10.5245	12.6292	13.2891	30.0655	26.7234	23.4264	23.124	19.9	19.4578	7.96531	5.77699	6.93479	29.6341	26.0419	26.141	24.0815	22.9595	24.3547	8.44523	7.7544	11.8015
RNA_HORVU1Hr1G073280		Uncharacterized protein	nan	Enzyme classification	8.16743	6.49031	6.77979	13.8415	17.8442	14.8609	24.1321	33.8745	18.7901	5.12518	6.88614	5.78389	11.703	14.7541	10.7522	32.6422	30.0668	27.485	5.96028	3.88936	3.70182	17.1618	14.8076	21.7139	22.5374	22.5106	21.3505	5.17544	4.27498	3.51273	7.86093	9.40056	10.0044	23.9955	26.827	23.719	5.13556	4.88076	10.5656	8.58538	8.91033	8.64991	39.7174	32.2263	39.3563
RNA_HORVU1Hr1G084560		Uncharacterized protein	nan	Enzyme classification	21.8172	20.7707	24.061	36.5855	33.6378	33.7867	16.6167	17.9416	13.8494	16.6692	21.9673	16.0782	31.2222	33.2853	31.4262	17.6576	17.1442	18.7141	25.3732	24.9466	22.4149	35.612	34.1332	30.1541	20.8365	22.1914	25.3115	23.6354	24.2228	27.1865	53.2857	51.4202	48.7878	33.7198	27.0255	24.523	17.8489	20.1363	17.8636	53.2695	44.0223	37.4829	22.0684	26.0887	22.052
RNA_HORVU1Hr1G089520		Uncharacterized protein	nan	Enzyme classification	0.621623	0.480151	3.73689	1.60053	110.785	2.07305	1490.71	939.254	1701.03	0.318115	0.4085	0.221097	0.305083	1.22723	1.61974	953.85	1140.26	1130.36	0.193416	0.341839	0.0874445	1.19955	2.92784	1.06339	2.99182	2.40094	1.69602	0.756481	0.284157	1.78935	2.19296	11.9139	19.2705	401.435	964.225	999.929	0.677133	1.62972	0.936083	9.23401	4.39635	1.67681	1092	468.812	788.341
RNA_HORVU1Hr1G089620		Uncharacterized protein	nan	Enzyme classification	0.0863365	0.0331138	1.18208	0.061823	22.5721	0.276407	1238.21	778.521	1464.89	0.205007	0.233429	0.132658	0.164745	0.170449	0.341855	554.918	736.59	869.847	0.0967082	0.136735	0.00728704	0.69815	1.72116	0.728754	0.0911216	0.749427	0.579652	0.249085	0.0189438	0.371063	0.863691	1.47972	1.28911	145.168	495.348	593.666	0.471711	0.302423	0.260023	2.01662	0.360236	0.766836	492.93	174.427	470.428
RNA_HORVU1Hr1G089700		Predicted protein	nan	Enzyme classification	0.164039	0.231797	1.50238	0.473976	34.3411	0.877999	586.382	402.066	588.56	0.226215	0.341806	0.123814	0.152542	0.784066	0.643013	431.509	496.327	544.518	0.137427	0.0835606	0.0291482	0.564867	1.44989	0.594901	3.52337	1.98459	1.52427	0.645776	0.271528	1.04722	2.07151	7.95348	8.81442	354.755	544.197	506.918	0.25868	0.697252	0.754067	7.866	4.44046	2.64814	550.428	381.52	461.648
RNA_HORVU1Hr1G089830		Uncharacterized protein	nan	Enzyme classification	5.07659	3.70047	4.98761	5.60528	12.4045	4.59324	35.3748	25.9423	53.652	3.32253	3.28467	4.24506	3.45354	5.9589	5.27434	20.0389	34.0712	37.7421	2.91143	2.67394	2.79822	5.31229	4.19065	4.67741	8.65655	11.3802	9.68233	4.16987	4.27498	4.90627	5.66797	7.07218	6.2362	21.7884	34.9754	36.5458	3.78129	5.03198	5.02711	6.61594	6.16812	4.64191	27.7861	18.8994	19.9209
RNA_HORVU2Hr1G000280		Cysteine synthase (EC 2.5.1.47)	nan	Enzyme classification	89.7985	79.7876	116.08	199.475	255.825	206.533	406.789	423.157	484.241	71.2292	126.993	89.7033	159.735	206.932	187.458	443.805	412.843	495.849	83.6525	63.073	71.5583	144.275	144.857	164.184	244.98	245.158	233.878	105.367	102.107	104.598	170.477	219.878	245.645	284.527	330.373	341.236	86.8631	92.6083	100.082	193.454	253.047	171.893	381.799	316.579	365.442
RNA_HORVU2Hr1G004230		Oxidored_FMN domain-containing protein	nan	Enzyme classification	35.7606	20.8286	26.5777	11.3342	28.876	11.0888	27.5968	35.1756	48.6826	20.2179	14.0974	22.773	3.77693	11.9314	10.7359	22.8901	18.2573	35.429	23.3118	18.5125	19.1212	8.16836	5.78085	4.41714	23.7675	25.4527	22.22	24.355	19.7963	13.3418	4.71656	8.25813	9.77298	28.7249	21.2171	25.2265	23.8899	20.6655	37.4087	15.0598	7.00622	10.1018	33.037	20.7674	28.4045
RNA_HORVU2Hr1G020270		Xylose isomerase (EC 5.3.1.5)	nan	Enzyme classification	6.11263	4.66905	5.41468	12.9073	17.4713	9.34906	105.054	72.0747	99.7593	6.05832	5.77736	6.14649	4.61286	11.7951	8.55452	68.1518	93.7976	75.8714	5.10518	3.51714	4.03702	10.7706	9.47573	9.85305	26.9264	28.2006	23.4652	7.83234	6.25145	5.51646	10.4722	17.267	13.6183	48.4224	62.5545	81.6471	6.55069	7.52696	13.8246	13.1375	13.3875	8.29205	77.349	55.2226	65.1983
RNA_HORVU2Hr1G044450		Uncharacterized protein	nan	Enzyme classification	3.55758	3.47563	7.81179	2.47999	28.0617	5.58375	13.7557	7.82869	19.588	1.07	1.07661	0.652501	0.663556	2.20166	2.80777	15.2139	5.81084	10.2984	1.24591	0.975076	1.45406	1.01638	1.25841	0.816279	1.71293	1.27069	0.567844	3.88102	5.47855	3.15312	4.14038	9.70118	13.7725	12.6144	13.6167	9.22704	1.73475	1.76665	3.02095	7.4753	5.63747	3.25261	11.1608	5.92144	18.9953
RNA_HORVU2Hr1G066920		Aldo_ket_red domain-containing protein	nan	Enzyme classification	4.22186	5.0333	5.10963	6.97913	11.5996	6.27607	18.7178	20.5895	20.4211	3.99411	4.01831	4.76685	5.54031	6.95433	5.68945	17.0096	20.5513	20.4515	4.11264	4.28438	3.74554	7.55906	5.73408	6.02337	9.71963	12.0186	12.2049	3.62557	4.03503	6.53895	6.20778	7.64883	6.77608	17.2582	21.6454	24.9879	3.62913	4.41033	4.8971	6.81642	6.72686	5.37807	19.3701	17.5337	26.2196
RNA_HORVU2Hr1G069590		Uncharacterized protein	nan	Enzyme classification	3.27215	4.83462	5.5367	9.12919	9.71007	7.42234	14.0913	13.422	13.3343	3.18822	4.91034	4.56344	6.15048	6.34753	6.48711	12.8301	12.3797	11.9632	3.85815	3.05376	3.55607	6.68955	6.51983	7.59243	5.43692	7.5359	6.52645	4.62191	3.84559	4.97224	8.65715	10.5212	8.79238	10.8361	11.7943	11.0555	3.92585	3.91469	5.18313	5.74324	9.32203	6.61524	11.8875	13.735	11.8824
RNA_HORVU2Hr1G077220		12-oxophytodienoic acid reductase 2 (Predicted protein)	nan	Enzyme classification	12.1907	10.3315	14.1011	17.805	46.6778	16.6982	134.439	106.303	147.374	9.40205	8.99534	9.8963	13.1064	15.02	14.7812	116.103	131.344	115.853	9.18219	7.67998	8.95577	16.3685	13.8441	15.7798	22.097	24.5645	25.1075	22.8236	9.37718	7.28932	13.2253	22.718	28.724	63.988	108.154	114.901	8.71143	8.10661	12.7498	13.3616	21.3274	12.116	87.8216	74.3889	62.3659
RNA_HORVU2Hr1G091380		nan	nan	Enzyme classification	1.56269	2.06961	2.30315	3.36592	2.97403	3.08926	4.63651	5.63815	4.91214	2.12783	2.02583	2.42322	1.97694	2.55674	2.4174	4.3901	5.94549	6.47875	1.90872	1.84593	1.56671	3.44632	2.49755	2.43909	5.9229	5.28762	5.83945	2.27867	1.62917	1.6904	2.17947	2.74183	2.8757	6.8037	6.02771	5.92975	2.38899	2.04135	2.70424	2.81855	2.44078	2.48455	6.38862	7.29918	6.08283
RNA_HORVU2Hr1G114340		Uncharacterized protein	nan	Enzyme classification	5.86225	5.1492	5.6816	7.81717	6.32934	6.60938	5.56583	9.10778	5.75149	6.72989	6.23588	5.83696	4.72269	6.62025	5.63247	6.10726	7.62869	9.1163	5.88393	5.52259	5.59645	6.82918	6.50112	6.99753	13.0456	11.5884	12.8704	6.1441	5.31058	4.95575	6.38321	6.21264	5.57512	9.01075	7.33354	7.82676	6.0942	6.6869	7.61001	7.99573	6.02109	6.98332	8.94115	9.32412	8.40267
RNA_HORVU2Hr1G115960		Lipoxygenase (EC 1.13.11.-)	nan	Enzyme classification	2.45101	11.3633	32.4313	41.7165	55.9935	55.5148	1.31317	8.82085	8.84471	4.09307	10.4574	2.00756	76.6064	99.4132	66.2379	33.4757	4.70861	19.8859	29.8586	8.31048	22.2433	53.5507	80.0858	58.1757	13.2014	26.1543	24.5743	0.940988	2.9803	16.5628	53.5425	51.27	70.1499	19.1765	3.32621	6.79182	1.00429	1.67172	1.13431	24.4224	132.01	19.096	3.92273	10.3251	22.1276
RNA_HORVU2Hr1G121440		Uncharacterized protein	nan	Enzyme classification	3.03041	3.36933	2.57769	1.68983	6.22766	2.6909	8.53562	1.87177	10.9021	2.4106	1.70069	2.6001	2.00745	1.91585	2.36857	6.62565	7.28934	5.89262	1.5626	2.29412	1.99665	1.36457	1.79599	2.00036	0.151869	0.277565	5.36714e-05	1.58676	1.55971	1.75636	2.15248	2.44806	3.06301	8.29719e-05	3.28025	4.49756	2.38899	1.50371	2.06285	3.66766	3.63177	3.39453	3.22348	3.72023	4.3969
RNA_HORVU3Hr1G000900		Peptidyl-prolyl cis-trans isomerase (PPIase) (EC 5.2.1.8)	nan	Enzyme classification	8.79769	8.16256	7.97713	4.07345	3.80438	4.58511	0.222229	0.787514	0.114458	10.3635	7.36968	9.40988	4.0088	4.48622	5.55108	0.745183	0.271484	0.470991	8.49505	15.7854	10.8067	4.77281	6.74433	5.27975	1.2757	1.36007	2.02878	8.77333	8.12058	8.27882	4.08903	2.86151	3.16217	0.448048	0.313399	0.276386	8.29298	8.073	6.05854	4.09221	3.29359	3.76261	0.437577	0.376732	0.620422
RNA_HORVU3Hr1G004360		Uncharacterized protein	nan	Enzyme classification	10.1014	15.2572	12.9876	35.1567	28.4608	26.4944	24.7482	24.9265	26.1822	9.67068	10.1125	14.442	17.7986	31.2945	24.7112	19.4233	30.3655	32.7287	12.3532	18.2466	14.1369	28.9225	24.0588	18.3006	19.2266	26.6046	28.6069	7.21424	10.457	12.4677	29.4734	27.5706	25.1431	32.525	32.6666	23.6436	9.01576	8.71985	8.79745	23.9046	23.5477	18.8233	21.5871	23.0748	27.4469
RNA_HORVU3Hr1G005420		Uncharacterized protein	nan	Enzyme classification	6.12126	7.58307	7.31364	10.7572	7.04954	7.6581	3.0607	3.00169	1.87901	8.63858	6.26923	6.9955	5.27184	6.06799	5.86037	2.33275	2.56552	2.53289	7.42617	10.2628	9.22539	13.3854	11.4214	11.7493	8.73248	9.17354	9.28516	5.15698	6.32723	6.76983	8.35351	7.48563	4.90302	4.18179	1.79682	3.0905	5.56162	5.26719	4.05636	5.24793	5.38149	4.69303	2.39209	2.32318	2.80539
RNA_HORVU3Hr1G015640		PKS_ER domain-containing protein	nan	Enzyme classification	1.24325	1.34111	2.30315	7.74848	10.5574	6.05657	18.5763	18.7063	22.7961	3.03976	3.00956	3.21033	1.91592	6.77024	4.84295	18.7754	20.1984	23.1414	1.6135	0.888781	1.26066	3.34477	2.78753	2.44653	10.6308	12.9623	11.2173	4.00381	1.97016	2.62218	8.0971	12.0553	10.423	23.3317	30.1177	20.5531	3.84216	3.77188	6.19722	6.76925	12.4318	4.24316	20.2598	18.4756	25.5047
RNA_HORVU3Hr1G020230		Uncharacterized protein	nan	Enzyme classification	8.56458	5.04158	5.52908	12.028	28.876	9.86936	83.6087	50.789	124.577	4.46067	3.20131	4.88182	4.86303	8.72018	8.95335	62.6277	71.536	68.9845	3.16592	5.19595	3.94957	7.66061	5.96793	5.75567	14.1694	18.7773	15.876	7.29727	5.38004	4.5517	9.83123	16.9732	16.7033	48.0739	84.3253	75.6168	4.67907	4.27592	6.46591	11.9818	12.2554	8.33295	58.8103	45.2078	48.7166
RNA_HORVU3Hr1G024170		NADH-cytochrome b5 reductase (EC 1.6.2.2)	nan	Enzyme classification	2.46059	3.6508	4.11821	7.3432	8.36286	7.30853	10.6266	11.2192	10.883	3.07511	4.01831	3.93552	6.15048	7.02933	6.66617	9.81697	11.1308	12.2353	3.68	3.45637	2.55046	6.75936	5.96793	8.06835	6.25701	8.06328	8.73771	3.15508	3.22676	3.81782	6.50467	8.27989	7.52531	11.168	10.6242	11.47	3.45414	3.65427	4.38572	6.58056	8.17515	6.22671	12.2376	14.1588	12.84
RNA_HORVU3Hr1G031200		Uncharacterized protein	nan	Enzyme classification	35.2857	32.4764	31.4357	52.3778	43.2886	44.6316	38.7891	41.8752	40.4321	33.9888	29.1035	31.9883	38.0073	42.4964	39.9075	28.8191	44.8898	50.4903	36.2503	45.4494	39.7435	52.704	48.0335	42.8403	48.4767	55.4853	60.6809	32.5379	39.8262	33.61	53.3464	48.5151	43.7636	58.8105	56.2552	50.8049	33.6969	30.5363	32.3035	47.1842	44.7428	38.8632	43.641	46.9973	50.1868
RNA_HORVU3Hr1G054640		Aldo_ket_red domain-containing protein	nan	Enzyme classification	2.53829	2.74017	2.58532	8.00264	9.28642	6.51996	16.2126	18.6835	20.7836	1.93696	2.31761	2.90963	4.34439	6.72933	5.74642	15.4706	17.9586	16.4742	2.05632	2.22575	1.82176	6.57531	5.48152	7.39908	9.26402	11.8937	12.0331	1.98346	2.31746	2.55621	6.35622	7.85556	6.57776	10.8195	12.7031	16.6963	2.45746	2.89822	3.51898	7.866	7.315	6.81973	17.2551	13.4054	16.8998
RNA_HORVU3Hr1G059060		Isocitrate dehydrogenase [NADP] (EC 1.1.1.42)	nan	Enzyme classification	100.712	129.061	130.105	162.011	265.087	214.541	584.109	582.829	673.192	99.3012	216.28	69.619	408.128	157.297	184.585	504.829	611.884	564.499	68.8003	51.0403	56.8243	130.599	169.478	264.768	141.497	149.441	121.222	114.478	138.372	141.045	207.252	265.185	344.941	431.587	618.034	633.578	119.198	137.258	144.217	245.509	438.665	381.199	710.814	630.555	674.048
RNA_HORVU3Hr1G059140		AMP-binding domain-containing protein	nan	Enzyme classification	32.523	31.9872	36.7276	80.4586	81.7718	72.6212	159.157	140.691	141.782	27.0528	36.0564	30.1134	65.3178	71.2887	62.0867	134.36	160.648	129.729	35.4558	26.8913	34.9472	83.3498	61.2789	64.3041	119.855	113.218	101.316	33.2749	33.309	30.5178	66.1534	74.8672	67.6936	113.405	120.228	136.32	29.0102	31.6179	39.34	54.0244	68.1929	59.9359	129.48	127.602	102.113
RNA_HORVU3Hr1G071570		Glyco_transf_20 domain-containing protein	nan	Enzyme classification	25.5642	25.1086	22.9705	26.7419	31.7399	22.1776	58.7998	60.7527	56.1605	25.2017	22.2341	23.4982	14.3145	23.4811	24.7601	44.5166	55.0433	52.8975	18.8988	18.6264	20.2725	25.3873	19.1011	24.6363	61.4311	59.1492	51.75	41.2743	26.4645	22.7997	19.9121	27.4074	23.9752	50.9282	51.7631	56.9231	32.1676	25.5547	40.3383	21.6757	26.5325	24.8762	51.1527	57.4045	44.9806
RNA_HORVU3Hr1G073150		Uncharacterized protein	nan	Enzyme classification	15.8202	7.02096	16.395	10.1269	37.583	10.3773	89.6117	35.8608	93.1619	10.6206	13.6579	10.0713	2.81702	7.97505	11.8381	56.6771	40.254	63.4359	13.0626	10.6704	7.87612	3.11451	4.24247	2.64329	4.55395	9.80472	4.96976	24.6215	15.2004	18.7883	19.3007	30.3225	29.2252	28.0254	28.2877	25.2958	19.6262	18.815	37.0905	29.4891	20.3194	11.917	23.1401	16.1915	46.4583
RNA_HORVU3Hr1G080530		Phosphoglycerate mutase (2,3-diphosphoglycerate-independent) (EC 5.4.2.12)	nan	Enzyme classification	50.7308	76.3246	81.2563	137.993	154.57	153.873	181.938	172.077	198.878	40.9079	78.3539	63.5432	185.061	140.244	137.485	182.989	182.435	184.499	62.3401	46.5964	57.9887	122.918	134.622	164.69	109.856	117.767	106.44	47.6767	64.4071	78.061	136.636	150.712	155.484	142.444	164.323	171.547	45.2263	54.8385	49.2133	108.956	156.557	150.319	162.689	165.964	152.812
RNA_HORVU3Hr1G085380		Alpha-1,4 glucan phosphorylase (EC 2.4.1.1)	nan	Enzyme classification	9.97826	13.3041	15.1706	84.9201	57.111	66.2861	12.4451	20.0892	5.13437	11.5748	12.131	10.7052	89.8876	60.5914	57.0412	28.979	16.8295	13.4836	13.2051	5.44481	13.3934	89.1033	71.2084	93.5978	47.2031	66.4866	46.499	8.13586	8.21372	11.9225	46.261	50.1433	58.507	28.4715	18.3224	18.859	9.07313	8.25765	9.11953	14.6611	57.1209	32.8422	13.1043	30.862	17.31
RNA_HORVU3Hr1G090170		Uncharacterized protein	nan	Enzyme classification	7.22637	4.55315	5.86464	11.7395	16.9545	9.56856	63.103	39.2274	64.3442	3.4215	4.46015	3.1042	5.89421	9.62697	5.97432	38.6847	50.6317	43.6975	4.5911	4.73257	4.24106	7.55906	8.8303	8.43272	12.9848	13.6146	16.6704	5.46142	6.59244	4.40328	8.38724	13.4371	14.687	53.6331	65.6885	69.7248	3.42371	5.09918	5.43448	10.6256	9.88076	4.93842	64.5134	36.9197	42.7147
RNA_HORVU3Hr1G099530		Uncharacterized protein	nan	Enzyme classification	0.828831	0.620884	1.51001	1.86156	10.7014	2.06492	64.9212	45.1052	82.0947	0.261561	0.466857	0.574852	0.482032	1.56813	1.51393	26.5188	68.0338	58.518	0.264675	0.395014	0.211324	0.761618	0.832517	0.349504	2.97664	2.98383	3.27396	0.73803	1.02928	1.35232	2.98918	6.71313	6.10398	43.7594	81.0868	61.0563	0.380412	0.781258	0.788737	3.47897	3.1392	0.77706	59.773	45.9927	39.9093
RNA_HORVU3Hr1G105300		Uncharacterized protein	nan	Enzyme classification	28.8191	17.0288	27.1039	28.9744	76.3164	28.665	70.0628	30.1995	47.6048	15.7643	13.7389	16.4673	8.93894	17.9585	24.1496	54.7709	34.2205	47.4131	15.6922	21.3079	13.8308	11.0308	15.5746	12.5078	11.9825	17.8891	12.3874	40.5547	23.3767	17.5306	32.213	42.6942	45.218	23.9623	13.7687	10.063	30.6003	19.1114	36.5766	32.1598	24.4299	15.5617	13.2877	7.86428	28.998
RNA_HORVU3Hr1G105630		nan	nan	Enzyme classification	0.431683	3.47695	13.3461	0.810568	103.447	1.66657	86.9522	19.6194	182.064	0.212076	1.77572	0.168034	0.201355	6.23844	6.12083	88.4175	36.1888	72.7315	0.320664	0.516556	1.2388	0.342728	1.47795	0.609774	0.151869	0.263687	0.311294	0.811833	0.87773	4.76609	3.2051	7.96436	10.6875	2.77126	4.28312	4.71113	0.121732	1.2937	1.24811	5.34228	7.66053	0.490775	4.30284	2.46446	18.7071
RNA_HORVU3Hr1G106140		Uncharacterized protein	nan	Enzyme classification	33.4986	22.2111	21.6435	14.4872	14.5312	12.04	11.9095	14.084	13.1531	19.1434	23.9348	18.5279	6.88268	15.1836	14.1219	5.81566	12.0539	13.8995	19.5707	22.8652	20.7025	8.1874	9.48509	7.79321	6.08996	9.1319	8.22247	16.3843	25.833	24.8694	15.398	13.3392	7.91094	16.1629	12.0868	12.5505	22.4976	21.6568	28.5852	15.9561	11.5864	14.3552	12.2667	11.0979	17.0481
RNA_HORVU4Hr1G000930		Predicted protein	nan	Enzyme classification	2.68507	2.22691	2.54719	5.18626	9.82869	4.60949	25.0109	18.8775	32.525	2.18439	2.451	2.62663	2.51999	4.48622	3.98017	14.7093	28.5601	24.1775	1.81201	2.3321	2.04766	3.60499	3.25524	3.3017	5.20912	7.96613	7.8575	3.91156	3.78245	3.66115	5.06743	6.87633	6.26925	16.6276	23.0766	18.3671	3.74325	3.86429	4.9231	5.29511	5.74172	3.24116	17.8094	14.0019	16.2524
RNA_HORVU4Hr1G017450		Aldehyde dehydrogenase	nan	Enzyme classification	12.6569	11.1428	13.8265	11.5472	21.1825	13.8854	122.074	130.077	151.637	20.4088	19.483	17.3075	9.69555	16.3563	15.0253	103.013	145.271	145.861	12.0478	7.05707	9.80835	8.59994	6.9127	10.1579	54.111	57.8308	47.7676	19.9729	16.5127	12.5831	9.65579	15.9178	17.1	94.6876	126.864	134.738	20.0097	20.1363	27.2158	14.4112	20.9157	16.0831	143.102	112.533	110.88
RNA_HORVU4Hr1G043910		Protein disulfide-isomerase (EC 5.3.4.1)	nan	Enzyme classification	10.982	16.0685	26.898	94.2457	183.059	97.0026	294.08	162.97	283.368	11.0421	17.1403	16.9979	75.7095	94.1902	91.9997	240.84	189.889	182.043	12.3532	11.5845	10.9816	54.0241	69.3328	88.8039	39	48.9348	40.4361	15.6647	14.4668	19.5344	92.064	135.579	123.589	146.678	176.945	132.15	11.3439	12.2145	17.6642	105.112	121.833	68.412	154.581	118.027	156.697
RNA_HORVU4Hr1G076000		Uncharacterized protein	nan	Enzyme classification	0.155406	0.703669	0.373689	0.137384	0.364339	0.292666	5.05066e-05	5.70663e-05	4.76906e-05	0.44536	0.341806	0.070751	0.823725	0.272719	0.602316	0.0485989	0.0135742	5.23324e-05	0.127248	0.417803	0.459083	0.107896	0.888642	0.454281	0.0455608	0.0416348	0.0107343	0.249085	0.454651	0.874058	0.506069	0.359049	0.385631	0.0165944	5.22332e-05	6.28151e-05	0.524968	1.09208	0.719397	0.471724	0.742527	2.55612	7.29294e-05	0.0156972	6.74372e-05
RNA_HORVU4Hr1G087230		Uncharacterized protein	nan	Enzyme classification	13.503	25.2327	77.0639	27.8822	42.2041	61.2567	0.393952	3.0131	0.944275	36.0459	85.3764	41.071	67.3683	89.2881	108.58	30.2264	1.04521	3.38067	94.1276	15.3523	45.5294	17.7584	40.9616	34.0581	5.07243	13.3637	8.69477	18.6718	12.0356	43.0597	58.2519	63.432	85.0922	7.50066	4.1891	2.12315	14.4556	19.0861	66.1499	81.4196	156.387	62.0112	6.14066	5.08588	31.3178
RNA_HORVU5Hr1G002040		Uncharacterized protein	nan	Enzyme classification	109.596	127.631	142.678	251.013	320.976	282.318	249.922	254.218	298.235	88.6179	137.119	124.068	284.148	288.208	275.061	336.216	273.141	272.924	112.856	102.429	100.65	210.677	217.475	260.323	136.133	160.894	152.694	132.453	137.232	157.255	327.567	376.705	395.943	259.532	308.646	303.456	118.178	133.89	135.368	331.3	430.228	389.216	320.04	301.069	334.329
RNA_HORVU5Hr1G007770		Uncharacterized protein	nan	Enzyme classification	3.37576	3.65908	3.82841	5.9144	6.45643	5.36555	9.42453	8.13765	9.4809	3.65478	3.04291	3.69674	4.41151	5.32483	4.76969	6.99824	7.20789	9.40936	3.56802	3.92735	3.23545	5.36306	5.547	4.61048	5.80141	4.0247	5.76431	11.1627	10.5201	11.6266	18.1038	18.2353	22.9616	21.8714	14.103	10.4147	9.55595	9.50951	9.38683	18.3501	16.0856	14.3143	13.2877	14.4257	13.8786
RNA_HORVU5Hr1G036460		AMP-binding domain-containing protein	nan	Enzyme classification	19.5293	25.3652	27.1878	40.1987	32.9007	36.5264	28.4453	26.3532	19.1526	17.8144	26.5859	19.6422	40.5212	33.0058	33.1274	28.0739	21.7323	20.9643	23.8564	22.2575	23.0416	38.1888	35.4054	37.1813	30.8446	32.2392	26.8465	21.2829	20.0931	26.6011	36.7541	37.1344	35.6763	30.8324	20.9977	21.8848	17.3087	22.3037	19.5537	26.3458	31.7816	28.3934	24.5335	26.4654	22.8747
RNA_HORVU5Hr1G038090		Dihydrolipoamide acetyltransferase component of pyruvate dehydrogenase complex	nan	Enzyme classification	0.966969	1.02653	1.15157	1.45627	1.85559	1.63405	1.5556	1.66634	1.55471	0.876582	0.975398	1.23814	1.36067	1.61586	1.35928	1.32837	1.69677	1.89443	1.13505	0.873588	0.91088	1.64383	1.62762	1.44264	1.10865	1.19353	1.29885	1.1624	0.87773	1.59969	1.74762	1.77348	1.57558	2.27343	2.14156	1.79651	0.791257	1.09208	1.43879	1.25007	1.91881	1.69726	2.59629	2.41736	2.58959
RNA_HORVU5Hr1G041120		Pyruvate kinase (EC 2.7.1.40)	nan	Enzyme classification	46.9153	58.4459	55.0849	91.9857	124.511	116.302	83.1238	96.1909	90.2498	40.9944	59.8411	46.3065	151.126	122.887	123.027	102.527	103.218	93.0051	52.3395	38.8936	46.6152	87.4782	92.372	124.253	56.6169	65.4638	59.9617	52.4647	52.2849	56.6984	96.7063	103.395	119.182	79.6033	89.2874	89.2603	45.9385	42.2972	53.3394	98.9678	146.888	147.866	91.5702	103.57	93.1308
RNA_HORVU5Hr1G062030		PKS_ER domain-containing protein	nan	Enzyme classification	1.57262	1.50552	2.58029	10.4531	8.85633	8.68211	8.27399	9.68072	6.52332	1.55586	1.6004	1.87216	5.84082	7.85205	6.78672	9.09576	7.62584	9.20924	1.22244	1.27757	0.951031	7.30646	5.37133	6.27108	11.4285	12.7819	11.3278	2.23771	1.31521	2.07036	6.69967	10.8891	11.1498	13.2886	14.0169	12.8761	1.83503	2.882	2.43425	7.70361	8.6167	7.88961	10.4668	16.2122	12.1681
RNA_HORVU5Hr1G062090		Aldehyde dehydrogenase (NAD(+)) (EC 1.2.1.3)	nan	Enzyme classification	3.76427	3.67564	3.85892	9.97411	17.6323	9.97504	147.59	105.162	184.076	2.47422	2.75112	2.85657	7.12675	10.302	6.98361	88.4823	163.773	104.351	2.09704	2.06622	2.41201	9.69159	8.87707	15.3336	12.104	13.8783	10.3264	2.31557	3.22045	2.31708	5.47904	9.11767	7.71261	54.33	98.8879	134.776	3.20307	2.52019	10.3403	4.58752	9.53523	6.2676	138.916	65.2688	89.6105
RNA_HORVU5Hr1G065620		Fe2OG dioxygenase domain-containing protein	nan	Enzyme classification	37.7291	30.5475	50.9057	25.9657	76.7909	29.2666	380.244	430.462	471.412	19.1929	21.0586	26.2486	13.442	27.9741	25.6473	312.07	444.88	514.396	15.5039	15.9449	13.7506	18.6723	16.1639	12.0691	81.5538	101.922	96.4476	69.4579	39.441	43.6205	34.4869	57.8178	62.0535	303.246	440.587	427.13	25.3126	25.1767	38.8301	49.9438	59.336	25.8679	433.551	411.548	415.534
RNA_HORVU5Hr1G074900		DAO domain-containing protein	nan	Enzyme classification	1.66629	0.736783	0.816016	6.47768	4.74489	4.41438	11.6872	10.2948	10.8639	0.883652	0.983735	1.10548	1.34847	4.6294	2.48252	4.82749	13.1398	10.6758	0.702407	0.881184	0.918167	3.61769	1.97372	2.34986	5.52804	8.25757	6.44057	1.18085	1.65443	0.733879	3.0769	5.01581	4.7708	15.466	14.1552	11.9977	0.935813	0.840063	2.00218	3.66766	2.93335	2.03467	15.6361	8.58635	14.9845
RNA_HORVU5Hr1G079670		Glycosyltransferase (EC 2.4.1.-)	nan	Enzyme classification	1.14828	1.25005	1.31935	5.13131	5.54982	3.5689	34.6879	20.2357	36.9221	1.18056	0.858684	1.52999	1.38508	3.08854	3.3046	12.0687	34.3155	23.089	0.814385	1.4813	1.13678	3.40824	3.52651	4.4915	9.20328	13.5313	9.80041	7.95227	1.66074	1.66566	4.61535	6.3976	3.90038	17.7394	20.8097	22.1863	1.17167	1.51211	1.30878	4.04504	6.5063	1.94265	14.5275	10.3287	12.5029
RNA_HORVU5Hr1G085310		Glycosyltransferase (EC 2.4.1.-)	nan	Enzyme classification	6.07809	5.19887	5.44519	19.4948	24.2074	15.7877	51.5167	35.7007	63.2282	3.80324	4.39346	4.50153	7.93217	17.1267	14.9684	22.6633	49.1521	54.4361	4.94739	5.97078	4.71471	15.8797	15.425	10.7231	11.1928	13.3925	16.08	4.30825	6.38406	5.96174	22.3682	23.8169	19.8324	41.4694	51.2199	40.2268	4.07802	3.69628	3.84834	18.6803	18.7102	11.8911	38.3463	24.9271	39.0326
RNA_HORVU5Hr1G095080		Uncharacterized protein	nan	Enzyme classification	4.20295	3.49715	3.63943	2.06235	2.68696	2.08216	2.28472	2.42338	2.19692	2.64997	2.51761	3.34069	1.54769	1.7981	1.70911	3.00649	1.50877	2.00391	2.3124	2.99056	2.16126	2.32839	2.16735	1.51239	2.03505	2.91333	2.73671	7.88604	4.80276	5.19067	2.47737	2.7958	2.78613	2.14068	2.68583	2.31876	5.86968	6.8492	8.74466	3.78465	2.9321	3.42939	2.54597	2.55707	3.09011
RNA_HORVU5Hr1G095130		Beta-D-glucan exohydrolase isoenzyme ExoI	nan	Enzyme classification	29.3578	14.0437	18.1801	3.26103	11.251	3.56874	25.0319	18.0534	38.2494	19.5995	13.589	16.4419	2.54995	3.28135	2.4848	16.6101	23.561	17.8946	18.9023	17.7696	18.3838	3.93846	2.67528	2.59615	2.16672	2.90694	2.67391	23.2258	17.0617	8.55802	1.85417	2.24863	4.1019	3.34294	8.37591	9.32742	18.6579	16.1779	24.0703	3.29028	2.08055	1.94265	11.7023	3.26014	10.7491
RNA_HORVU5Hr1G095580		Uncharacterized protein	nan	Enzyme classification	4.50677	3.06303	5.20877	129.231	23.2584	10.7636	568.23	667.812	583.819	3.01855	2.22591	2.38785	4.07591	26.1742	8.03359	95.594	731.187	666.976	3.41024	7.45968	6.36158	142.461	10.4486	6.48442	1212.16	916.896	828	2.70303	3.87716	5.21961	4.84476	31.4875	3.96649	513.364	320.294	509.556	2.78462	4.30112	4.01302	7.14662	4.27872	5.13269	380.881	403.574	326.828
RNA_HORVU5Hr1G103180		Ferredoxin--NADP reductase, chloroplastic (FNR) (EC 1.18.1.2)	nan	Enzyme classification	8.14153	9.47883	14.9171	20.4978	28.6981	26.1205	31.2434	32.1169	42.4924	6.56023	17.874	7.30504	34.9442	16.7722	17.6462	18.1598	33.121	30.7191	5.80249	5.00604	4.77301	14.2677	18.9982	30.0425	8.21613	9.27068	8.68404	12.3067	11.1326	17.1101	29.9593	33.99	47.697	21.7552	25.051	30.3523	7.12131	8.39223	8.55476	29.7422	43.9929	43.8528	28.8946	19.7784	26.6647
RNA_HORVU5Hr1G110940		Glycosyltransferase (EC 2.4.1.-)	nan	Enzyme classification	4.76578	3.51834	3.08103	12.4402	9.74396	8.04019	6.90931	5.54684	4.62599	2.65802	2.27593	1.47693	7.82234	8.83609	6.35688	3.17513	5.30751	5.77749	4.12282	7.51285	4.25563	14.1915	10.7853	9.60765	9.79557	10.5197	12.3552	3.84698	3.59301	3.5622	7.98239	9.01975	6.75405	12.8441	7.67828	7.65088	2.22161	3.48626	1.52547	6.81642	5.52117	5.22471	6.0969	7.26779	5.61077
RNA_HORVU5Hr1G113880		Alpha-mannosidase (EC 3.2.1.-)	nan	Enzyme classification	6.50114	7.15259	6.38323	7.63857	14.3618	8.3979	12.6469	15.8872	12.762	7.3944	7.69481	6.22609	7.38302	8.44746	6.72315	14.8713	11.348	12.0364	6.78485	3.61589	5.24667	11.9384	13.1893	16.4416	4.73832	7.43875	6.29029	7.05741	6.52298	6.23385	9.75026	11.7616	9.62975	8.18103	10.9376	9.93735	8.15603	7.32535	16.1041	8.33773	10.9835	6.86062	12.2813	11.506	16.131
RNA_HORVU6Hr1G003160		Predicted protein	nan	Enzyme classification	20.9193	15.6463	16.4271	41.7649	31.4603	32.9575	2.293	16.7889	2.57529	15.2271	18.3575	12.576	19.1592	35.658	32.3704	10.7727	6.14911	11.8585	12.1751	16.5906	16.578	37.332	25.939	25.841	46.4112	51.0026	49.4851	15.6001	21.3434	19.1963	29.912	28.5934	18.7637	18.2206	7.66783	8.45491	17.3848	20.9596	23.5841	36.4643	25.393	37.6158	8.24103	17.1727	12.4894
RNA_HORVU6Hr1G025730		Pterin-binding domain-containing protein	nan	Enzyme classification	128.942	119.083	107.674	73.2147	60.0948	76.9716	31.5778	52.9821	27.4247	130.19	109.46	134.44	72.7386	79.2914	81.7817	43.4241	43.1536	47.1035	109.456	110.872	114.128	65.7022	81.3392	65.1651	99.9669	83.9379	95.0286	126.982	133.922	129.445	71.2932	64.499	67.1727	75.1872	53.4483	55.3603	133.406	122.574	101.047	58.2113	67.1299	67.0544	50.1739	54.6713	51.7989
RNA_HORVU6Hr1G032760		Uncharacterized protein	nan	Enzyme classification	0.50809	0.870397	0.889686	9.13792	5.75961	5.22767	4.6456	5.00814	4.5886	0.819392	1.17573	1.44429	2.85405	6.11797	4.88519	4.60912	7.03428	7.76738	0.574294	1.25204	1.34439	4.99368	2.9632	2.87553	5.73276	7.49427	7.07078	1.44322	0.958051	1.62377	6.92369	7.4333	7.27233	10.8894	14.0428	6.67197	0.591997	1.52833	1.11073	4.79708	7.45424	4.61492	6.54031	8.30678	9.50622
RNA_HORVU6Hr1G080160		Inorganic diphosphatase (EC 3.6.1.1)	nan	Enzyme classification	34.0631	36.7254	35.8025	32.8414	36.352	34.3168	31.7751	31.7705	30.5218	33.5537	28.3842	39.2823	39.0881	29.4517	33.0359	34.5742	33.2242	42.1991	29.3016	44.8481	28.4429	37.9498	36.2627	33.9941	29.7384	34.8382	35.3762	25.8184	22.0943	29.4463	22.562	22.8585	25.7596	23.4859	24.8867	22.528	22.9008	20.3992	26.2754	28.1066	22.1314	21.0826	23.6307	24.6632	29.3735
RNA_HORVU6Hr1G082710		Glycosyltransferase (EC 2.4.1.-)	nan	Enzyme classification	10.3172	10.4888	8.20592	3.20106	3.93995	3.75588	0.353546	0.52501	0.228915	9.67068	8.19501	7.27851	4.28947	3.2249	4.0697	0.583186	0.312206	0.313994	9.46723	9.93611	11.9945	4.46181	6.43564	6.61828	2.2021	1.95684	2.44742	7.22347	9.33298	10.7031	5.47904	3.49257	4.73775	1.69263	0.438759	0.728655	8.62013	9.93794	6.27522	1.98124	3.48473	5.17358	1.00643	1.20868	0.566472
RNA_HORVU6Hr1G092840		Methyltransf_2 domain-containing protein	nan	Enzyme classification	0.707959	0.521543	0.671116	2.24624	1.60987	1.38204	2.51523	3.38974	3.68172	0.600883	0.341806	0.566008	0.591862	1.37041	1.02557	2.23555	3.74648	3.11901	0.53444	0.630502	0.808861	1.4915	1.27216	0.951842	2.26285	2.13725	2.14686	0.285987	0.681977	0.651421	1.51821	1.57764	1.17893	4.04903	4.3458	3.36689	0.616267	0.579643	0.528714	1.42697	1.19098	0.961101	2.72756	2.71561	3.08862
RNA_HORVU7Hr1G033170		Inositol-tetrakisphosphate 1-kinase (EC 2.7.1.134)	nan	Enzyme classification	0.794296	1.29972	1.48713	5.42668	5.04144	5.13792	1.76773	1.91743	1.56425	0.918998	0.858684	1.54768	4.78371	4.24078	4.32202	1.87916	2.49765	2.27122	0.961992	1.51928	1.24608	3.42094	3.99421	3.8148	1.88318	3.33078	3.61746	1.41148	1.71126	2.14392	5.82316	5.28781	4.7708	4.53027	3.20712	2.73874	1.61295	1.21809	1.43013	4.43421	6.54306	4.48855	2.2754	2.65282	2.37379
RNA_HORVU7Hr1G042880		Aldedh domain-containing protein	nan	Enzyme classification	104.148	93.9522	94.818	108.197	161.046	132.984	249.846	234.862	239.913	92.7693	108.669	100.033	79.7915	127.046	106.903	250.608	200.966	204.63	120.982	71.0949	96.3274	110.39	105.805	118.006	162.773	156.852	150.795	102.715	125.023	99.923	155.066	178.458	154.517	227.824	234.339	249.715	115.166	113.585	136.001	128.085	152.505	132.387	280.151	232.601	263.666
RNA_HORVU7Hr1G047700		Formate dehydrogenase, mitochondrial (FDH) (EC 1.17.1.9) (NAD-dependent formate dehydrogenase)	nan	Enzyme classification	3.6434	4.62766	4.8122	11.9662	19.0134	12.6416	86.9724	78.4661	116.89	4.1567	4.14336	6.08459	10.3667	13.036	10.9475	61.4128	98.9422	90.7024	4.3875	3.92735	3.62895	12.9792	10.3644	14.0397	22.1274	21.1505	23.0787	4.42818	5.16534	5.44225	10.0809	13.2195	11.1282	47.7586	67.6316	87.5517	4.85406	4.90597	8.2774	8.71511	11.4467	10.6437	66.147	49.2106	45.3448
RNA_HORVU7Hr1G047990		NmrA domain-containing protein	nan	Enzyme classification	5.90542	5.19887	5.91802	9.37649	10.1846	8.03206	20.0006	22.9406	21.1174	5.12518	6.01912	5.99615	5.62574	8.03838	6.54408	16.7504	23.0354	24.0206	5.21715	5.37067	4.06617	9.64717	7.33364	8.45503	15.9311	15.0857	16.4235	6.34706	5.63262	5.68138	8.47496	10.7715	9.85011	21.1413	21.8857	24.5607	6.20071	6.80451	8.86679	10.6138	9.58669	7.78083	24.3001	25.6178	23.5356
RNA_HORVU7Hr1G050680		Lipoxygenase (EC 1.13.11.-)	nan	Enzyme classification	4.16142	2.33453	4.08771	16.4243	44.2122	15.552	93.6696	62.0539	123.29	2.00766	3.05125	3.06882	3.53287	11.6519	9.39288	70.1444	97.6934	69.78	3.40006	2.22575	2.67434	9.91373	5.96793	6.0085	25.0281	27.0071	20.2556	3.92078	4.87487	3.43027	10.8366	22.8377	26.5094	61.9634	105.605	93.8709	2.26725	2.89822	2.35754	8.43207	17.3943	3.99777	71.8938	59.351	55.4199
RNA_HORVU7Hr1G051070		N-acyl-L-amino-acid amidohydrolase (EC 3.5.1.14)	nan	Enzyme classification	8.36601	8.46886	9.89133	16.4106	21.4537	14.487	115.903	77.3819	115.707	6.19263	7.83653	8.85272	13.4054	16.0904	13.5765	71.5213	98.8336	87.552	7.58905	7.07986	5.93894	15.0293	13.2174	16.1664	22.6893	25.9801	23.2827	8.27516	8.65732	8.88901	15.1281	19.5301	18.6425	56.8856	78.9557	88.2804	7.99626	8.17381	12.4464	17.2533	18.8867	15.0811	81.0392	58.1737	64.7532
RNA_HORVU7Hr1G055560		PABS domain-containing protein	nan	Enzyme classification	28.9659	33.6685	28.0572	21.8716	26.9272	26.8196	28.7282	35.4838	32.2675	32.0518	32.3882	41.1063	23.6501	24.1561	22.945	30.2933	32.198	37.0094	33.8835	26.4279	23.0926	22.5439	22.4967	25.6626	30.5105	34.4597	34.5751	29.5766	32.9243	28.0688	23.2184	26.1562	24.2947	34.0185	32.3532	31.9729	36.8923	36.8116	43.0598	22.0531	26.2972	24.6921	32.264	33.5762	34.7976
RNA_HORVU7Hr1G085310		Uncharacterized protein	nan	Enzyme classification	9.14304	9.08975	10.898	21.116	19.2168	18.8119	25.819	30.7473	24.8182	9.72017	12.4884	10.648	16.6087	18.3131	16.2544	26.8428	28.8316	28.0711	10.5412	9.1081	8.33637	22.8105	18.6334	19.2525	27.3213	28.9778	30.0453	11.3564	10.899	10.6784	18.5626	20.6399	18.7747	31.6953	29.4386	30.7166	10.6972	11.03	15.09	16.2863	18.2471	15.6946	31.3159	34.0472	31.0751
RNA_HORVU7Hr1G091100		Glucan endo-1,3-beta-D-glucosidase (EC 3.2.1.39)	nan	Enzyme classification	4.10098	2.79812	3.98856	2.11572	8.15104	2.75594	5.24259	7.88656	7.74496	3.08218	2.84283	2.75929	1.1044	3.2249	2.50694	9.31478	5.86405	6.76134	1.868	2.22575	1.7999	0.964717	1.32829	0.914661	0.880842	1.26292	0.966086	4.81565	4.95696	4.63416	4.44666	5.21165	5.24458	8.03168	11.8987	7.46244	5.34098	7.53536	8.01738	8.86842	5.30062	5.60301	11.5229	13.3269	14.5934
RNA_HORVU7Hr1G097550		Glycosyltransferase (EC 2.4.1.-)	nan	Enzyme classification	4.40316	4.15579	6.54338	19.9688	15.6666	14.3732	19.243	26.0108	24.6656	4.08601	4.73527	4.31581	8.20064	12.811	10.5324	13.0569	24.4471	29.7038	3.26772	3.5931	4.02973	18.8818	14.6392	13.6381	25.9848	31.2122	27.7374	5.61825	7.93114	8.17987	14.7974	17.7131	15.3701	40.9549	37.4617	36.3197	6.63438	7.26654	9.35216	13.7861	15.9092	13.1896	25.2628	30.3112	28.2427
RNA_HORVU7Hr1G120060		Uncharacterized protein	nan	Enzyme classification	0.320049	2.98339	0.826616	0.398415	0.0743083	0.447129	5.05066e-05	0.0342398	0.00953813	0.413478	1.40057	0.487917	6.05566	0.183267	3.59819	0.0809981	6.78709e-05	5.23324e-05	0.917659	0.547702	3.4338	0.145977	2.64413	3.80454	0.349299	0.208174	5.36714e-05	1.57754	0.0651035	1.22937	1.14034	0.222066	0.111172	0.0165944	0.0104466	0.0502521	0.31384	1.08158	0.311854	0.91031	3.37335	2.09131	0.0145859	7.84858e-05	0.0302119
RNA_HORVU7Hr1G121510		Sulfotransferase (EC 2.8.2.-)	nan	Enzyme classification	16.6111	10.0583	8.10677	4.91836	6.36323	4.86151	3.20212	3.53811	3.24296	14.2445	9.57057	11.0548	2.23931	4.00215	4.15924	2.49474	2.80986	3.4016	14.5368	13.6963	11.8123	4.67126	6.02406	5.42847	2.56659	2.09562	3.07001	14.2532	13.7343	7.36353	4.3387	4.41739	2.64432	2.58872	2.60121	2.36185	14.7676	13.8358	18.1409	4.69366	3.5509	3.63991	2.84425	2.48015	3.57417
prot_HORVU2Hr1G076180	tr|F2CZC7|F2CZC7_HORVV;HORVU2Hr1G076180.1;tr|A0A287II52|A0A287II52_HORVV;tr|A0A287II08|A0A287II08_HORVV;tr|A0A287II56|A0A287II56_HORVV	Predicted protein	nan	External stimuli response	0.06	0.07	0.06	0.05	0.06	0.06	0.08	0.08	0.08	0.06	0.06	0.23	0.13	0.05	0.05	0.06	0.07	0.17	0.06	0.15	0.05	0.05	0.05	0.05	0.05	0.05	0.06	0.23	0.11	0.05	0.11	0.05	0.11	0.12	0.07	0.06	0.06	0.16	0.16	0.13	0.13	0.23	0.07	0.07	0.06
prot_HORVU4Hr1G090440	tr|A0A287Q4H7|A0A287Q4H7_HORVV;HORVU4Hr1G090440.2;tr|A0A287Q4U2|A0A287Q4U2_HORVV;tr|A0A287Q557|A0A287Q557_HORVV;tr|A0A287Q4G4|A0A287Q4G4_HORVV	Clp R domain-containing protein	nan	External stimuli response	2.09	2.16	1.73	0.9	0.82	2.48	1.83	0.54	1.01	1.83	1.75	2.17	0.84	1.15	1.5	1.34	1.31	1.09	1.93	0.97	1.47	1.23	1.38	1.47	1.48	1.06	1.22	2.35	1.61	1.91	1.78	1.48	1.99	1.6	1.48	2.09	2.78	2.37	1.91	1.53	2	1.42	2.35	1.61	1.8
prot_HORVU6Hr1G072740	tr|A0A287UN18|A0A287UN18_HORVV;tr|A0A287UN56|A0A287UN56_HORVV;HORVU6Hr1G072740.1;tr|A0A287UNG7|A0A287UNG7_HORVV;tr|A0A287UN17|A0A287UN17_HORVV	Rhodanese domain-containing protein	nan	External stimuli response	3.27	3.57	3.32	4.71	3.63	1.51	2.92	1.08	7.58	4.26	2.86	2.84	0.52	3.75	3.24	3.64	3.01	0.68	0.76	0.61	3.06	1.99	3.1	0.19	0.21	4.83	4.62	1.55	3.85	1.59	0.36	2.83	1.82	3.88	1.43	1.86	1.55	1.87	1.63	1.19	2.26	0.88	2.08	2.31	4.45
prot_HORVU7Hr1G030210	tr|F2DB61|F2DB61_HORVV;HORVU7Hr1G030210.2	Jacalin-like lectin domain containing protein	nan	External stimuli response	4.72	4.84	4.48	2.14	0.98	3.13	0.71	0.71	0.66	3.7	3.76	3.6	1.1	3.71	2.08	1.54	1.76	1.43	6.04	1.28	3.66	3.99	2.42	3.22	2.01	1.87	2.43	4.51	2.97	3.57	2.6	3.29	3.56	1.88	2	1.94	4.05	4.58	3.39	3.94	3.07	1.87	2.9	1.72	2.23
RNA_HORVU2Hr1G076180		Predicted protein	nan	External stimuli response	27.6018	26.0026	25.7464	28.8164	23.5804	25.7872	19.3238	23.4885	14.8604	28.0294	30.329	29.6535	25.1084	25.1515	21.252	17.366	19.0853	20.598	26.5031	26.8837	23.7995	28.4655	28.2027	31.7082	28.7944	29.6995	31.2368	22.2793	20.5035	19.7488	21.8959	21.2383	19.5239	26.4017	19.7337	22.0858	25.7006	24.8491	29.9893	21.7937	22.5625	21.3589	21.5288	22.9493	22.1868
RNA_HORVU4Hr1G090440		Clp R domain-containing protein	nan	External stimuli response	34.4742	41.9883	44.3318	59.4325	47.8471	51.7125	34.8294	42.7883	20.9076	29.2383	41.542	35.5524	48.2581	54.196	49.0969	40.8554	37.967	38.234	42.0121	32.8621	37.3534	55.2237	45.882	48.425	62.8891	62.6049	55.3567	29.1153	32.2424	39.2254	47.1454	54.2708	49.2836	55.0768	36.6259	35.9805	29.1624	31.3931	31.1334	38.6578	43.6547	43.6687	40.6655	50.4821	46.0326
RNA_HORVU6Hr1G072740		Rhodanese domain-containing protein	nan	External stimuli response	88.7971	80.864	84.4004	81.4621	64.6745	73.2235	37.3547	56.9521	36.2353	90.1395	77.4066	88.8986	67.7834	77.7998	72.0663	45.5209	50.7946	59.1774	81.2298	96.991	89.3027	85.2251	74.4402	68.9639	99.2466	100.77	107.203	77.6777	69.1007	72.2253	69.3989	68.883	71.9366	72.2354	56.3701	52.7647	76.0139	68.7591	71.8704	79.2497	65.7835	65.3855	48.4397	65.6142	59.7898
RNA_HORVU7Hr1G030210		Jacalin-like lectin domain containing protein	nan	External stimuli response	5.11112	6.09294	5.98666	20.6077	11.6589	13.7634	0.616181	0.764688	0.314758	4.03652	3.28467	5.66892	17.8657	8.577	7.415	0.664184	0.570116	0.523324	5.75668	12.8759	5.15194	32.9908	26.6219	26.3764	2.4451	2.63687	3.70333	2.91522	2.27326	4.54345	17.4695	12.3491	11.2274	1.79219	0.699925	0.690966	1.64338	2.35218	2.64357	13.6092	10.9321	7.65813	0.56885	0.502309	0.606935
prot_HORVU0Hr1G009910	tr|A0A287DYV8|A0A287DYV8_HORVV;tr|F2CZ32|F2CZ32_HORVV;HORVU0Hr1G009910.2;tr|A0A287DYX7|A0A287DYX7_HORVV;tr|M0UYH6|M0UYH6_HORVV;tr|A0A287DYS4|A0A287DYS4_HORVV;tr|A0A287DYU0|A0A287DYU0_HORVV	Pyruvate dehydrogenase E1 component subunit beta (EC 1.2.4.1)	pyruvate dehydrogenase (acetyl-transferring) activity	Lipid metabolism	1.57	2.3	1.81	1.11	1.13	2.02	0.96	0.87	0.62	2.48	2.33	1.64	0.51	1.46	1.3	1.12	0.94	0.67	1.98	0.6	1.04	1.59	2.04	1.19	0.67	0.63	1.12	1.68	0.99	1.47	1	1.12	0.92	0.86	1.33	0.76	1.71	2.1	1.2	1.26	1.19	0.87	0.96	0.66	0.81
prot_HORVU1Hr1G021780	tr|A0A287EVI4|A0A287EVI4_HORVV;tr|A0A287EVI6|A0A287EVI6_HORVV;tr|A0A287EVJ3|A0A287EVJ3_HORVV;tr|A0A287EVI3|A0A287EVI3_HORVV;HORVU1Hr1G021780.1;tr|A0A287EVI5|A0A287EVI5_HORVV;tr|A0A287EVK2|A0A287EVK2_HORVV	Uncharacterized protein	nan	Lipid metabolism	0.08	0.09	0.09	0.62	0.08	0.08	2.09	1.73	0.77	0.09	0.08	0.09	0.19	0.08	0.07	0.91	0.92	0.24	0.08	0.22	0.08	0.07	0.08	0.07	0.71	0.98	0.83	0.09	0.08	0.18	0.15	0.08	0.07	1.32	0.1	0.84	0.17	0.09	0.08	0.43	0.27	0.32	0.1	0.1	0.09
prot_HORVU1Hr1G023060	tr|F2CRI1|F2CRI1_HORVV;HORVU1Hr1G023060.5;tr|A0A287EWW4|A0A287EWW4_HORVV;tr|A0A287EWW2|A0A287EWW2_HORVV;tr|A0A287EWW9|A0A287EWW9_HORVV;tr|A0A287EWY0|A0A287EWY0_HORVV;tr|A0A287EWW8|A0A287EWW8_HORVV;tr|A0A287EWW7|A0A287EWW7_HORVV;tr|A0A287EWX5|A0A287EWX5_HORVV	nan	nan	Lipid metabolism	2.68	1.44	1.52	1.36	1.16	1.81	1.25	1.41	1.13	2.29	2.14	1.91	0.62	1.46	1.3	0.75	0.86	0.81	1.61	0.72	1.02	1.01	0.8	1.24	0.63	0.67	0.91	1.16	1.59	2.12	1.14	1.51	1.22	0.57	0.34	1.22	2.05	1.95	1.64	1.51	1.38	1.05	0.34	0.69	0.62
prot_HORVU1Hr1G028030	tr|A0A287F096|A0A287F096_HORVV;tr|A0A287F091|A0A287F091_HORVV;HORVU1Hr1G028030.13;tr|A0A287F0A4|A0A287F0A4_HORVV;tr|A0A287F081|A0A287F081_HORVV;tr|A0A287F094|A0A287F094_HORVV;tr|A0A287F074|A0A287F074_HORVV;tr|A0A287F086|A0A287F086_HORVV;tr|A0A287F090|A0A287F090_HORVV;tr|A0A287F078|A0A287F078_HORVV;tr|A0A287F097|A0A287F097_HORVV;tr|A0A287F0A0|A0A287F0A0_HORVV;tr|A0A287F092|A0A287F092_HORVV;tr|A0A2…	Malic enzyme	malate dehydrogenase (decarboxylating) (NAD+) activity	Lipid metabolism	2	1.09	1.49	0.46	1.21	1.31	3.2	3.96	3.53	1.55	1.3	1.32	0.53	0.92	0.82	2.99	3.19	0.68	0.71	0.61	0.65	0.42	0.58	0.51	1.09	0.65	0.78	1.11	1.82	1.3	0.82	1.63	1.16	2.87	2.17	3.08	1.43	1.4	1.32	1.23	1.03	0.89	3.93	1.98	2.9
prot_HORVU1Hr1G050900	tr|M0X0B2|M0X0B2_HORVV;tr|A0A287FIX6|A0A287FIX6_HORVV;tr|A0A287FIY1|A0A287FIY1_HORVV;tr|F2E5J5|F2E5J5_HORVV;HORVU1Hr1G050900.7;tr|A0A287FIU8|A0A287FIU8_HORVV;tr|A0A287FIV3|A0A287FIV3_HORVV;tr|A0A287FIT5|A0A287FIT5_HORVV	nan	nan	Lipid metabolism	1.16	1	1.05	0.73	0.6	1.19	1.17	0.93	0.99	0.66	0.64	0.82	0.35	0.62	0.59	0.74	1.09	0.46	1.12	0.41	0.49	0.47	0.53	0.88	0.6	0.29	0.44	0.79	0.61	0.92	0.7	0.44	0.48	0.55	0.86	0.32	0.69	0.8	0.68	0.6	0.14	0.6	0.64	0.94	0.54
prot_HORVU1Hr1G056630	tr|A0A287FQX5|A0A287FQX5_HORVV;tr|M0V3W4|M0V3W4_HORVV;HORVU1Hr1G056630.1;HORVU1Hr1G056610.1;tr|A0A287FQW3|A0A287FQW3_HORVV	Epimerase domain-containing protein	catalytic activity	Lipid metabolism	0.66	0.19	0.17	0.16	0.16	0.16	0.24	0.24	0.22	0.18	0.43	0.43	0.37	0.15	0.14	0.19	0.21	0.48	0.16	0.43	0.15	0.14	0.39	0.13	0.15	0.13	0.16	0.18	0.45	0.64	0.29	0.36	0.33	0.17	0.2	0.34	0.16	0.5	0.4	0.15	0.15	0.63	0.2	0.19	0.41
prot_HORVU1Hr1G088840	tr|F2CQG3|F2CQG3_HORVV;HORVU1Hr1G088840.2;tr|A0A287GMW5|A0A287GMW5_HORVV	nan	nan	Lipid metabolism	5.59	8.14	5.26	2.48	3.54	2.9	0.75	0.61	1.4	5.65	5.1	6.75	0.48	3.37	2.23	1.21	0.76	0.62	7.67	0.55	4.86	2.27	2.76	2.88	2.99	1.46	1.53	7.86	7.03	8.22	5.87	9.39	4.23	5.08	3.78	3.24	7.63	10.53	10.31	3.98	5.41	0.81	4.78	2.88	3.25
prot_HORVU2Hr1G001600	tr|A0A287GW56|A0A287GW56_HORVV;tr|A0A287GW71|A0A287GW71_HORVV;HORVU2Hr1G001600.1;tr|A0A287GW30|A0A287GW30_HORVV	Pyruvate dehydrogenase E1 component subunit alpha (EC 1.2.4.1)	pyruvate dehydrogenase (acetyl-transferring) activity	Lipid metabolism	1.83	2.03	2.28	0.82	1.48	1.77	1.14	0.29	0.27	2.25	2.73	2.05	0.45	1.1	1.7	0.93	0.51	0.58	1.8	0.52	2	1.76	2.09	1.32	0.74	0.45	1.02	1.95	1.5	2.6	1.2	0.71	1.33	0.2	0.24	0.58	2.95	2.39	1.97	1.66	1.17	0.76	0.25	1.16	0.72
prot_HORVU2Hr1G010440	HORVU2Hr1G010440.5;tr|A0A287H1L2|A0A287H1L2_HORVV;tr|A0A287H1I2|A0A287H1I2_HORVV;tr|A0A287H1N7|A0A287H1N7_HORVV;tr|A0A287H1G7|A0A287H1G7_HORVV;tr|A0A287H1H6|A0A287H1H6_HORVV;tr|A0A287H1H8|A0A287H1H8_HORVV;tr|A0A287H1I8|A0A287H1I8_HORVV;tr|A0A287H1K0|A0A287H1K0_HORVV;tr|A0A287H1K2|A0A287H1K2_HORVV;tr|A0A287H1M1|A0A287H1M1_HORVV;tr|A0A287H1P7|A0A287H1P7_HORVV;tr|A0A287H1J2|A0A287H1J2_HORVV;tr|A0A28…	Uncharacterized protein	acetyl-CoA carboxylase activity	Lipid metabolism	1.17	0.88	0.82	0.51	0.35	0.54	0.11	0.86	0.36	0.97	1.05	1.07	0.18	0.29	0.4	0.22	0.36	0.23	0.79	0.21	0.5	0.35	0.51	0.37	0.3	0.13	0.24	0.62	0.59	0.83	0.3	0.25	0.3	0.25	0.1	0.27	0.9	0.67	0.67	0.4	0.36	0.3	0.1	0.47	0.22
prot_HORVU2Hr1G045340	tr|M0VN24|M0VN24_HORVV;HORVU2Hr1G045340.1	nan	nan	Lipid metabolism	7.46	4.8	2.3	1.26	0.61	1.22	0.1	0.67	0.09	2.65	6.36	5.68	0.16	0.37	0.06	0.08	0.43	0.21	1.23	0.18	3	0.06	0.4	0.26	0.06	0.06	0.07	2.27	3.2	5.29	0.21	0.88	1.18	0.07	0.08	0.18	0.75	2.71	2.39	0.55	0.13	0.27	0.08	0.08	0.07
prot_HORVU2Hr1G071960	tr|A0A287IEH7|A0A287IEH7_HORVV;HORVU2Hr1G071960.2;tr|A0A287IEI5|A0A287IEI5_HORVV;tr|A0A287IEK8|A0A287IEK8_HORVV;tr|A0A287IEF5|A0A287IEF5_HORVV;tr|A0A287IEI2|A0A287IEI2_HORVV;tr|A0A287IEJ5|A0A287IEJ5_HORVV	Acetyl-coenzyme A synthetase (EC 6.2.1.1)	acetate-CoA ligase activity	Lipid metabolism	0.53	0.62	0.12	0.5	0.38	0.57	4.23	3.81	1.53	0.29	0.47	0.31	0.27	0.23	0.24	1.49	2.29	0.35	0.32	0.31	0.11	0.29	0.35	0.39	1.01	0.69	0.63	0.13	0.34	0.48	0.2	0.56	0.24	1.43	0.65	1.52	0.25	0.41	0.24	0.1	0.32	0.45	1.63	2.8	1.39
prot_HORVU2Hr1G077970	tr|A0A287IJQ4|A0A287IJQ4_HORVV;tr|A0A287IJN2|A0A287IJN2_HORVV;tr|A0A287IJI1|A0A287IJI1_HORVV;tr|A0A287IJM7|A0A287IJM7_HORVV;tr|A0A287IJH6|A0A287IJH6_HORVV;HORVU2Hr1G077970.1;tr|A0A287IJI0|A0A287IJI0_HORVV;tr|A0A287IJJ1|A0A287IJJ1_HORVV;tr|A0A287IJP5|A0A287IJP5_HORVV	3-oxoacyl-[acyl-carrier-protein] synthase	transferase activity, transferring acyl groups other than amino-acyl groups	Lipid metabolism	1.06	1.22	0.57	0.68	0.66	1.2	1.38	1.27	1.26	0.79	0.93	0.95	0.59	0.97	0.83	1.05	0.91	0.77	1.05	0.69	0.86	0.85	0.8	0.81	1.06	0.59	1.01	0.86	1.12	1.23	1.11	1.16	0.85	1.36	0.32	0.84	1.19	1.42	1.41	1.14	0.95	1.01	1.45	1.29	0.76
prot_HORVU2Hr1G088050	tr|A0A287ITU6|A0A287ITU6_HORVV;tr|A0A287ITU9|A0A287ITU9_HORVV;tr|A0A287JIU2|A0A287JIU2_HORVV;HORVU2Hr1G088050.3;tr|A0A287JJ41|A0A287JJ41_HORVV;HORVU2Hr1G114920.1	Uncharacterized protein	3-oxoacyl-	Lipid metabolism	0.55	1.19	0.59	0.61	0.75	0.65	1.76	1.44	1.63	0.69	0.23	0.25	0.51	0.21	0.2	0.93	0.29	0.67	2.25	0.6	0.21	0.2	0.22	1.08	1.22	0.45	0.23	0.9	0.22	0.83	0.76	0.44	0.2	0.57	1.67	0.65	0.79	1.04	1.03	0.63	0.48	0.87	1.06	1.18	0.24
prot_HORVU2Hr1G114260	tr|M0V9A9|M0V9A9_HORVV;HORVU2Hr1G114260.1	nan	nan	Lipid metabolism	0.82	0.74	0.5	0.83	0.62	0.65	2.54	2.54	1.95	0.7	0.66	1.35	0.39	0.65	0.5	0.8	2.08	0.5	0.68	0.45	0.16	0.81	0.16	0.41	1.06	0.59	0.64	0.53	0.81	0.9	0.58	0.8	0.58	1.06	2.59	1.34	0.5	1.13	0.86	0.79	0.72	0.66	2.19	1.47	1.96
prot_HORVU3Hr1G024530	tr|M0X1N3|M0X1N3_HORVV;HORVU3Hr1G024530.5;tr|A0A287KG74|A0A287KG74_HORVV;tr|A0A287KG61|A0A287KG61_HORVV;tr|A0A287KG65|A0A287KG65_HORVV;tr|A0A287KGB9|A0A287KGB9_HORVV;tr|A0A287KG55|A0A287KG55_HORVV;tr|A0A287KG60|A0A287KG60_HORVV	nan	nan	Lipid metabolism	1.85	1.68	1.71	1.77	1.19	2.14	5.29	6.2	3.82	1.81	1.74	1.73	0.99	1.32	1.33	2.48	3.91	1.29	1.33	1.16	1.36	1.24	1.34	1.15	1.59	1.63	1.65	1.58	1.51	0.87	0.82	1.52	1.43	1.76	2.16	2.55	0.94	1.39	1.33	1.13	1.38	1.68	2.95	3.06	1.89
prot_HORVU3Hr1G025820	tr|F2D0V3|F2D0V3_HORVV;tr|A0A287KH95|A0A287KH95_HORVV;HORVU3Hr1G025820.2;tr|A0A287KHA2|A0A287KHA2_HORVV;tr|A0A287KHE8|A0A287KHE8_HORVV;tr|A0A287KH96|A0A287KH96_HORVV	nan	nan	Lipid metabolism	0.26	0.58	2.08	3.26	3.26	0.31	1.79	1.51	4.56	1.84	0.29	0.47	0.11	1.83	3.01	0.97	1.41	0.15	0.05	0.13	1.8	0.57	1.1	0.04	0.09	3.14	2.11	0.53	1.69	0.15	0.04	1.79	1.85	0.77	0.06	0.25	0.24	0.43	0.58	0.28	1.59	0.19	0.68	0.06	2.44
prot_HORVU3Hr1G040360	tr|A0A287KUR4|A0A287KUR4_HORVV;tr|A0A287KUS7|A0A287KUS7_HORVV;tr|A0A287KUR3|A0A287KUR3_HORVV;HORVU3Hr1G040360.1;tr|A0A287KUS4|A0A287KUS4_HORVV;tr|A0A287KUS0|A0A287KUS0_HORVV	Ligase_CoA domain-containing protein	transferase activity, transferring acyl groups, acyl groups converted into alkyl on transfer	Lipid metabolism	1.83	2.13	1.53	1.11	1.02	1.45	2.3	3.29	2.55	1.9	1.5	2.31	0.5	0.87	1.08	2.13	0.95	0.65	1.85	0.58	1.18	1.1	0.98	1.02	1.11	0.37	0.77	2.45	0.87	0.91	0.77	1.01	0.62	0.62	0.77	0.82	0.96	1.07	1.19	1.1	0.62	0.85	1.13	1.36	1.12
prot_HORVU3Hr1G081020	tr|A0A287LWI9|A0A287LWI9_HORVV;tr|A0A287LWJ3|A0A287LWJ3_HORVV;HORVU3Hr1G081020.1;tr|M0YD50|M0YD50_HORVV;tr|A0A287LWJ6|A0A287LWJ6_HORVV;tr|A0A287LWL0|A0A287LWL0_HORVV;tr|A0A287LWK6|A0A287LWK6_HORVV;tr|A0A287LWK8|A0A287LWK8_HORVV;tr|A0A287LWM5|A0A287LWM5_HORVV;tr|A0A287LWM8|A0A287LWM8_HORVV;tr|A0A287LWP1|A0A287LWP1_HORVV;tr|A0A287LWN7|A0A287LWN7_HORVV	Uncharacterized protein	nan	Lipid metabolism	0.18	0.59	0.93	1.29	0.77	0.18	0.26	1.2	1.46	0.6	0.57	0.39	0.4	0.42	0.58	0.92	0.62	0.52	0.17	0.46	0.54	0.15	0.47	0.14	0.16	0.81	0.59	0.19	0.17	0.17	0.13	0.17	0.16	0.44	0.21	0.18	0.17	0.19	0.39	0.16	0.16	0.68	0.22	0.21	0.18
prot_HORVU3Hr1G094050	tr|A0A287MCN0|A0A287MCN0_HORVV;tr|A0A287MCL9|A0A287MCL9_HORVV;tr|M0YS04|M0YS04_HORVV;tr|A0A287MCL6|A0A287MCL6_HORVV;HORVU3Hr1G094050.3;tr|A0A287MCL4|A0A287MCL4_HORVV	nan	nan	Lipid metabolism	0.81	1.41	0.7	0.12	0.62	0.76	0.17	0.17	0.16	1.06	1.09	0.83	0.27	0.62	0.55	0.28	0.15	0.35	1.28	0.32	0.96	0.7	0.8	0.76	0.48	0.27	0.12	0.77	0.81	1.24	0.59	0.53	0.66	0.38	0.15	0.12	1.02	1.2	1.19	0.57	0.67	0.46	0.15	0.14	0.44
prot_HORVU3Hr1G110330	tr|M0ZBE0|M0ZBE0_HORVV;HORVU3Hr1G110330.1;tr|A0A287MNQ3|A0A287MNQ3_HORVV	nan	nan	Lipid metabolism	0.1	0.12	0.11	0.1	0.1	0.35	0.15	0.15	0.14	0.32	0.21	0.45	0.23	0.51	0.5	0.6	0.13	0.3	0.63	0.27	0.4	0.29	1.17	0.34	0.22	0.29	0.44	0.25	0.23	0.23	0.5	0.32	0.51	0.27	0.12	0.42	0.26	0.46	0.33	0.33	0.54	0.39	0.13	0.57	0.29
prot_HORVU4Hr1G055240	tr|M0WY96|M0WY96_HORVV;HORVU4Hr1G055240.1;tr|A0A287P4F0|A0A287P4F0_HORVV	nan	nan	Lipid metabolism	0.56	0.58	0.76	0.39	0.58	0.5	0.26	0.25	0.24	0.62	0.96	0.68	0.4	0.46	0.38	0.2	0.71	0.52	0.61	0.46	0.7	0.57	0.43	0.42	0.46	0.33	0.51	0.7	0.56	0.9	0.54	0.52	0.54	0.45	0.22	0.42	0.87	0.57	0.49	0.46	0.57	0.68	0.22	0.21	0.4
prot_HORVU4Hr1G059840	tr|A0A287P8R2|A0A287P8R2_HORVV;tr|F2DDG9|F2DDG9_HORVV;HORVU4Hr1G059840.1	nan	nan	Lipid metabolism	0.34	0.16	0.15	0.14	0.29	0.41	0.21	0.65	0.71	0.15	0.14	0.38	0.32	0.28	0.13	0.59	0.18	0.42	0.14	0.38	0.13	0.12	0.13	0.12	0.45	0.12	0.14	0.15	0.14	0.14	0.11	0.27	0.13	0.15	0.17	0.15	0.14	0.15	0.15	0.13	0.13	0.55	0.18	0.17	0.15
prot_HORVU5Hr1G002010	tr|A0A287Q774|A0A287Q774_HORVV;tr|A0A287Q768|A0A287Q768_HORVV;HORVU5Hr1G002010.1;tr|A0A287Q7M1|A0A287Q7M1_HORVV;tr|A0A287Q6X7|A0A287Q6X7_HORVV;tr|A0A287Q6X8|A0A287Q6X8_HORVV;tr|A0A287Q6Y0|A0A287Q6Y0_HORVV	nan	nan	Lipid metabolism	0.19	0.21	0.2	0.18	0.18	0.19	0.27	0.27	0.25	0.2	0.19	0.2	0.42	0.35	0.16	0.21	0.23	0.54	0.18	0.48	0.17	0.16	0.17	0.43	0.17	0.36	0.18	0.49	0.76	1.09	0.14	0.58	0.43	0.6	0.22	0.71	0.61	0.84	0.77	0.37	0.39	0.71	0.23	0.22	0.54
prot_HORVU5Hr1G022100	tr|M0V2C8|M0V2C8_HORVV;tr|A0A287QM75|A0A287QM75_HORVV;tr|A0A287QLT8|A0A287QLT8_HORVV;tr|A0A287QMD6|A0A287QMD6_HORVV;tr|F2E797|F2E797_HORVV;HORVU5Hr1G022100.2;tr|A0A287QM80|A0A287QM80_HORVV;tr|A0A287QLT1|A0A287QLT1_HORVV;tr|A0A287QLS7|A0A287QLS7_HORVV	nan	nan	Lipid metabolism	0.91	1	0.53	0.83	0.7	0.76	0.6	0.27	0.52	0.89	0.82	1	0.43	0.56	0.49	0.7	0.91	0.56	0.74	0.5	0.53	0.75	0.68	0.41	0.64	0.53	0.19	0.21	0.99	0.79	0.79	0.76	0.59	0.8	1.05	1.06	0.81	1.11	0.89	0.64	0.17	0.73	1.01	1.16	0.75
prot_HORVU5Hr1G025960	tr|A0A287QQK6|A0A287QQK6_HORVV;tr|A0A287QQ43|A0A287QQ43_HORVV;tr|A0A287QQG9|A0A287QQG9_HORVV;tr|M0VTW7|M0VTW7_HORVV;HORVU5Hr1G025960.2	nan	nan	Lipid metabolism	4.84	5.07	3.79	4.28	3.35	4.76	10.91	12.83	7.85	2.32	3.25	5.09	17.36	2.33	2.31	7.74	4.83	2.59	0.88	2.31	3.5	3.6	2.59	5.09	0.81	2.54	4.72	10.96	1.75	1.95	1.89	0.84	1.91	4.55	6.1	2.77	2.62	3.05	2.74	0.81	0.8	3.37	1.1	4.6	1.87
prot_HORVU5Hr1G053010	tr|A0A287R8K8|A0A287R8K8_HORVV;tr|A0A287R8I7|A0A287R8I7_HORVV;HORVU5Hr1G053010.2;tr|A0A287R8B5|A0A287R8B5_HORVV;tr|A0A287R844|A0A287R844_HORVV;tr|A0A287R8J3|A0A287R8J3_HORVV;tr|A0A287X5U4|A0A287X5U4_HORVV;tr|A0A287X5X6|A0A287X5X6_HORVV;tr|A0A287X5L8|A0A287X5L8_HORVV;tr|A0A287X5N2|A0A287X5N2_HORVV	nan	nan	Lipid metabolism	2.06	2.23	2.17	2.34	1.87	1.85	3.16	2.22	2.7	1.72	2.11	2.42	1.2	1.11	1.4	1.91	2.69	1.56	1.93	1.39	1.45	1.43	1.55	1.94	2.2	1.23	1.46	1.95	1.3	1.55	1.1	1.61	0.96	1.78	1.53	1.53	1.39	1.7	1.39	1.15	1.24	2.03	1.98	1.78	1.28
prot_HORVU5Hr1G061140	tr|F2CR51|F2CR51_HORVV;HORVU5Hr1G061140.1;tr|A0A287RG32|A0A287RG32_HORVV;tr|A0A287RFP2|A0A287RFP2_HORVV	nan	nan	Lipid metabolism	0.44	0.56	0.39	0.33	0.39	0.3	2.01	0.11	0.83	0.33	0.08	0.46	0.17	0.33	0.07	0.82	1.09	0.23	0.29	0.2	0.07	0.25	0.19	0.06	0.17	0.19	0.24	0.08	0.07	0.07	0.06	0.07	0.07	0.08	0.09	0.08	0.07	0.08	0.08	0.07	0.07	0.3	0.19	0.09	0.08
prot_HORVU5Hr1G098890	tr|M0XY55|M0XY55_HORVV;tr|A0A287SGU2|A0A287SGU2_HORVV;tr|A0A287SGN5|A0A287SGN5_HORVV;tr|F2DKX5|F2DKX5_HORVV;tr|A0A287SGM5|A0A287SGM5_HORVV;HORVU5Hr1G098890.10;tr|A0A287SGN1|A0A287SGN1_HORVV;tr|A0A287SGS6|A0A287SGS6_HORVV;tr|A0A287SGN0|A0A287SGN0_HORVV	nan	nan	Lipid metabolism	22.75	21.57	20.39	20.82	19.56	26.29	26.28	22.37	23.74	22.72	24.02	25.34	14.59	23.05	17.53	28.33	28.97	5.7	16.69	5.1	18.47	20.2	18.24	13.89	20.74	20.67	28.32	16.47	27.49	40.84	18.33	26.88	29.9	23.66	10.43	32.2	40.09	33.5	30.17	29.22	31.62	14.84	29.88	10.99	28.06
prot_HORVU6Hr1G091130	tr|A0A287V5Y6|A0A287V5Y6_HORVV;tr|A0A287V5Y0|A0A287V5Y0_HORVV;tr|F2CXK6|F2CXK6_HORVV;HORVU6Hr1G091130.9;tr|A0A287V5X7|A0A287V5X7_HORVV;tr|A0A287V6D0|A0A287V6D0_HORVV;tr|A0A287V5Y7|A0A287V5Y7_HORVV;tr|A0A287V6D4|A0A287V6D4_HORVV;tr|A0A287V6C5|A0A287V6C5_HORVV;tr|A0A287V5Y5|A0A287V5Y5_HORVV;tr|A0A287V5Z7|A0A287V5Z7_HORVV;tr|A0A287V613|A0A287V613_HORVV;tr|A0A287V5Z0|A0A287V5Z0_HORVV;tr|A0A287V618|A0…	nan	nan	Lipid metabolism	5.81	5.37	4.09	3.38	3.63	4.91	11.02	16.6	9.21	5.11	6.7	6.15	2.83	4.45	2.74	6	12.29	3.67	3.43	3.29	3.79	3.1	2.74	2.3	5.32	4.16	5.36	6.67	6.84	8.79	3.65	5.29	6.08	7.32	8.87	9.69	7.96	7.35	6.51	4.58	4	4.78	13.4	6.79	7.87
prot_HORVU7Hr1G000580	HORVU7Hr1G000580.2;tr|A0A287VBM1|A0A287VBM1_HORVV;tr|A0A287VBN7|A0A287VBN7_HORVV;tr|A0A287VBP2|A0A287VBP2_HORVV;tr|A0A287VBS4|A0A287VBS4_HORVV;tr|A0A287VBT6|A0A287VBT6_HORVV;tr|A0A287VBT8|A0A287VBT8_HORVV;tr|A0A287VBS9|A0A287VBS9_HORVV;tr|A0A287VBM8|A0A287VBM8_HORVV;tr|A0A287VBR9|A0A287VBR9_HORVV;tr|A0A287VBL7|A0A287VBL7_HORVV	Acyl-coenzyme A oxidase	acyl-CoA oxidase activity	Lipid metabolism	0.07	0.08	0.07	0.06	0.06	0.07	0.75	0.72	0.58	0.07	0.36	0.07	0.15	0.06	0.06	0.54	0.73	0.2	0.07	0.18	0.06	0.06	0.06	0.05	0.25	0.2	0.39	0.29	0.29	0.06	0.13	0.43	0.14	0.51	0.08	0.47	0.19	0.15	0.31	0.26	0.3	0.26	1.12	0.55	0.07
prot_HORVU7Hr1G033770	tr|A0A287VZT5|A0A287VZT5_HORVV;tr|A0A287VZ80|A0A287VZ80_HORVV;HORVU7Hr1G033770.3;tr|A0A287VZ99|A0A287VZ99_HORVV;tr|A0A287VYZ7|A0A287VYZ7_HORVV;tr|A0A287VZ53|A0A287VZ53_HORVV	nan	nan	Lipid metabolism	0.67	0.15	0.14	0.13	0.13	0.13	0.19	0.19	0.18	0.36	0.33	0.39	0.3	0.41	0.35	0.15	0.34	0.39	0.63	0.35	0.51	0.34	0.13	0.11	0.12	0.11	0.33	0.67	0.13	0.6	0.51	0.4	0.12	0.43	0.16	0.28	0.62	0.38	0.45	0.4	0.12	0.51	0.16	0.16	0.14
RNA_HORVU0Hr1G009910		Pyruvate dehydrogenase E1 component subunit beta (EC 1.2.4.1)	nan	Lipid metabolism	20.7553	21.8386	22.4214	13.3263	13.3535	13.609	4.78803	6.75665	5.19828	19.7726	21.7756	25.8949	11.2393	13.2541	12.8765	6.12346	4.58807	6.67761	21.2453	21.5282	20.411	15.5053	15.0134	13.8984	9.91706	10.7557	10.0688	20.6464	19.1648	22.2802	14.5073	13.6439	12.208	9.55837	6.63362	6.54533	22.4519	20.6571	24.5809	15.107	12.0642	13.803	7.61383	8.64914	9.61654
RNA_HORVU1Hr1G021780		Uncharacterized protein	nan	Lipid metabolism	24.1915	18.5106	19.7674	109.612	97.0668	74.0283	97.4677	93.8055	100.932	15.3897	14.6143	15.7333	55.7692	72.7273	55.3398	77.6124	99.1459	95.7996	17.1021	25.0986	19.3325	83.613	58.7907	57.9508	131.504	128.776	138.955	28.7924	22.1011	20.4084	75.0196	82.2984	67.7718	105.225	103.672	110.341	17.6892	19.1198	20.5505	69.6029	59.6742	56.8481	81.4622	101.953	73.4796
RNA_HORVU1Hr1G023060		nan	nan	Lipid metabolism	8.87539	10.7454	12.2326	16.4518	21.4876	18.4055	18.7582	22.1874	18.9809	7.60647	12.5635	10.6657	17.3592	16.0427	15.2288	23.7648	20.8364	20.7341	10.9229	7.99143	8.17606	16.3875	16.2107	22.8516	16.7816	20.068	15.35	8.71798	9.17511	8.05618	17.6044	19.6389	18.5213	20.7264	21.1127	19.636	7.45607	8.09821	11.103	15.1777	20.7025	18.9255	22.2872	24.1108	25.1676
RNA_HORVU1Hr1G028030		Malic enzyme	nan	Lipid metabolism	16.2226	13.2207	31.5958	60.2293	172.324	44.6235	223.663	176.871	249.765	8.08011	8.38676	8.84387	24.4433	39.1897	49.5364	228.949	176.736	180.327	8.28637	10.4906	9.50958	24.8922	18.1377	24.3835	91.5316	89.5565	62.9781	47.9904	12.6481	16.6071	26.2009	79.241	108.428	258.325	326.437	257.215	17.5902	11.7189	26.8604	38.8937	50.5727	36.7059	173.776	157.552	136.695
RNA_HORVU1Hr1G050900		nan	nan	Lipid metabolism	15.7305	16.2672	16.7779	18.4576	15.709	17.2998	14.4247	18.946	13.0958	14.9019	16.3317	16.0693	17.0786	17.6108	14.4393	14.3529	17.2121	16.7464	16.7051	13.5292	14.9384	18.9453	15.5279	17.4827	21.3376	24.1482	24.8821	16.7625	17.744	16.8875	16.4574	17.1691	16.6262	19.5814	18.3025	17.8772	16.4034	16.8181	16.9275	15.4608	15.9607	15.8991	19.0492	21.9132	19.0038
RNA_HORVU1Hr1G056630		Epimerase domain-containing protein	nan	Lipid metabolism	14.5139	12.3202	16.0461	12.5154	8.71203	12.8478	10.152	13.5378	9.64324	10.7555	13.5593	13.677	11.8663	13.6633	10.7657	11.5968	9.65586	13.2889	14.2192	14.1847	12.8404	11.1165	7.86626	9.7949	13.8977	10.6767	13.5789	12.9645	11.757	13.2779	9.91915	10.6132	10.0085	11.5208	9.78526	13.4791	12.7176	12.7812	10.1724	10.5876	11.148	12.5214	14.7156	9.78671	14.6958
RNA_HORVU1Hr1G088840		nan	nan	Lipid metabolism	0.0690692	0.0413923	0.0762632	3.43461e-05	0.00847301	0.00812962	5.05066e-05	5.70663e-05	4.76906e-05	1.68954	0.300123	0.265316	0.134237	0.00681797	4.0697e-05	8.09981e-05	6.78709e-05	0.0104665	0.178147	0.0303857	0.174889	0.0126936	0.523831	0.0371813	7.59346e-05	6.93914e-05	5.36714e-05	0.193733	0.113663	0.239129	0.0539807	0.0326408	0.11018	8.29719e-05	5.22332e-05	6.28151e-05	0.524968	0.39483	0.580718	0.0471724	0.411698	0.0920203	7.29294e-05	7.84858e-05	6.74372e-05
RNA_HORVU2Hr1G001600		Pyruvate dehydrogenase E1 component subunit alpha (EC 1.2.4.1)	nan	Lipid metabolism	28.2681	25.0566	21.0344	40.8874	42.4278	41.553	8.06358	10.6506	9.03404	35.6199	31.9742	23.5093	40.987	36.3693	35.8285	11.6244	7.72724	9.54071	43.4151	27.2506	31.4044	54.5191	54.4022	61.077	14.8918	15.429	14.1432	22.4823	27.2353	14.305	40.7694	34.6361	30.2835	9.41416	8.50179	9.32578	27.9181	30.1645	42.0798	39.9789	33.7763	46.6698	11.4932	11.129	14.2912
RNA_HORVU2Hr1G010440		Uncharacterized protein	nan	Lipid metabolism	16.9133	25.7294	21.5291	22.9363	29.3081	22.9662	19.0915	28.6473	16.1767	22.1832	20.7668	21.8532	26.9572	20.5562	24.6868	29.9207	22.506	23.7275	15.8907	13.0354	18.4508	21.484	21.8887	28.9419	21.4288	26.0495	19.2573	20.0098	15.0603	17.6461	21.7812	22.5548	20.9893	20.6932	20.6008	16.445	17.6131	20.1699	26.0456	18.4326	22.9448	23.6288	17.2113	27.3759	25.8419
RNA_HORVU2Hr1G045340		nan	nan	Lipid metabolism	1.06194	4.95052	2.85987	0.0892999	0.0762571	0.0569073	23.3745	13.9926	112.827	3.08218	1.45059	4.21853	0.07322	0.0340898	0.0162788	1.05298	38.4285	19.4676	0.5548	1.73958	0.342491	0.184058	0.0561248	0.0743626	0.227804	0.902088	0.15028	2.08493	1.60391	3.57869	0.0202427	0.0435211	0.0440721	4.53027	1.28494	11.9097	0.608659	3.41065	7.72269	5.89656e-05	0.0220553	0.0306734	10.1518	2.85688	38.4527
RNA_HORVU2Hr1G071960		Acetyl-coenzyme A synthetase (EC 6.2.1.1)	nan	Lipid metabolism	37.7809	35.4897	35.3861	56.0941	53.2698	53.2571	74.7397	89.6511	62.7609	36.6397	41.7837	36.0299	54.9699	53.9847	47.9818	64.5879	93.3768	77.41	38.0674	23.1083	33.6588	64.8772	50.1194	56.7313	70.4066	76.9828	66.1447	38.396	32.8991	31.3012	46.1535	51.0829	53.9883	79.1884	78.5378	80.9938	36.9304	34.9382	41.8897	36.7591	50.1463	42.3907	83.1687	89.9919	68.3813
RNA_HORVU2Hr1G077970		3-oxoacyl-[acyl-carrier-protein] synthase	nan	Lipid metabolism	7.01916	10.1246	10.2879	1.786	1.72841	2.76407	0.414154	0.924474	0.400601	9.98173	7.65312	8.19827	3.69761	2.39992	2.88949	1.00438	0.597264	0.795452	8.5205	10.6578	11.1054	1.37726	2.39438	1.82932	1.77687	1.09638	1.18077	6.80833	6.2262	11.3215	2.42913	2.14341	2.55618	1.07864	0.616352	1.00504	7.76801	7.18254	4.91444	3.78559	2.25699	3.41498	1.22521	1.24008	1.33526
RNA_HORVU2Hr1G088050		Uncharacterized protein	nan	Lipid metabolism	0.62663	1.39682	0.941774	1.53005	1.76501	1.33667	0.921847	1.49308	0.179031	0.644995	0.336054	1.13803	1.90647	1.63495	0.993496	1.41455	1.36773	1.70603	1.02638	3.79821e-05	0.652117	1.92258	1.13625	1.62527	2.91118	3.00215	1.99744	0.591254	0.804291	0.56855	1.32907	1.84529	1.4156	2.14333	1.31931	2.15167	0.322894	0.467495	1.16534	0.000825518	0.363985	0.919487	0.997821	2.18379	1.73974
RNA_HORVU2Hr1G114260		nan	nan	Lipid metabolism	29.7516	18.7424	24.6559	15.3527	24.792	15.3243	116.448	130.237	129.003	26.2056	23.2928	20.7035	10.1227	15.17	13.5521	103.888	129.769	132.558	18.1761	9.56389	12.7377	11.9257	9.85925	12.0244	49.3879	55.8878	44.2789	36.9661	25.1132	15.8402	12.456	20.4984	21.7716	99.2344	112.897	124.952	36.4967	28.6377	62.3709	14.3876	18.1735	13.4247	122.478	116.74	119.917
RNA_HORVU3Hr1G024530		nan	nan	Lipid metabolism	42.633	32.4598	33.4566	55.2079	64.3525	48.5013	109.104	104.808	100.627	38.4494	36.2898	33.3326	41.8818	52.8324	47.3958	112.085	119.969	97.6312	37.6755	27.0584	34.3438	56.0551	45.9849	53.5188	78.6987	93.2065	71.4796	71.9487	35.3365	31.7959	46.5111	57.6437	49.8014	101.807	112.583	110.341	42.1572	40.3818	62.3969	40.7924	49.9111	43.8937	111.086	126.441	93.0633
RNA_HORVU3Hr1G025820		nan	nan	Lipid metabolism	176.506	169.303	157.788	116.406	88.2295	117.782	12.0004	31.9343	7.17267	190.848	182.183	175.577	150.107	106.394	109.288	39.1545	18.3523	24.8788	165.977	175.827	172.47	128.885	122.82	130.923	99.201	89.6397	99.7752	203.438	163.801	176.939	103.899	98.8147	106.621	35.0473	17.5921	23.6939	184.758	181.47	177.032	106.751	99.5648	112.06	27.7715	45.6003	35.2966
RNA_HORVU3Hr1G040360		Ligase_CoA domain-containing protein	nan	Lipid metabolism	4.93845	5.18231	6.61202	15.6481	25.9105	13.2025	37.5466	30.1881	37.7138	4.93431	7.00286	6.54447	10.2203	12.7155	12.4452	39.1059	36.786	32.781	6.04681	3.91975	4.71471	10.2247	9.12963	12.0542	12.4229	15.7241	11.5716	5.58135	4.81804	5.23611	13.5087	18.6053	17.2542	21.5893	30.0654	26.9979	4.78558	5.3932	6.96862	13.739	18.4676	11.3798	30.0615	28.0665	33.7591
RNA_HORVU3Hr1G081020		Uncharacterized protein	nan	Lipid metabolism	4.42043	5.19059	6.2307	5.28243	5.28716	4.63388	7.76792	6.96208	5.87549	3.22356	4.26007	5.82811	3.78303	4.60895	4.03715	5.08668	7.27576	8.46738	4.9932	6.64686	4.39408	5.26151	3.9755	4.98973	6.21145	7.79959	6.58012	5.23079	5.15271	6.76983	4.63559	5.75567	4.73775	8.74524	7.66783	7.11067	3.99432	4.25912	4.68042	5.31869	4.97714	4.75438	6.94288	6.98524	8.052
RNA_HORVU3Hr1G094050		nan	nan	Lipid metabolism	100.858	99.7885	108.889	136.828	118.995	122.131	81.3056	91.7626	69.409	86.8099	108.678	85.9094	113.546	125.935	110.777	93.1154	78.5131	81.2407	118.956	119.4	109.437	144.619	113.241	117.166	150.092	135.771	130.132	93.4807	93.1404	89.6735	127.61	127.267	115.502	103.217	77.629	87.5768	78.2964	87.9714	86.735	139.359	110.225	120.761	81.0392	96.6004	87.1558
RNA_HORVU3Hr1G110330		nan	nan	Lipid metabolism	2.09798	7.11947	25.3422	21.7548	40.5857	36.876	1.63641	11.2192	11.007	11.4945	19.3912	10.4004	36.6161	79.8998	59.2793	93.812	23.3747	38.9562	32.7179	10.3919	13.4373	32.921	47.6686	27.3878	14.3365	41.7736	32.1707	4.11452	0.820898	4.60118	21.3898	22.2284	40.0505	7.50066	9.08858	8.20365	1.90206	2.21777	1.68148	15.7674	57.3584	5.7666	3.36934	13.9862	17.8304
RNA_HORVU4Hr1G055240		nan	nan	Lipid metabolism	7.65805	11.1511	12.6978	9.92602	11.5911	10.9425	11.5458	12.1209	10.1009	7.11163	9.94573	11.3821	11.282	9.87924	10.6626	11.7123	11.4295	12.9261	9.37561	8.85742	7.62224	10.193	9.98086	10.671	7.00117	7.92449	8.2332	7.491	7.02184	10.8927	11.0255	11.544	12.0207	12.8607	12.4106	10.3519	6.98436	8.19061	8.87546	12.3238	12.4024	12.433	13.1565	13.5153	15.1464
RNA_HORVU4Hr1G059840		nan	nan	Lipid metabolism	18.217	16.4079	18.4176	38.3715	46.1271	31.7624	111.862	96.7387	109.86	16.959	20.4167	17.5374	25.6575	30.2172	25.045	79.6211	105.309	94.7739	18.2422	14.2585	14.5158	37.4589	26.5938	38.1852	64.9393	70.6404	63.225	21.4951	16.6327	14.7518	27.854	36.4924	33.043	79.6697	92.8811	100.24	17.7348	18.1118	28.8106	26.0038	31.539	24.2116	92.0224	86.9937	73.5875
RNA_HORVU5Hr1G002010		nan	nan	Lipid metabolism	24.8628	31.2239	30.3093	62.7389	82.4225	71.5558	76.7245	68.218	83.7939	20.9196	32.5334	30.5759	64.3974	78.25	75.7964	85.6063	77.0708	64.5568	28.8859	14.3509	25.8422	51.6752	57.5151	65.8466	36.421	42.7555	36.2604	17.5058	18.0872	20.5819	44.0607	51.1727	53.5373	43.3137	52.7447	50.3036	17.1726	18.034	19.6637	25.0052	55.0088	45.9367	60.9514	42.5216	56.7398
RNA_HORVU5Hr1G022100		nan	nan	Lipid metabolism	11.8038	10.627	12.3418	35.5411	42.4881	28.8827	92.7109	82.6253	98.5781	10.957	12.4008	10.448	21.7652	31.2842	25.3661	90.6991	97.9192	90.6355	11.5895	8.94372	9.58267	29.2236	21.38	22.724	48.5552	47.0729	44.7895	14.051	11.7873	10.7968	25.0941	32.7565	32.0866	63.5165	84.317	84.3832	11.8296	10.8719	17.7031	23.819	31.117	26.342	89.7936	80.9181	79.5258
RNA_HORVU5Hr1G025960		nan	nan	Lipid metabolism	120.103	112.844	101.11	48.5379	53.4562	53.9238	27.3039	29.3891	20.3162	126.065	108.719	101.2	57.4716	52.1643	57.9282	30.0503	25.1122	28.2699	112.935	127.361	116.993	49.6258	64.3564	67.2461	32.1659	34.5985	34.3068	135.917	114.661	112.143	56.5515	50.7347	49.548	35.1635	29.3968	25.4778	116.322	132.486	119.403	64.8385	51.3888	63.0237	32.5995	30.2798	33.7321
RNA_HORVU5Hr1G053010		nan	nan	Lipid metabolism	0.172673	0.422201	0.594853	0.0137384	0.00847301	0.0243889	5.05066e-05	0.045653	0.00953813	0.127246	4.16837e-05	0.857856	0.03661	0.0272719	0.00813941	8.09981e-05	6.78709e-05	5.23324e-05	0.208686	0.812816	0.313343	0.00634682	0.074833	0.0520539	0.0455608	0.0416348	0.0322029	0.442818	0.303101	0.634929	0.00674758	0.141444	0.011018	0.0995663	0.0104466	0.025126	0.167381	0.319224	0.312028	0.0235862	0.0661658	0.0408979	0.0145859	0.0156972	0.0404623
RNA_HORVU5Hr1G061140		nan	nan	Lipid metabolism	3.83334	6.20884	6.50525	11.9799	12.7265	9.62547	28.9201	24.1619	36.5215	4.33343	4.7436	7.14585	4.41151	8.07247	6.28362	17.2526	27.7321	24.9835	4.97793	5.78847	4.19005	10.0788	7.11849	7.73372	13.9872	14.7248	12.9348	6.2179	5.29795	6.44	8.54919	10.3145	8.86951	22.0373	20.5799	24.4853	4.42799	5.05718	8.35541	8.77407	8.60155	6.68681	20.289	19.3703	21.3236
RNA_HORVU5Hr1G098890		nan	nan	Lipid metabolism	505.541	439.176	442.588	489.809	410.015	478.895	224.107	313.584	152.438	446.94	511.732	491.589	435.633	435.177	386.522	285.032	254.166	262.485	504.172	457.294	444.914	561.706	528.55	492.183	472.04	451.661	489.446	505.811	478.333	440.081	492.622	486.116	469.188	395.51	298.396	313.291	487.064	460.387	519.187	473.445	425.821	416.343	325.4	408.847	346.721
RNA_HORVU6Hr1G091130		nan	nan	Lipid metabolism	19.4603	18.5686	19.4547	37.5746	51.2193	32.8355	225.906	167.307	255.116	16.4854	18.5242	16.9626	23.0338	32.6035	26.3961	137.389	215.314	173.963	19.7743	13.552	15.0332	38.0746	26.7715	34.0432	90.9697	82.6312	73.6158	27.5839	30.8342	22.742	38.0226	48.7545	45.9121	143.243	167.146	204.275	27.4049	27.1844	42.4098	33.976	43.8753	35.1517	194.576	149.641	157.237
RNA_HORVU7Hr1G000580		Acyl-coenzyme A oxidase	nan	Lipid metabolism	15.6823	14.2888	15.952	41.6552	55.0681	36.4835	89.4552	64.977	90.4725	11.6228	13.3084	13.4851	25.9608	34.8012	30.3079	80.2623	80.567	68.8633	14.1088	10.5848	12.8009	40.093	31.6578	34.2492	50.8446	48.2255	41.4291	18.7708	16.9381	15.4475	32.5214	41.5921	43.2051	59.6517	74.935	74.7651	14.2091	12.8482	18.7744	26.3166	37.4774	31.8716	94.4042	58.9887	64.9957
RNA_HORVU7Hr1G033770		nan	nan	Lipid metabolism	0.915167	1.06792	1.11344	3.54452	5.49051	3.67459	3.69708	4.17725	4.78814	1.01797	0.933715	1.28236	3.3071	3.98169	3.036	5.03808	4.92743	5.92402	0.982352	0.797624	0.728704	3.37651	2.44143	3.84455	2.50584	2.67851	2.93046	1.14395	1.06085	1.01424	2.69903	3.45993	3.49271	3.68395	4.8159	4.39706	0.77604	0.789659	1.25678	2.66524	3.77145	3.31273	5.11965	4.72485	4.58573
prot_HORVU2Hr1G083610	tr|A0A287IP79|A0A287IP79_HORVV;tr|A0A287IP71|A0A287IP71_HORVV;tr|A0A287IPB2|A0A287IPB2_HORVV;HORVU2Hr1G083610.1;tr|A0A287XRG6|A0A287XRG6_HORVV;tr|A0A287XRP6|A0A287XRP6_HORVV;tr|A0A287XRK6|A0A287XRK6_HORVV;tr|A0A287XRL0|A0A287XRL0_HORVV;HORVU7Hr1G108810.7	Uncharacterized protein	nan	Multi-process regulation	0.93	0.97	1.03	0.49	0.41	0.9	0.25	0.25	0.77	0.7	0.91	1.09	0.39	0.77	0.62	0.55	0.89	0.5	0.68	0.45	0.9	0.79	0.62	0.54	0.49	0.4	0.47	0.76	0.92	0.83	0.38	0.52	0.84	0.68	0.54	0.69	0.72	1.19	1.01	0.43	0.43	0.66	0.21	0.83	0.66
prot_HORVU3Hr1G078270	tr|A0A287LT84|A0A287LT84_HORVV;tr|A0A287LT80|A0A287LT80_HORVV;HORVU3Hr1G078270.1;tr|A0A287LT77|A0A287LT77_HORVV	Uncharacterized protein	nan	Multi-process regulation	1.58	2.06	1.79	1.04	1.47	1.81	1.26	0.54	0.51	1.68	1.58	1.78	0.85	1.03	0.86	0.86	1.57	1.11	1.44	0.99	1.22	1.36	1.35	1.63	1.14	0.98	1.13	1.88	1.1	1.55	1.89	1.19	0.74	1.31	2.13	1.68	1.89	1.69	1.76	1.19	1.25	1.44	0.47	2.53	1.33
prot_HORVU5Hr1G034810	tr|A0A287QUE9|A0A287QUE9_HORVV;tr|A0A287QU38|A0A287QU38_HORVV;tr|A0A287QUJ9|A0A287QUJ9_HORVV;tr|A0A287QU13|A0A287QU13_HORVV;HORVU5Hr1G034810.1;tr|A0A287QU16|A0A287QU16_HORVV	nan	nan	Multi-process regulation	2.59	2.65	2.24	1.87	1.53	1.9	3.07	2.97	2.18	2.42	2.15	2.09	5.33	1.6	1.47	1.28	1.57	1.08	2.39	0.96	2.39	1.62	1.91	1.47	1.87	1.06	1.64	2.31	1.25	1.68	1.28	1.48	1.24	1.22	2	1.14	1.62	1.89	1.69	1.1	1.46	1.4	0.92	2.62	1.04
RNA_HORVU2Hr1G083610		Uncharacterized protein	nan	Multi-process regulation	47.1375	30.5206	27.5906	33.4697	41.053	36.4324	35.6921	43.8042	42.4677	48.7171	37.575	30.4177	35.8959	35.62	30.7534	48.5041	40.6603	42.7025	47.5107	27.522	33.0242	37.9934	37.5546	54.1339	24.3144	28.8828	25.8896	50.1408	39.8671	19.4397	32.9787	37.1023	34.0505	34.8261	38.9963	39.4652	57.7323	33.4085	99.8568	36.9083	38.228	34.5002	43.3596	46.592	47.385
RNA_HORVU3Hr1G078270		Uncharacterized protein	nan	Multi-process regulation	5.28379	5.42239	5.13251	11.1625	11.4386	10.788	16.7884	18.9118	18.1701	5.26656	5.17711	5.38592	10.3911	9.57925	9.34404	14.5797	20.212	18.6931	4.00067	4.07168	3.73825	10.9737	10.1492	13.5861	8.9451	11.8104	10.0258	3.5979	3.74456	3.19114	7.00399	8.25813	8.82543	12.1471	15.2939	17.4752	4.49647	3.49466	4.97511	6.91076	9.6161	7.70926	16.3945	16.6076	16.5356
RNA_HORVU5Hr1G034810		nan	nan	Multi-process regulation	16.6629	18.0388	20.3318	15.0092	12.701	13.17	16.6773	18.946	13.1245	16.3087	18.2991	23.1267	12.3742	11.3383	11.7452	13.4781	16.0583	19.656	17.1428	19.3633	15.995	15.0293	13.4419	13.0283	21.3984	22.4689	21.8872	18.8567	18.7923	22.2802	14.9796	15.9396	15.0616	24.6593	19.5039	20.5531	18.1837	19.4307	21.3912	14.4466	13.3728	14.4983	21.0183	24.1893	20.7167
prot_HORVU0Hr1G002340	tr|A0A287DUS3|A0A287DUS3_HORVV;HORVU0Hr1G002340.1;tr|A0A287U551|A0A287U551_HORVV;tr|A0A287U5P4|A0A287U5P4_HORVV;HORVU6Hr1G050740.2	FAD-binding FR-type domain-containing protein	oxidoreductase activity	not assigned	7.29	6.5	6.11	5.56	5.75	6.89	9.31	8.76	5.9	6.8	7.67	7.31	1.9	5.87	4.94	6.07	5.8	2.46	7.36	2.21	7.22	5.61	5.38	6.96	5.2	4.67	5.43	9.01	4.08	6.39	4.83	4.26	4.73	4.84	5.4	4.03	6.33	6.69	6.19	5.07	5.53	3.21	5.91	2	4.25
prot_HORVU0Hr1G005570	tr|A0A287DWE1|A0A287DWE1_HORVV;tr|M0V018|M0V018_HORVV;tr|A0A287DWF2|A0A287DWF2_HORVV;tr|A0A287DWF9|A0A287DWF9_HORVV;HORVU0Hr1G005570.3;tr|A0A287DWF5|A0A287DWF5_HORVV;tr|A0A287DWE6|A0A287DWE6_HORVV;tr|A0A287DWF3|A0A287DWF3_HORVV	Uncharacterized protein	nan	not assigned	0.24	0.28	0.52	0.81	0.24	0.24	0.35	0.34	0.32	3.43	1.24	0.26	0.54	1.82	0.21	0.71	0.98	0.7	0.24	0.63	0.22	0.21	1.12	0.2	0.22	0.72	0.9	0.96	0.81	0.85	1.25	1.31	0.76	1.16	0.29	1.21	0.97	0.91	1.44	1.64	0.22	0.91	1.02	0.28	1.06
prot_HORVU0Hr1G006240	tr|A0A287DWX9|A0A287DWX9_HORVV;tr|A0A287DWU8|A0A287DWU8_HORVV;HORVU0Hr1G006240.1;tr|A0A287K671|A0A287K671_HORVV;tr|A0A287K640|A0A287K640_HORVV;tr|A0A287K632|A0A287K632_HORVV;tr|A0A287K666|A0A287K666_HORVV;HORVU3Hr1G014120.1;tr|A0A287K685|A0A287K685_HORVV;tr|A0A287DWW2|A0A287DWW2_HORVV	Uncharacterized protein	nan	not assigned	2.45	2.56	2.6	3.08	2.84	2.39	6.98	4.82	3.69	2.77	2.12	2.25	2.03	2.21	2.13	4.94	3.97	2.63	2.1	2.36	2.07	1.79	2.1	1.79	1.95	2.39	2.61	2.63	2.26	1.74	2.66	2.81	1.83	4.55	8.53	4.63	2.16	2.48	2.76	2.08	2.33	3.43	4.34	7.19	2.83
prot_HORVU0Hr1G012190	HORVU0Hr1G012190.9;tr|A0A287DZW6|A0A287DZW6_HORVV;tr|A0A287DZY2|A0A287DZY2_HORVV;tr|A0A287DZW3|A0A287DZW3_HORVV;tr|A0A287DZU8|A0A287DZU8_HORVV;tr|A0A287DZZ7|A0A287DZZ7_HORVV;tr|A0A287DZU1|A0A287DZU1_HORVV;tr|A0A287DZY3|A0A287DZY3_HORVV;tr|A0A287DZX8|A0A287DZX8_HORVV;tr|A0A287DZX4|A0A287DZX4_HORVV;tr|A0A287DZV6|A0A287DZV6_HORVV;tr|A0A287DZY7|A0A287DZY7_HORVV;tr|A0A287DZV8|A0A287DZV8_HORVV;tr|A0A28…	Uncharacterized protein	nan	not assigned	0.11	0.12	0.11	0.38	0.42	0.48	0.16	0.46	0.47	0.12	0.34	0.24	0.24	0.1	0.09	0.29	0.47	0.32	0.11	0.28	0.1	0.51	0.1	0.09	0.56	0.38	0.42	0.12	0.26	0.1	0.08	0.1	0.1	0.28	0.13	0.6	0.11	0.12	0.11	0.1	0.1	0.42	0.13	0.5	0.38
prot_HORVU0Hr1G012460	tr|A0A287E0A9|A0A287E0A9_HORVV;HORVU0Hr1G012460.1	PAP_fibrillin domain-containing protein	nan	not assigned	2.9	3.68	3.6	3.79	2.16	2.7	5.9	15.91	7.17	2.42	2.99	2.75	1.82	2.35	2.54	6.21	9.42	2.36	2.16	2.11	1.93	1.86	1.55	1.79	6.05	6.48	4.67	1.85	5.32	3.07	1.83	4.68	3.51	14.79	10.56	9.16	2.13	4.39	3.31	2.06	2.9	3.07	10.41	7.1	6.43
prot_HORVU0Hr1G013290	tr|A0A287E0W7|A0A287E0W7_HORVV;HORVU0Hr1G013290.1;tr|A0A287RUV4|A0A287RUV4_HORVV;HORVU5Hr1G076560.1	NTF2 domain-containing protein	nan	not assigned	0.29	0.1	0.34	0.08	0.08	0.08	0.12	0.12	0.11	0.34	0.29	0.09	0.19	0.08	0.07	0.09	0.35	0.25	0.5	0.22	0.08	0.07	0.08	0.24	0.07	0.07	0.08	0.47	0.08	0.16	0.29	0.08	0.07	0.09	0.1	0.09	0.3	0.09	0.09	0.07	0.26	0.33	0.1	0.1	0.09
prot_HORVU0Hr1G013890	tr|A0A287E155|A0A287E155_HORVV;HORVU0Hr1G013890.1	FMN_dh domain-containing protein	oxidoreductase activity	not assigned	15.28	13.84	16.54	16.4	18.08	15.39	21.59	9.22	14.68	13.92	15.56	15.96	17.44	10.89	9	31.51	33.07	5.9	11.74	5.28	8.07	9.34	13.76	9.27	11.94	11.72	23.24	11.16	10.32	9.68	3.13	6.15	7.72	14.92	6.03	11.34	8.7	8.3	6.48	12.44	7.65	7.68	20.68	7.77	24.69
prot_HORVU0Hr1G016150	tr|M0VCL8|M0VCL8_HORVV;HORVU0Hr1G016150.1;tr|A0A287E2Z0|A0A287E2Z0_HORVV;tr|A0A287E2Z1|A0A287E2Z1_HORVV	nan	nan	not assigned	2.6	3.15	2.06	1.87	2.26	2.27	1.38	2.19	1.74	2.75	2.33	2.05	12.39	2.9	1.66	2.3	2.16	1.38	2.39	1.23	1.85	2.95	2.72	3.08	3.83	1.79	2.49	1.68	2.51	2.84	5.66	2.98	2.83	2.46	4.89	2.98	3.14	3.82	2.65	4.71	3.81	1.79	2.51	2.39	2.81
prot_HORVU0Hr1G017570	tr|A0A287E4J1|A0A287E4J1_HORVV;HORVU0Hr1G017570.2;tr|A0A287E4J7|A0A287E4J7_HORVV;tr|A0A287E4K7|A0A287E4K7_HORVV	Uncharacterized protein	nan	not assigned	0.15	0.17	0.16	0.14	0.14	0.15	0.21	0.21	0.2	0.37	0.15	0.16	0.33	0.14	0.13	0.17	0.18	0.43	0.14	0.39	0.33	0.12	0.56	0.12	0.13	0.12	0.14	0.16	0.29	0.14	0.58	0.14	0.28	0.15	0.18	0.15	0.73	1.03	0.15	0.94	0.82	0.56	0.18	0.17	0.51
prot_HORVU0Hr1G018510	tr|A0A287E527|A0A287E527_HORVV;tr|A0A287E519|A0A287E519_HORVV;tr|A0A287E536|A0A287E536_HORVV;tr|A0A287E525|A0A287E525_HORVV;HORVU0Hr1G018510.1	Uncharacterized protein	nan	not assigned	0.99	3.7	5.94	3.31	4.35	1.36	3.9	1.99	7.48	5.1	2.99	2.56	0.29	3.7	3.14	3.79	2.26	0.38	0.62	0.34	4.55	1.55	2.94	0.1	0.12	3.77	2.52	1.96	2.51	2.57	0.2	3.08	4.32	3.86	0.9	1.98	4.68	4.97	4.93	3.16	4.23	0.5	1.74	0.15	4.88
prot_HORVU0Hr1G019700	tr|A0A287E5H0|A0A287E5H0_HORVV;tr|A0A287E5I2|A0A287E5I2_HORVV;tr|A0A287E5J4|A0A287E5J4_HORVV;tr|A0A287E5F7|A0A287E5F7_HORVV;tr|A0A287E5H4|A0A287E5H4_HORVV;HORVU0Hr1G019700.2;tr|A0A287E5G2|A0A287E5G2_HORVV	Abhydrolase_3 domain-containing protein	hydrolase activity	not assigned	1.47	1.68	1.44	0.84	1.53	1.96	1.83	1.39	1.38	1.91	1.86	1.58	0.82	0.87	0.72	1.98	2.32	1.07	1.39	0.96	1.21	1.06	1.03	1.06	1.18	0.61	1	1.21	1.57	1.42	1.41	1.62	1.05	2.18	3.56	3.16	1.71	1.49	1.23	0.76	1.22	1.39	3.6	1.8	1.82
prot_HORVU0Hr1G030120	HORVU0Hr1G030120.1;tr|A0A287EA47|A0A287EA47_HORVV;tr|A0A287EA45|A0A287EA45_HORVV;HORVU5Hr1G041880.1;tr|A0A287QYS2|A0A287QYS2_HORVV;tr|A0A287EA30|A0A287EA30_HORVV;tr|A0A287QYP4|A0A287QYP4_HORVV	Uncharacterized protein	nan	not assigned	0.07	0.07	0.24	0.06	0.13	0.06	1.4	1.99	0.41	0.26	0.07	0.16	0.15	0.06	0.06	0.07	0.29	0.2	0.06	0.17	0.06	0.05	0.06	0.05	0.06	0.14	0.06	0.07	0.06	0.06	0.05	0.2	0.06	0.07	0.08	0.07	0.06	0.07	0.07	0.06	0.06	0.26	0.08	0.08	0.07
prot_HORVU0Hr1G039090	tr|F2E1W2|F2E1W2_HORVV;HORVU0Hr1G039090.1;tr|A0A287ECU8|A0A287ECU8_HORVV;tr|A0A287ECR0|A0A287ECR0_HORVV;tr|A0A287ECW3|A0A287ECW3_HORVV;tr|A0A287ECV9|A0A287ECV9_HORVV;tr|A0A287ECT2|A0A287ECT2_HORVV	nan	nan	not assigned	3.51	3.91	5.03	5.32	3.55	5.54	6.94	9.01	13.78	4.93	4.08	4.18	2.16	7.28	6.01	12.68	13.5	2.81	3.21	2.51	3.29	4.4	3.93	3.37	5.82	8.24	6.78	2.51	4.43	4.21	2.37	6.32	5.11	7.85	4.18	11.4	4.81	5.25	3.08	3.76	7.26	3.65	10.38	4	10.02
prot_HORVU1Hr1G000430	tr|A0A287EER8|A0A287EER8_HORVV;tr|A0A287EEW2|A0A287EEW2_HORVV;tr|A0A287EEV6|A0A287EEV6_HORVV;HORVU1Hr1G000430.4;tr|M0X6J6|M0X6J6_HORVV;tr|A0A287EEN8|A0A287EEN8_HORVV	Chalcone-flavonone isomerase family protein	intramolecular lyase activity	not assigned	0.17	0.19	0.4	0.16	0.4	0.53	0.24	0.24	0.22	0.18	0.45	0.51	0.38	0.43	0.53	0.43	0.54	0.49	0.44	0.44	0.16	0.37	0.37	0.14	0.33	0.14	0.44	0.18	0.16	0.33	0.13	0.16	0.32	0.17	0.2	0.17	0.16	0.18	0.35	0.15	0.15	0.64	0.21	0.2	0.17
prot_HORVU1Hr1G004430	tr|A0A287EI89|A0A287EI89_HORVV;tr|A0A287EI41|A0A287EI41_HORVV;tr|A0A287EI57|A0A287EI57_HORVV;tr|A0A287EI37|A0A287EI37_HORVV;HORVU1Hr1G004430.4;tr|A0A287EI97|A0A287EI97_HORVV;tr|A0A287EI84|A0A287EI84_HORVV;tr|A0A287EIA2|A0A287EIA2_HORVV;tr|A0A287EI35|A0A287EI35_HORVV;tr|A0A287EI40|A0A287EI40_HORVV	NAD(P)-bd_dom domain-containing protein	nan	not assigned	14.07	17.61	13.86	15.89	11.59	14.58	22.35	22.96	16.46	15.36	15.87	11.49	3.75	7.08	4.7	14.72	18.11	1.61	15.38	1.44	11.61	11.02	13.13	15.08	19.86	9.43	14.93	10.01	10.18	12.01	10.37	11.6	7.57	12.67	18.42	7.05	9.74	9.93	12.33	9.37	7.77	4.19	17.03	13.99	9.58
prot_HORVU1Hr1G008130	tr|F2D9Z5|F2D9Z5_HORVV;HORVU1Hr1G008130.1;tr|A0A287XZP2|A0A287XZP2_HORVV;HORVU7Hr1G119320.1;tr|A0A287XZD0|A0A287XZD0_HORVV	nan	nan	not assigned	3.12	3.01	2.2	2.39	2.24	3.32	5.46	6.38	5.98	3.36	2.72	3.42	1.5	2.89	2.77	2.98	3.77	1.94	3.41	1.74	2.12	2.26	2.43	2.27	3.78	2.62	3.01	1.84	2.78	2.49	1.56	2.16	1.72	2.75	3.46	2.57	2.1	2.3	1.58	1.88	2.11	29.63	2.03	3.54	2.08
prot_HORVU1Hr1G011990	tr|A0A287EI23|A0A287EI23_HORVV;tr|A0A287EI07|A0A287EI07_HORVV;tr|M0VN19|M0VN19_HORVV;HORVU1Hr1G011990.2	Uncharacterized protein	serine-type endopeptidase inhibitor activity	not assigned	0.9	0.95	0.76	0.38	0.71	0.92	1.66	4.69	5.21	0.66	0.62	0.87	0.34	0.6	0.31	2.87	3.35	0.44	0.4	0.39	0.52	0.51	1.1	0.42	0.27	1.2	0.97	1.21	0.79	1.06	0.24	1.5	0.99	1.67	1.89	1.61	0.68	1.66	1.68	1.13	1.11	0.57	2.08	0.77	1.58
prot_HORVU1Hr1G012150	tr|A0A287ENC6|A0A287ENC6_HORVV;tr|F2E845|F2E845_HORVV;tr|F2CZJ1|F2CZJ1_HORVV;HORVU1Hr1G012150.1;HORVU1Hr1G012110.1;tr|A0A287END9|A0A287END9_HORVV	FGGY_C domain-containing protein	phosphotransferase activity, alcohol group as acceptor	not assigned	0.09	0.5	0.09	0.28	0.08	0.09	0.87	0.76	0.64	0.09	0.22	0.33	0.2	0.08	0.08	0.49	0.48	0.26	0.28	0.23	0.08	0.38	0.29	0.07	0.59	0.19	0.61	0.62	0.17	0.2	0.39	0.35	0.29	0.55	0.11	0.4	0.29	0.49	0.41	0.29	0.26	0.34	0.42	0.65	0.37
prot_HORVU1Hr1G016480	tr|A0A287ER11|A0A287ER11_HORVV;tr|A0A287ER07|A0A287ER07_HORVV;tr|F2DSZ9|F2DSZ9_HORVV;HORVU1Hr1G016480.3;tr|A0A287EQZ4|A0A287EQZ4_HORVV;tr|A0A287ER05|A0A287ER05_HORVV;tr|A0A287EQZ2|A0A287EQZ2_HORVV	Uncharacterized protein	enzyme regulator activity	not assigned	0.06	0.07	0.06	0.34	0.06	0.4	0.09	0.09	0.08	0.07	0.06	0.07	0.14	0.06	0.05	0.14	0.43	0.18	0.06	0.16	0.14	0.05	0.36	0.44	0.67	0.31	0.3	0.25	0.43	0.95	1.25	0.77	0.71	1.5	1.15	1.64	0.87	0.66	0.52	0.59	0.77	0.24	1.6	0.98	1.05
prot_HORVU1Hr1G020690	tr|A0A287EUP1|A0A287EUP1_HORVV;tr|A0A287EUQ8|A0A287EUQ8_HORVV;HORVU1Hr1G020690.5	Peroxidase (EC 1.11.1.7)	heme binding	not assigned	2.94	2.66	3.13	5.29	2.94	1.79	0.76	2.33	0.7	3.95	3.35	2.69	1.17	3.55	2.18	2.47	2.78	1.51	2.32	1.36	2.8	2.26	2.03	2.03	2.73	2.54	3.14	3.18	3.19	4.26	1.85	4.2	2.24	1.86	0.63	1.95	2.18	2.59	3.19	2.38	3.1	1.97	0.64	1.59	1.94
prot_HORVU1Hr1G022810	HORVU1Hr1G022810.1;tr|A0A287EWS7|A0A287EWS7_HORVV;tr|A0A287EWU1|A0A287EWU1_HORVV	Uncharacterized protein	isomerase activity	not assigned	2.03	2.48	1.51	1.55	1.84	1.92	3.24	5.72	5.13	1.82	2	1.8	7.52	1.18	1.17	2.97	4.2	1.77	2.32	1.58	1.39	1.06	1.53	1.23	1.56	1.24	1.94	2	1.28	1.58	1.09	1.37	1.44	2.83	6.97	2.82	2.08	1.48	1.9	1.27	1.12	2.3	3.95	5.11	2.2
prot_HORVU1Hr1G023260	tr|A0A287EX42|A0A287EX42_HORVV;tr|A0A287EX51|A0A287EX51_HORVV;HORVU1Hr1G023260.1	Usp domain-containing protein	nan	not assigned	1.41	1.93	1.9	1.35	1.94	3.12	0.59	1.17	2.31	3.22	2.05	1.55	0.91	1.89	2.29	1.69	3.25	1.19	0.4	1.06	1.43	1.56	1.98	0.72	1.52	2.45	2.58	1.4	3.19	2.71	1.32	1.99	2.29	3.58	4.21	4.67	3.11	3.85	3.09	2.85	2.88	1.54	2.95	3.64	2.78
prot_HORVU1Hr1G027840	tr|A0A287F007|A0A287F007_HORVV;HORVU1Hr1G027840.2	VOC domain-containing protein	nan	not assigned	3.19	2.89	3.14	4.52	2.72	4.36	2.72	0.66	1.7	3.4	3.63	1.96	0.52	3.23	2.68	4.39	3.78	0.67	2.19	0.6	2.02	4.82	6.41	3.82	5.29	5	7.75	1.78	3.79	2.97	3.5	5.61	4.1	3.91	2.97	3.54	3.09	3.8	2.95	7.4	4.78	0.87	4.7	3.97	3.96
prot_HORVU1Hr1G038680	HORVU1Hr1G038680.8;tr|A0A287F6T5|A0A287F6T5_HORVV;tr|A0A287F6U7|A0A287F6U7_HORVV;tr|A0A287F6R3|A0A287F6R3_HORVV;tr|A0A287F6S1|A0A287F6S1_HORVV;tr|A0A287F6T0|A0A287F6T0_HORVV;tr|A0A287F6Q8|A0A287F6Q8_HORVV;tr|A0A287F6S6|A0A287F6S6_HORVV;tr|A0A287F6T3|A0A287F6T3_HORVV;tr|A0A287F6R7|A0A287F6R7_HORVV;tr|A0A287F6T9|A0A287F6T9_HORVV;tr|A0A287F6S2|A0A287F6S2_HORVV;tr|A0A287F6W2|A0A287F6W2_HORVV;tr|A0A28…	Uncharacterized protein	ATP binding	not assigned	1.87	1.31	1.84	0.86	1.31	1.79	1.78	2.76	1.65	2.19	1.91	1.88	0.86	1.27	1.24	0.87	2.58	1.11	2.11	0.99	1.52	1.24	1.54	1.16	1.3	0.98	1.8	2.36	1.36	1.85	1.24	1.04	1.27	1.36	1.5	1.99	1.94	1.83	2.07	1.36	1.44	1.45	2.15	1.85	1
prot_HORVU1Hr1G044740	tr|A0A287FCW5|A0A287FCW5_HORVV;tr|A0A287FCY8|A0A287FCY8_HORVV;HORVU1Hr1G044740.2	Uncharacterized protein	catalytic activity	not assigned	0.31	0.33	0.11	0.1	0.44	0.1	0.15	0.59	1.22	0.23	0.42	0.36	0.23	0.42	0.35	0.64	1.56	0.3	0.61	0.27	0.36	0.31	0.43	0.44	1.02	0.48	0.82	0.42	0.69	0.57	0.85	0.88	0.64	1.56	0.9	2.3	0.47	0.11	0.57	0.5	0.7	0.4	1.9	0.81	1.54
prot_HORVU1Hr1G044770	tr|A0A287FCX0|A0A287FCX0_HORVV;tr|A0A287FCW6|A0A287FCW6_HORVV;tr|M0WV26|M0WV26_HORVV;tr|A0A287FCW7|A0A287FCW7_HORVV;tr|A0A287FCZ3|A0A287FCZ3_HORVV;HORVU1Hr1G044770.1;tr|M0WV27|M0WV27_HORVV	Uncharacterized protein	catalytic activity	not assigned	0.07	0.08	0.07	0.06	0.28	0.07	1.45	0.76	0.78	0.07	0.07	0.07	0.15	0.06	0.06	1.03	0.08	0.2	0.06	0.18	0.06	0.05	0.06	0.05	0.42	0.05	0.06	0.07	0.13	0.06	0.05	0.06	0.06	0.07	0.64	0.7	0.06	0.24	0.07	0.06	0.06	0.26	0.81	0.74	0.68
prot_HORVU1Hr1G045520	tr|A0A287FDI6|A0A287FDI6_HORVV;tr|M0Y484|M0Y484_HORVV;HORVU1Hr1G045520.1;tr|A0A287FDK0|A0A287FDK0_HORVV;tr|A0A287FDI7|A0A287FDI7_HORVV;tr|A0A287FDK8|A0A287FDK8_HORVV	Uncharacterized protein	nan	not assigned	3.34	3	2.49	3.71	2.67	3.44	4.57	5.49	4.38	2.43	2.71	2.93	2.14	2.52	1.71	5.73	3.4	2.78	3.49	2.49	2.2	2.38	3.6	2.84	4.32	3.43	3.34	3.63	2.98	3.62	3.54	3.17	1.92	6.25	6.12	4.02	2.32	3.52	3.33	4.09	2.95	39.73	3.38	6.95	2.8
prot_HORVU1Hr1G046400	tr|A0A287FEE6|A0A287FEE6_HORVV;HORVU1Hr1G046400.1	AAI domain-containing protein	nan	not assigned	0.07	0.08	0.07	0.07	0.07	0.07	0.1	0.1	0.09	0.08	0.07	0.08	0.16	0.06	0.06	0.08	0.09	0.21	0.07	0.19	0.06	0.06	0.07	0.06	0.06	0.06	0.07	1.9	0.07	0.07	0.05	0.06	0.06	0.15	0.08	0.07	0.31	0.07	0.27	0.23	0.06	0.27	0.09	0.08	0.29
prot_HORVU1Hr1G050640	tr|A0A287FIJ0|A0A287FIJ0_HORVV;HORVU1Hr1G050640.1	PAP_fibrillin domain-containing protein	nan	not assigned	6.67	5.1	3.66	7.37	7.57	5.78	17.64	5.65	6.9	4.38	4.45	4.9	3.82	5.72	5.02	7.85	9.65	4.95	4.82	4.43	5.11	6.55	6.3	5.97	11.82	8.31	9.64	6.8	5.04	7.38	8.33	8.82	8.26	11.12	12.72	11.76	6.84	7.69	5.69	9.78	11.11	6.44	13.45	13.73	12.61
prot_HORVU1Hr1G051700	tr|A0A287FK14|A0A287FK14_HORVV;tr|M0V4R1|M0V4R1_HORVV;HORVU1Hr1G051700.6	CAAD domain-containing protein	nan	not assigned	1.74	0.86	1.67	1.77	1.48	0.75	1.09	1.07	3.04	2.88	2.35	4.31	1.68	3.25	0.67	0.85	0.94	2.18	0.74	1.95	1.62	0.64	2.31	0.62	0.68	2.23	2.68	0.81	0.73	0.72	0.57	0.71	0.67	0.77	0.91	0.77	0.74	0.81	0.77	0.68	0.68	2.83	0.92	0.88	0.79
prot_HORVU1Hr1G052780	tr|A0A287FL65|A0A287FL65_HORVV;tr|A0A287FL69|A0A287FL69_HORVV;tr|M0W6T7|M0W6T7_HORVV;tr|A0A287FL75|A0A287FL75_HORVV;tr|A0A287FL70|A0A287FL70_HORVV;HORVU1Hr1G052780.11;tr|A0A287FL96|A0A287FL96_HORVV	Uncharacterized protein	nan	not assigned	0.43	0.1	0.09	0.08	0.09	0.37	0.13	0.13	0.12	0.26	0.09	0.27	0.2	0.08	0.08	0.2	0.4	0.26	0.09	0.23	0.28	0.43	0.24	0.07	0.08	0.07	0.39	0.09	0.08	0.25	0.07	0.33	0.08	0.45	0.11	0.32	0.09	0.51	0.42	0.08	0.23	0.34	0.11	0.1	0.09
prot_HORVU1Hr1G055480	HORVU1Hr1G055480.1;tr|A0A287FPI1|A0A287FPI1_HORVV;tr|A0A287FPH8|A0A287FPH8_HORVV	Uncharacterized protein	RNA binding	not assigned	0.29	0.44	0.23	0.22	0.28	0.32	0.15	0.15	0.14	0.38	0.3	0.27	0.24	0.27	0.2	0.31	0.36	0.31	0.4	0.28	0.29	0.28	0.24	0.43	0.43	0.21	0.26	0.32	0.52	0.68	0.57	0.63	0.28	0.7	0.51	0.55	0.51	0.92	0.58	0.36	0.46	0.41	0.93	0.47	0.36
prot_HORVU1Hr1G057170	tr|M0WV50|M0WV50_HORVV;tr|A0A287FR63|A0A287FR63_HORVV;tr|A0A287FR78|A0A287FR78_HORVV;tr|A0A287FR39|A0A287FR39_HORVV;tr|A0A287FR53|A0A287FR53_HORVV;HORVU1Hr1G057170.11;tr|A0A287FR46|A0A287FR46_HORVV;tr|A0A287FR58|A0A287FR58_HORVV	nan	nan	not assigned	0.14	0.16	0.15	0.14	0.14	0.14	0.21	0.2	0.19	0.5	0.47	0.41	0.32	0.13	0.12	0.41	0.18	0.42	0.42	0.37	0.13	0.12	0.13	0.27	0.26	0.12	0.32	0.15	0.14	0.13	0.11	0.13	0.13	0.14	0.17	0.14	0.14	0.15	0.15	0.13	0.13	0.54	0.17	0.17	0.15
prot_HORVU1Hr1G062110	tr|F2DSV5|F2DSV5_HORVV;tr|A0A287FWB2|A0A287FWB2_HORVV;HORVU1Hr1G062110.1;tr|A0A287FWB7|A0A287FWB7_HORVV	nan	nan	not assigned	1.62	1.83	1.49	0.82	1.16	1.6	1.69	0.6	1.42	1.52	1.96	1.57	0.94	1.38	1.24	1.89	2.15	1.22	2.14	1.09	1.5	2.24	1.64	1.48	2.75	1.25	1.76	2.42	1.8	2.13	2.62	1.88	0.95	1.94	3.21	2.14	2.44	2.2	2.17	1.93	1.99	1.59	3	2.68	1.82
prot_HORVU1Hr1G066240	HORVU1Hr1G066240.1;tr|A0A287G0K9|A0A287G0K9_HORVV;tr|A0A287G0K8|A0A287G0K8_HORVV;tr|A0A287G0K7|A0A287G0K7_HORVV;tr|A0A287G0L0|A0A287G0L0_HORVV	Flavodoxin-like domain-containing protein	FMN binding	not assigned	1.33	1.97	1.37	1.33	1.42	1.61	3.09	2.11	2.2	1.89	1.5	1.94	1.3	1.8	1.35	2.22	3.38	1.69	1.16	1.51	1.56	1.5	1.77	1	1.81	2.06	2.64	1.48	2.35	2.19	0.97	2	1.78	3.67	2.01	3.47	1.78	2.44	2.34	1.13	1.88	2.2	3.68	0.68	2.07
prot_HORVU1Hr1G068500	tr|A0A287G2J0|A0A287G2J0_HORVV;tr|A0A287DU56|A0A287DU56_HORVV;tr|A0A287G2J3|A0A287G2J3_HORVV;HORVU1Hr1G068500.1;tr|A0A287G2K4|A0A287G2K4_HORVV;tr|A0A287DU48|A0A287DU48_HORVV;tr|A0A287DU44|A0A287DU44_HORVV;HORVU0Hr1G001170.1	Uncharacterized protein	nan	not assigned	0.12	0.13	0.12	0.43	0.5	0.11	0.17	0.16	0.15	0.66	0.12	0.13	0.26	0.11	0.34	0.13	0.14	0.34	0.11	0.3	0.42	0.1	0.42	0.09	0.1	0.09	0.11	0.12	0.47	0.11	0.09	0.4	0.43	0.12	0.14	0.12	0.23	0.38	0.36	0.23	0.7	0.44	0.14	0.13	0.12
prot_HORVU1Hr1G070690	tr|A0A287G4N5|A0A287G4N5_HORVV;tr|F2DAA1|F2DAA1_HORVV;HORVU1Hr1G070690.1	Uncharacterized protein	nan	not assigned	1.82	0.28	1.32	0.23	1.16	1.51	0.35	0.34	0.32	1.54	1.61	1.34	0.54	1.03	0.21	0.27	0.3	0.7	1.46	0.63	1.12	1.04	1.22	0.8	0.22	0.2	0.24	1.36	0.23	0.98	0.18	0.86	0.21	0.24	0.29	0.25	0.72	0.26	1.42	0.22	0.44	0.91	0.3	0.28	0.25
prot_HORVU1Hr1G072250	tr|F2DC79|F2DC79_HORVV;HORVU1Hr1G072250.1	nan	nan	not assigned	0.11	0.12	0.11	0.1	0.1	0.1	0.15	0.15	0.14	0.11	0.11	0.11	0.24	0.1	0.09	0.12	0.82	0.31	0.45	0.28	0.1	0.09	0.1	0.08	0.62	0.09	0.1	0.24	0.42	0.1	0.08	0.43	0.09	0.44	0.13	0.11	0.1	0.27	0.11	0.09	0.09	0.4	0.13	0.12	0.11
prot_HORVU1Hr1G076420	HORVU1Hr1G076420.1;tr|A0A287GB07|A0A287GB07_HORVV;tr|A0A287GB16|A0A287GB16_HORVV	Uncharacterized protein	2',3'-cyclic-nucleotide 3'-phosphodiesterase activity	not assigned	0.04	0.04	0.04	0.03	0.04	0.12	0.05	0.05	0.05	0.1	0.11	0.04	0.09	0.1	0.03	0.13	0.1	0.11	0.04	0.1	0.03	0.1	0.09	0.03	0.03	0.03	0.04	0.04	0.03	0.12	0.03	0.03	0.03	0.04	0.04	0.04	0.24	0.04	0.04	0.03	0.03	0.15	0.04	0.04	0.04
prot_HORVU1Hr1G076460	tr|M0USD8|M0USD8_HORVV;tr|A0A287GB25|A0A287GB25_HORVV;HORVU1Hr1G076460.3	nan	nan	not assigned	0.17	0.19	0.18	0.16	0.17	0.54	0.25	0.24	0.23	0.18	0.17	0.19	0.38	0.68	0.48	0.19	0.43	0.5	0.35	0.44	0.16	0.14	0.51	0.62	0.6	0.14	0.4	0.18	0.16	0.16	0.13	0.56	0.15	0.17	0.21	0.17	0.17	0.18	0.17	0.15	0.4	0.65	0.21	0.2	0.18
prot_HORVU1Hr1G079270	HORVU1Hr1G079270.2	nan	nan	not assigned	1.01	0.1	0.09	0.34	0.27	0.08	0.12	0.84	0.55	0.27	0.54	0.55	0.19	0.58	0.18	0.7	0.11	0.25	0.44	0.22	0.08	0.07	0.23	0.39	0.07	0.26	0.35	0.58	0.08	0.16	0.21	0.2	0.07	0.33	0.94	0.09	0.17	0.64	0.22	0.18	0.45	0.33	0.1	0.1	0.09
prot_HORVU1Hr1G080980	tr|A0A287GGR3|A0A287GGR3_HORVV;tr|M0WMM0|M0WMM0_HORVV;HORVU1Hr1G080980.2;tr|A0A287GGQ2|A0A287GGQ2_HORVV;tr|M0WMM1|M0WMM1_HORVV	HABP4_PAI-RBP1 domain-containing protein	RNA binding	not assigned	1.48	2.31	2.37	1.33	1.98	1.54	0.42	0.41	1.06	2.67	1.96	1.86	0.65	1.43	1.45	1.11	1.46	0.84	1.35	0.75	1.72	1.26	2.14	0.83	0.26	0.48	0.81	1.98	1.37	2.38	0.64	1.35	0.98	1.74	1.31	1.12	2.23	2.16	2.5	1.26	1.5	1.1	1.45	0.96	1.8
prot_HORVU1Hr1G081280	tr|A0A287GGY5|A0A287GGY5_HORVV;tr|A0A287GGX8|A0A287GGX8_HORVV;tr|A0A287GGW6|A0A287GGW6_HORVV;tr|A0A287GGW7|A0A287GGW7_HORVV;tr|M0YMF1|M0YMF1_HORVV;HORVU1Hr1G081280.1;tr|A0A287GGW2|A0A287GGW2_HORVV	Tubulin alpha chain	GTPase activity	not assigned	2.15	0.8	4.26	2.89	2.25	0.7	1.01	1	0.94	4.22	2.2	3.24	1.56	1.6	2.11	0.79	3.13	2.03	2.73	1.82	0.66	0.6	2	1.45	3.52	1.83	1.91	2.93	0.68	3.23	0.53	2.01	0.63	3.04	2.83	3.29	3.66	0.76	0.72	1.27	1.4	2.64	3.9	2.95	2.61
prot_HORVU1Hr1G083910	tr|A0A287GJ73|A0A287GJ73_HORVV;HORVU1Hr1G083910.1	Uncharacterized protein	oxidoreductase activity	not assigned	0.09	0.1	0.54	0.76	0.54	0.95	2.2	1.98	1.31	0.61	0.37	0.09	0.19	0.8	0.07	0.47	0.52	0.25	0.71	0.22	0.08	0.37	0.48	0.42	0.84	0.07	0.51	0.09	0.24	0.08	0.06	0.58	0.15	0.49	1.06	0.42	0.08	0.09	0.43	0.6	0.36	0.33	0.1	0.1	0.5
prot_HORVU1Hr1G085660	tr|A0A287GKJ2|A0A287GKJ2_HORVV;HORVU1Hr1G085660.1	GFO_IDH_MocA domain-containing protein	oxidoreductase activity	not assigned	0.1	0.11	0.26	0.37	0.31	0.1	0.14	0.14	0.41	0.11	0.3	0.11	0.23	0.09	0.34	0.52	0.12	0.29	0.1	0.26	0.22	0.08	0.24	0.16	0.32	0.34	0.39	0.23	0.36	0.27	0.28	0.43	0.29	0.64	0.12	0.68	0.32	0.36	0.34	0.34	0.4	0.38	0.12	0.12	0.51
prot_HORVU1Hr1G090710	tr|A0A287GP95|A0A287GP95_HORVV;tr|A0A287GPF4|A0A287GPF4_HORVV;tr|A0A287GPA0|A0A287GPA0_HORVV;HORVU1Hr1G090710.12;tr|A0A287GPD9|A0A287GPD9_HORVV;tr|A0A287GPA8|A0A287GPA8_HORVV;tr|A0A287GP91|A0A287GP91_HORVV;tr|A0A287GPE9|A0A287GPE9_HORVV;tr|A0A287GPC3|A0A287GPC3_HORVV;tr|A0A287GPD3|A0A287GPD3_HORVV;tr|A0A287GPA1|A0A287GPA1_HORVV	Malate dehydrogenase (EC 1.1.1.37)	L-malate dehydrogenase activity	not assigned	15.5	16.75	15.84	8.64	15.15	16.66	10.41	12.13	8.66	17.73	22	18.8	7.21	17.55	14.14	15.03	24.7	9.34	24.4	8.36	18.36	17.06	21.16	17.38	25.45	16.49	26.14	16.86	15.64	22.93	20.37	20.27	16.62	24.35	20.56	24.28	22.43	19.75	15.68	21.27	20.11	12.16	19.45	11.91	15.38
prot_HORVU1Hr1G090720	tr|A0A287GPB7|A0A287GPB7_HORVV;HORVU1Hr1G090720.1	Ldh_1_N domain-containing protein	L-malate dehydrogenase activity	not assigned	7.28	10.19	8.35	6.39	10.16	12.15	8.12	6.19	2.83	7.29	9.34	11.91	2.35	7.8	8.38	6.49	11.92	3.05	12.62	2.73	11.65	14.02	10.84	11.79	16.16	8.68	13.83	8.78	16.85	19.45	22.51	15.09	14.86	20.1	9.72	20.53	15.69	17.2	16.04	12.94	12.18	43.56	15.51	6.66	14.38
prot_HORVU1Hr1G094100	tr|F2DNM8|F2DNM8_HORVV;HORVU1Hr1G094100.1;tr|F2DT26|F2DT26_HORVV;tr|A0A287GTD1|A0A287GTD1_HORVV;tr|M0YVX6|M0YVX6_HORVV;tr|A0A287GT98|A0A287GT98_HORVV;tr|A0A287GT63|A0A287GT63_HORVV	nan	nan	not assigned	0.27	0.53	0.43	0.09	0.35	0.22	0.13	0.13	0.12	0.41	0.26	0.47	0.2	0.08	0.32	0.1	0.11	0.27	0.09	0.24	0.34	0.27	0.29	0.07	0.08	0.07	0.09	0.72	0.38	0.71	0.07	0.24	0.16	0.09	0.11	0.09	0.43	0.42	0.55	0.22	0.27	0.35	0.11	0.1	0.09
prot_HORVU2Hr1G002600	tr|A0A287GWQ9|A0A287GWQ9_HORVV;HORVU2Hr1G002600.1	Uncharacterized protein	nan	not assigned	1.14	1.73	0.68	0.2	0.21	0.73	0.31	0.3	0.28	1.17	1.22	1.12	0.47	0.79	0.45	0.57	0.61	0.62	1.68	0.55	1.17	0.77	1.2	0.98	0.58	0.45	0.53	1.2	0.63	1.55	1.18	0.78	0.54	0.56	0.26	0.77	1.37	1.35	0.94	0.77	0.73	0.8	1.47	0.66	0.67
prot_HORVU2Hr1G005510	tr|A0A287GYR1|A0A287GYR1_HORVV;tr|A0A287GYQ9|A0A287GYQ9_HORVV;tr|A0A287GYV6|A0A287GYV6_HORVV;HORVU2Hr1G005510.3	Stress-response A/B barrel domain-containing protein	nan	not assigned	0.48	1.32	1.05	0.31	0.66	0.54	0.91	0.16	0.15	1.25	1.07	0.95	0.25	0.4	0.1	0.47	0.61	0.33	0.94	0.29	0.56	0.09	0.46	0.48	0.1	0.24	0.45	1.02	0.11	0.11	0.08	0.23	0.1	0.11	0.13	0.11	0.75	0.12	0.11	0.29	0.2	0.43	0.14	0.13	0.12
prot_HORVU2Hr1G005600	HORVU2Hr1G005600.2;tr|A0A287GYS8|A0A287GYS8_HORVV;HORVU2Hr1G005530.2;tr|A0A287GYR4|A0A287GYR4_HORVV;tr|A0A287GYT0|A0A287GYT0_HORVV;tr|A0A287REH7|A0A287REH7_HORVV;HORVU5Hr1G059570.2;tr|A0A287RDZ8|A0A287RDZ8_HORVV	Uncharacterized protein	nan	not assigned	3.77	4.79	3.98	2.48	2.23	3.39	0.79	0.46	0.53	3.55	3.44	4.44	0.36	2.41	2.74	0.96	0.64	0.46	3.31	0.42	3.55	3.06	3.86	1.57	0.68	1.06	1.55	4.57	2.71	3.63	1.22	1.82	1.93	1.49	0.19	1.04	4.54	4.05	4.15	2.32	2.67	0.61	0.19	1.1	0.85
prot_HORVU2Hr1G006280	tr|A0A287GZB1|A0A287GZB1_HORVV;tr|A0A287GZG5|A0A287GZG5_HORVV;tr|A0A287GZC7|A0A287GZC7_HORVV;tr|A0A287GZB2|A0A287GZB2_HORVV;tr|A0A287GZD8|A0A287GZD8_HORVV;HORVU2Hr1G006280.15;tr|A0A287GZA5|A0A287GZA5_HORVV;tr|A0A287GZD7|A0A287GZD7_HORVV	Uncharacterized protein	nan	not assigned	1.45	1.81	0.97	1.09	0.52	1.49	0.99	0.89	1.28	1.43	2.01	1.84	0.59	0.98	1.15	1.37	1.74	0.76	2.09	0.68	1.14	1.32	1.46	1.17	1.41	1.01	1.36	1.62	0.86	2.13	1.17	1.29	1.33	1	1.14	1.52	2.25	1.61	1.29	1.6	1.95	1	1.72	1.09	1.4
prot_HORVU2Hr1G007570	tr|F2DT93|F2DT93_HORVV;tr|A0A287H0C1|A0A287H0C1_HORVV;tr|A0A287H0A8|A0A287H0A8_HORVV;tr|M0VNW9|M0VNW9_HORVV;HORVU2Hr1G007570.1;tr|A0A287H089|A0A287H089_HORVV	nan	nan	not assigned	0.29	0.47	0.37	0.14	0.49	1.1	9.2	12.74	9.43	0.35	0.39	0.44	0.06	0.32	0.04	5.93	22.77	0.08	0.42	0.07	0.02	0.14	0.22	0.02	0.61	0.19	0.4	0.63	1.79	1.07	0.93	1.73	0.54	7.06	19.91	10.05	0.78	0.64	0.67	0.53	0.26	0.1	14.66	4.44	5.74
prot_HORVU2Hr1G009850	tr|A0A287H177|A0A287H177_HORVV;tr|A0A287H174|A0A287H174_HORVV;tr|A0A287H191|A0A287H191_HORVV;tr|M0X6V5|M0X6V5_HORVV;tr|A0A287H190|A0A287H190_HORVV;HORVU2Hr1G009850.5;tr|A0A287QU77|A0A287QU77_HORVV;tr|A0A287X5U0|A0A287X5U0_HORVV;tr|A0A287X5Y5|A0A287X5Y5_HORVV;tr|A0A287QUM8|A0A287QUM8_HORVV;HORVU7Hr1G085370.1;HORVU5Hr1G034930.2;tr|A0A287H169|A0A287H169_HORVV	Uncharacterized protein	nan	not assigned	0.3	0.34	0.32	0.29	0.71	0.3	0.43	0.43	0.4	0.32	0.3	0.33	0.67	0.28	0.26	0.34	0.37	0.87	0.29	0.78	0.28	0.25	0.28	0.88	0.27	0.25	0.29	0.32	0.82	0.96	1.24	0.28	0.62	0.3	0.36	0.61	0.29	1.58	1.13	0.77	1.46	1.13	0.37	0.35	0.31
prot_HORVU2Hr1G018510	HORVU2Hr1G018510.1	nan	nan	not assigned	0.14	0.15	0.14	0.13	0.13	0.68	4.22	5.42	3.41	0.15	0.13	0.3	0.3	0.12	0.12	4.39	3.35	0.39	0.13	0.35	0.12	0.11	0.13	0.11	0.12	0.11	0.13	0.36	0.72	0.13	0.82	1.2	0.76	5.2	16.51	5.31	0.13	0.89	1.42	0.12	0.64	0.51	10.75	7.85	4.48
prot_HORVU2Hr1G018730	HORVU2Hr1G018730.7;tr|A0A287H8S5|A0A287H8S5_HORVV;tr|F2CRS4|F2CRS4_HORVV;tr|A0A287H8Q7|A0A287H8Q7_HORVV;tr|A0A287H8N5|A0A287H8N5_HORVV;tr|A0A287H8R5|A0A287H8R5_HORVV;tr|A0A287H8Q2|A0A287H8Q2_HORVV;tr|M0XWE2|M0XWE2_HORVV	Thioredoxin domain-containing protein	antioxidant activity	not assigned	1.51	0.99	1.13	0.83	0.81	0.81	0.36	0.35	0.33	1.21	1.26	1.06	0.55	1.3	0.68	0.56	0.95	0.72	0.24	0.64	1	1.1	1.19	0.54	0.22	0.78	0.89	1.55	1.09	1.82	0.41	1.29	1.16	1.1	0.3	0.88	1.43	1.69	1.18	1.6	1.02	0.94	1.7	0.29	0.95
prot_HORVU2Hr1G019580	HORVU2Hr1G019580.1	nan	nan	not assigned	0.58	0.5	0.36	0.35	0.46	0.81	0.77	1.31	1.84	0.33	0.31	0.61	0.24	0.44	0.52	0.77	0.86	0.31	0.33	0.27	0.26	0.58	0.58	0.68	0.62	0.46	0.77	0.45	0.2	0.22	0.53	0.35	0.31	1.02	2.93	0.87	0.37	0.38	0.34	0.48	0.68	0.4	0.62	2.52	0.48
prot_HORVU2Hr1G022680	tr|A0A287HCQ2|A0A287HCQ2_HORVV;HORVU2Hr1G022680.11;tr|A0A287HCK5|A0A287HCK5_HORVV;tr|A0A287HCH9|A0A287HCH9_HORVV;tr|A0A287HCQ6|A0A287HCQ6_HORVV;tr|A0A287HCI9|A0A287HCI9_HORVV	Uncharacterized protein	unfolded protein binding	not assigned	1.45	1.1	1.04	1.32	1.74	2.37	5.06	5.3	6.74	1.6	1.61	1.79	0.86	1.88	1.68	2.63	3.49	1.12	1.11	1	1.62	1.71	1.11	0.84	0.91	2.01	1.67	1.34	1.49	1.63	1.85	1.78	1.75	2.56	1	3.33	1.88	1.69	1.52	1.17	2.12	1.46	3.51	1.05	3.04
prot_HORVU2Hr1G024280	tr|A0A287HE99|A0A287HE99_HORVV;HORVU2Hr1G024280.2	Peroxidase (EC 1.11.1.7)	heme binding	not assigned	12.85	6.24	5.58	8.49	3.62	12.45	41.07	22.7	17.77	7.56	4.35	4.53	0.67	4.55	1.19	27.07	33.27	0.87	0.3	0.78	0.56	2.23	2.59	3.06	8.03	2.51	3.97	3.45	6	10.66	8.97	25.85	9.76	17.69	51.57	19.93	3.06	7.41	11.41	5.77	6.51	1.13	43.07	30.64	25.39
prot_HORVU2Hr1G028670	tr|A0A287HIE8|A0A287HIE8_HORVV;tr|A0A287HII1|A0A287HII1_HORVV;HORVU2Hr1G028670.1;tr|A0A287HI33|A0A287HI33_HORVV;tr|A0A287HI70|A0A287HI70_HORVV;HORVU2Hr1G028660.3;tr|A0A287HIE4|A0A287HIE4_HORVV	Uncharacterized protein	serine-type endopeptidase inhibitor activity	not assigned	1.43	0.69	0.58	0.95	0.56	0.94	0.24	0.23	0.22	1.1	1.53	0.74	0.37	0.43	0.14	0.18	0.89	0.48	0.16	0.42	0.15	0.14	0.4	0.13	0.15	0.38	0.16	0.17	2.36	1.61	0.12	3.15	0.94	3.72	3.48	1.25	0.52	1.96	1.53	0.51	0.7	0.62	1.79	0.19	0.71
prot_HORVU2Hr1G028720	HORVU2Hr1G028720.4	nan	nan	not assigned	5.46	3.86	2.97	4.86	3.72	4.22	2.36	3.47	3.25	4.9	4.12	3.32	0.61	3.17	0.76	3.14	5.59	0.79	0.27	0.71	1.09	1.63	2.12	0.22	0.49	1.21	1.55	4.65	9.32	8.45	2.14	10.6	7.57	12.28	12.22	8.03	3.4	8.46	7.24	5.74	5.3	1.03	13.29	2.97	6.87
prot_HORVU2Hr1G028980	tr|A0A287HIL4|A0A287HIL4_HORVV;HORVU2Hr1G028980.1	Amino_oxidase domain-containing protein	oxidoreductase activity	not assigned	0.49	0.98	0.64	0.69	0.66	0.69	2.23	5.61	3.6	0.87	0.7	0.86	0.44	0.83	0.66	1.55	1.79	0.58	0.46	0.52	0.58	0.9	0.66	0.55	0.52	1.02	0.77	0.43	1.56	0.85	0.58	1.18	1.25	1.31	0.24	1.08	1.06	1.48	1.4	0.54	1.03	0.75	1.29	0.95	1.34
prot_HORVU2Hr1G031910	tr|A0A287HL55|A0A287HL55_HORVV;tr|A0A287HL12|A0A287HL12_HORVV;tr|A0A287HLD6|A0A287HLD6_HORVV;tr|A0A287HLC9|A0A287HLC9_HORVV;HORVU2Hr1G031910.3	Stress-response A/B barrel domain-containing protein	nan	not assigned	0.66	0.27	0.39	0.26	0.38	0.59	1.46	3.26	0.95	0.39	0.4	0.5	0.19	0.38	0.43	0.65	1.08	0.24	0.17	0.22	0.36	0.37	0.43	0.33	0.43	0.35	0.58	0.53	0.94	0.39	0.67	0.53	0.3	0.58	0.1	0.38	0.35	0.09	0.31	0.36	0.39	0.32	0.29	0.1	0.09
prot_HORVU2Hr1G041270	HORVU2Hr1G041270.2;tr|A0A287HTA9|A0A287HTA9_HORVV	Chlorophyll a-b binding protein, chloroplastic	chlorophyll binding	not assigned	0.72	2.8	7.11	33.9	7.74	0.14	0.46	0.17	5.3	11.14	0.96	3.5	0.05	5.23	27.65	4.22	1.08	0.07	1.26	0.06	4.62	0.86	3.05	0.02	0.04	38.34	4.86	2.94	33.4	0.94	0.01	16.03	28.82	6.05	1.36	1.98	0.98	6.18	4.25	1.88	3.95	0.09	1.75	1.97	6.71
prot_HORVU2Hr1G041280	HORVU2Hr1G041280.1	nan	nan	not assigned	0.45	4.13	4.57	18.33	8.39	0.09	1.44	0.37	4.36	12.88	0.97	2.94	0.2	6.42	20.72	7.27	2.58	0.26	1.57	0.23	3.4	0.9	4.23	0.07	0.38	31.43	4.01	2.99	23.78	1.22	0.06	14.5	26.77	4.95	1.16	2.14	1.38	6.65	5.31	0.71	3.4	0.34	2.17	2.09	7.52
prot_HORVU2Hr1G042480	HORVU2Hr1G042480.1;tr|A0A287HU01|A0A287HU01_HORVV;tr|A0A287HTR4|A0A287HTR4_HORVV;HORVU2Hr1G042460.1;tr|A0A287HU17|A0A287HU17_HORVV	Usp domain-containing protein	nan	not assigned	0.5	0.83	0.1	0.55	0.46	0.96	1.29	0.54	0.81	0.37	0.32	0.34	0.22	0.09	0.17	0.11	0.47	0.28	0.4	0.25	0.23	0.34	0.27	0.08	0.08	0.08	0.35	0.39	0.25	0.09	0.46	0.09	0.24	0.1	1.88	0.51	0.22	0.5	0.1	0.45	0.08	0.37	0.78	1.55	0.52
prot_HORVU2Hr1G043360	tr|A0A287HUF7|A0A287HUF7_HORVV;HORVU2Hr1G043360.2	Uncharacterized protein	nan	not assigned	0.22	0.8	1.31	1.16	2.11	1.31	0.31	0.31	0.29	0.83	0.84	0.68	0.49	1.34	0.63	1.61	0.93	0.63	1.86	0.57	1.26	0.8	0.99	1	0.86	0.47	0.89	0.72	0.21	0.21	0.5	0.42	0.58	0.22	0.26	0.22	0.21	0.23	0.45	1.18	0.66	0.82	0.27	0.25	0.23
prot_HORVU2Hr1G046530	tr|A0A287HWT2|A0A287HWT2_HORVV;tr|A0A287HWX4|A0A287HWX4_HORVV;tr|A0A287HWV4|A0A287HWV4_HORVV;HORVU2Hr1G046530.1;tr|A0A287HWI3|A0A287HWI3_HORVV	Uncharacterized protein	nan	not assigned	1.66	1.81	1.21	0.97	1.31	1.15	1.66	1.4	0.3	1.76	1.81	1.63	0.5	1.27	1.33	1.34	0.28	0.65	1.6	0.59	1.27	1.33	1.67	1.38	0.7	0.81	1.12	1.56	1.08	1.62	0.87	0.7	1.15	0.64	0.27	0.71	1.82	2.37	1.73	1.54	1.06	0.85	0.28	0.53	0.61
prot_HORVU2Hr1G049560	tr|A0A287HZ69|A0A287HZ69_HORVV;HORVU2Hr1G049560.1	Uncharacterized protein	nan	not assigned	0.17	0.49	0.18	0.45	0.17	0.17	0.25	0.24	0.23	0.18	0.17	0.19	0.38	0.16	0.15	0.72	0.21	0.5	0.17	0.45	0.16	0.31	0.16	0.32	0.46	0.33	0.58	0.64	0.16	0.16	0.35	0.43	0.15	0.54	0.75	0.35	0.17	0.18	0.17	0.15	0.15	0.65	0.21	0.89	0.18
prot_HORVU2Hr1G059380	HORVU2Hr1G059380.2;tr|A0A287I4H5|A0A287I4H5_HORVV;tr|A0A287I4D2|A0A287I4D2_HORVV	Uncharacterized protein	mRNA binding	not assigned	7.37	8.77	7.57	3.95	4.47	5.38	0.3	0.81	1.94	7.08	6.55	6.53	0.46	3.75	4.54	2.73	1.68	0.6	10	0.53	5.84	4.49	7.51	5.81	3.08	2	3.09	8.99	4.45	5.87	5.23	3.58	3.15	2.14	2.41	1.51	7.99	6.96	6.65	5.58	4.18	0.78	0.51	5.47	1.41
prot_HORVU2Hr1G059620	tr|A0A287I4A9|A0A287I4A9_HORVV;HORVU2Hr1G059620.1	ML domain-containing protein	sterol binding	not assigned	0.58	0.88	0.19	0.17	0.56	0.18	2.37	3.38	2.09	0.19	0.18	0.46	0.4	0.17	0.16	1.28	1.32	0.53	0.18	0.47	0.17	0.15	0.68	0.15	0.16	0.71	0.87	0.58	0.17	0.17	0.14	0.77	0.16	1.28	1.61	0.97	0.18	0.19	0.55	0.16	0.16	0.69	1.57	1.23	0.94
prot_HORVU2Hr1G060710	tr|A0A287I560|A0A287I560_HORVV;tr|M0XN71|M0XN71_HORVV;HORVU2Hr1G060710.1;tr|A0A287I5C0|A0A287I5C0_HORVV;tr|A0A287I590|A0A287I590_HORVV;tr|M0XN72|M0XN72_HORVV;tr|A0A287I5C3|A0A287I5C3_HORVV;tr|A0A287I5H3|A0A287I5H3_HORVV	Aldo_ket_red domain-containing protein	oxidoreductase activity	not assigned	0.68	0.66	0.73	0.67	0.87	1.05	1.44	0.97	0.95	0.51	1.14	1.06	0.53	0.72	0.82	0.73	1.53	0.69	1.18	0.61	0.56	0.85	0.76	0.81	1.13	0.77	0.94	1	0.72	0.89	0.68	0.76	0.64	0.71	0.29	0.93	1.4	0.84	0.77	0.95	0.9	0.89	1.02	0.28	1.15
prot_HORVU2Hr1G060730	tr|M0Y569|M0Y569_HORVV;HORVU2Hr1G060730.2;tr|A0A287I5I4|A0A287I5I4_HORVV;tr|A0A287I599|A0A287I599_HORVV;tr|M0Y571|M0Y571_HORVV;tr|A0A287I5I3|A0A287I5I3_HORVV;tr|A0A287I582|A0A287I582_HORVV;tr|A0A287I5J4|A0A287I5J4_HORVV;tr|A0A287I5I8|A0A287I5I8_HORVV	nan	nan	not assigned	0.6	0.61	0.6	0.94	1.12	1.12	1.79	0.18	1.11	0.67	0.62	0.76	4.29	1.15	0.89	1.52	1.68	0.38	0.81	0.34	0.24	1.24	1.3	0.82	1.68	1.51	1.88	0.68	1.42	0.57	0.81	1.14	0.11	1.62	1.31	1.75	0.85	0.55	0.74	0.98	1.25	0.5	2.02	3.01	0.13
prot_HORVU2Hr1G063460	tr|A0A287I773|A0A287I773_HORVV;tr|F2CRE9|F2CRE9_HORVV;tr|A0A287I6W1|A0A287I6W1_HORVV;HORVU2Hr1G063460.4;tr|A0A287I768|A0A287I768_HORVV	Peroxidase	heme binding	not assigned	0.34	0.35	0.41	0.62	0.1	0.42	0.15	0.15	0.14	0.32	0.36	0.38	0.24	0.43	0.35	0.35	0.36	0.31	0.36	0.28	0.56	0.33	0.26	0.38	0.46	0.18	0.5	0.67	0.29	0.33	0.08	0.23	0.33	0.11	0.13	0.11	0.1	0.3	0.11	0.45	0.33	0.41	0.13	0.12	0.26
prot_HORVU2Hr1G066320	tr|F2E128|F2E128_HORVV;HORVU2Hr1G066320.1	nan	nan	not assigned	4.08	4.65	3.39	2.52	2.71	2.37	0.59	1.17	0.54	3.4	3.17	3.59	7.87	2.74	2.08	1.83	1.96	1.18	4.43	1.06	4.89	3.32	2.67	4.19	2.81	1.23	2.43	3.33	1.65	3.13	3.5	2.7	2.77	2.8	5.16	2.23	4.63	3.42	3.39	3.79	3.08	1.54	3.42	5.32	0.43
prot_HORVU2Hr1G071860	tr|A0A287IEJ3|A0A287IEJ3_HORVV;tr|A0A287IEI9|A0A287IEI9_HORVV;tr|A0A287IEH1|A0A287IEH1_HORVV;tr|A0A287IEE1|A0A287IEE1_HORVV;HORVU2Hr1G071860.2	NAD(P)-bd_dom domain-containing protein	nan	not assigned	1.45	2.34	2.28	1.99	2.38	2.64	3.36	2.43	4.39	2.06	2.56	2.16	1.19	2.45	1.76	3.38	4.04	1.54	1.81	1.38	1.23	2.65	2.09	1.87	3.2	3.33	3.9	1.15	2.46	2.17	1.51	3.03	2.2	4.09	2.89	5.28	1.8	2.46	2.36	2.09	2.4	2	4.11	2.68	4.25
prot_HORVU2Hr1G072010	tr|A0A287IEP3|A0A287IEP3_HORVV;tr|M0Y3E9|M0Y3E9_HORVV;HORVU2Hr1G072010.1;tr|A0A287IEM0|A0A287IEM0_HORVV;tr|A0A287IEP0|A0A287IEP0_HORVV;tr|A0A287IEJ2|A0A287IEJ2_HORVV	SAM domain-containing protein	nan	not assigned	0.35	0.4	1.17	1.27	1.39	0.21	0.39	0.04	0.04	1.42	0.43	0.5	0.07	0.75	0.82	0.54	0.45	0.09	0.2	0.08	1.09	0.14	0.71	0.02	0.08	0.92	0.32	0.82	0.89	0.41	0.05	0.9	0.78	0.6	0.03	0.15	0.63	1.13	0.84	0.47	1.05	0.12	0.45	0.03	0.92
prot_HORVU2Hr1G076010	tr|A0A287IHY4|A0A287IHY4_HORVV;tr|A0A287II26|A0A287II26_HORVV;tr|A0A287II29|A0A287II29_HORVV;HORVU2Hr1G076010.6;tr|A0A287IHY6|A0A287IHY6_HORVV;tr|A0A287II34|A0A287II34_HORVV	PsbP domain-containing protein	calcium ion binding	not assigned	0.81	0.93	0.77	0.58	0.72	0.26	1.75	0.37	0.35	0.82	0.83	0.72	0.58	0.8	0.23	0.77	1.08	0.75	0.74	0.67	0.65	0.6	0.6	0.68	0.23	0.65	0.82	0.81	0.67	0.73	0.67	0.24	0.7	1.1	1.92	0.96	0.51	1.07	0.26	0.96	0.67	0.98	1.09	1.87	0.77
prot_HORVU2Hr1G077760	tr|F2D5Y0|F2D5Y0_HORVV;tr|A0A287IJG1|A0A287IJG1_HORVV;HORVU2Hr1G077760.1;tr|F2D674|F2D674_HORVV;HORVU2Hr1G077890.3	nan	nan	not assigned	1.31	1.64	1.29	1.72	1.13	1.81	2.52	1.99	1.37	0.78	1.3	1.29	0.67	0.97	0.63	1.37	1.3	0.87	1.82	0.78	1.75	1.35	1.22	1.82	1.79	0.93	1.31	1.18	0.76	0.71	1.18	0.97	1.26	0.61	2.47	0.31	0.72	0.75	0.71	1.22	0.92	1.13	1.53	1.89	1.34
prot_HORVU2Hr1G079840	tr|A0A287IL38|A0A287IL38_HORVV;tr|A0A287IL79|A0A287IL79_HORVV;HORVU2Hr1G079840.1	PLAT domain-containing protein	nan	not assigned	0.72	1.01	0.75	0.78	0.24	0.89	1.11	1.22	0.93	0.82	0.5	0.69	0.55	0.64	0.52	1.16	1.25	0.71	0.24	0.64	0.76	0.54	0.74	0.59	0.92	1.21	1.09	1.77	0.65	0.62	0.58	0.56	0.65	1.2	1.49	0.8	0.85	0.26	0.25	0.83	0.72	0.93	1.12	1.04	1.21
prot_HORVU2Hr1G080070	tr|M0Y4B9|M0Y4B9_HORVV;tr|A0A287ILF7|A0A287ILF7_HORVV;HORVU2Hr1G080070.3;tr|A0A287ILF4|A0A287ILF4_HORVV	nan	nan	not assigned	0.15	0.17	0.16	0.14	0.14	0.15	0.21	0.21	0.2	0.16	0.43	0.33	0.33	0.49	0.13	0.17	0.19	0.43	0.15	0.39	0.14	0.13	0.14	0.55	0.13	0.33	0.15	0.16	0.52	0.99	0.8	0.14	0.13	0.15	0.18	0.15	0.15	0.55	0.15	0.13	0.13	0.57	0.18	0.17	0.15
prot_HORVU2Hr1G080630	tr|M0X3R2|M0X3R2_HORVV;HORVU2Hr1G080630.1;tr|A0A287ILX3|A0A287ILX3_HORVV;tr|A0A287ILT2|A0A287ILT2_HORVV;tr|A0A287ILX8|A0A287ILX8_HORVV;tr|A0A287ILT4|A0A287ILT4_HORVV;tr|A0A287DVZ3|A0A287DVZ3_HORVV;tr|A0A287DVY6|A0A287DVY6_HORVV;HORVU0Hr1G004990.1;tr|A0A287DVZ0|A0A287DVZ0_HORVV	nan	nan	not assigned	6.96	6.88	7.67	6.71	5.87	6.55	18.06	19.92	10.48	6.14	8.32	7.56	1.89	4.49	4.45	8.5	9.23	2.46	2.85	2.2	3.73	5.22	4.57	2.13	3.04	4.34	5.77	7.02	4.16	4.29	1.3	5.86	3.84	7.77	4.7	6.09	4.48	5.95	6.11	4.38	4.18	3.2	7.87	3.72	5.01
prot_HORVU2Hr1G081080	tr|A0A287IM69|A0A287IM69_HORVV;tr|A0A287IM68|A0A287IM68_HORVV;tr|A0A287IM25|A0A287IM25_HORVV;tr|A0A287IM22|A0A287IM22_HORVV;tr|A0A287IM21|A0A287IM21_HORVV;HORVU2Hr1G081080.2	Uncharacterized protein	nan	not assigned	0.62	0.86	0.57	0.4	0.72	0.66	0.97	0.14	1.25	0.41	0.54	0.65	0.22	0.49	0.31	0.63	1.08	0.29	0.56	0.26	0.37	0.48	0.31	0.41	0.49	0.38	0.45	0.61	0.23	0.36	0.42	0.26	0.26	0.39	1.08	0.4	0.35	0.36	0.3	0.31	0.29	0.37	0.12	0.88	0.49
prot_HORVU2Hr1G081230	tr|M0YJN2|M0YJN2_HORVV;HORVU2Hr1G081230.1;tr|A0A287IM79|A0A287IM79_HORVV;tr|A0A287IM71|A0A287IM71_HORVV	nan	nan	not assigned	0.47	0.86	0.53	0.39	0.06	0.39	0.09	0.18	0.08	0.66	0.5	0.44	0.14	0.22	0.05	0.07	0.08	0.19	0.71	0.17	0.35	0.19	0.32	0.34	0.05	0.05	0.06	1.22	0.45	0.36	0.25	0.06	0.18	0.06	0.36	0.4	1.06	0.78	0.76	0.05	0.05	0.24	0.08	0.07	0.06
prot_HORVU2Hr1G084630	HORVU2Hr1G084630.1;tr|A0A287IQB8|A0A287IQB8_HORVV;tr|A0A287IQI9|A0A287IQI9_HORVV	Uncharacterized protein	magnesium ion binding	not assigned	0.68	1.77	0.68	1.15	1.1	1.16	0.22	0.22	0.41	0.91	0.88	0.84	0.34	1.07	0.78	1.04	1.08	0.44	0.95	0.4	0.83	1.79	0.85	0.12	1.21	1.12	0.86	0.16	1.5	0.89	1.93	0.14	1.16	1.94	1.83	2.17	0.15	1.82	1.18	0.14	0.13	0.58	0.19	0.18	1.54
prot_HORVU2Hr1G085280	tr|A0A287IRA5|A0A287IRA5_HORVV;HORVU2Hr1G085280.3;tr|A0A287IR89|A0A287IR89_HORVV;tr|A0A287IR56|A0A287IR56_HORVV	Chitin-binding type-1 domain-containing protein	chitinase activity	not assigned	0.08	0.03	0.03	0.03	0.03	0.14	2.43	3.06	1.7	0.03	0.03	0.03	0.07	0.03	0.02	1.08	0.77	0.09	0.03	0.08	0.03	0.02	0.03	0.15	0.35	0.09	0.16	0.03	0.03	0.03	0.02	0.06	0.02	0.21	0.75	0.22	0.03	0.03	0.03	0.03	0.03	0.12	0.31	0.61	0.03
prot_HORVU2Hr1G085300	HORVU2Hr1G085300.10;tr|F2D1J5|F2D1J5_HORVV;tr|A0A287IRC5|A0A287IRC5_HORVV;tr|A0A287IR72|A0A287IR72_HORVV;tr|A0A287IRA9|A0A287IRA9_HORVV;tr|A0A287IR83|A0A287IR83_HORVV;tr|A0A287IR45|A0A287IR45_HORVV;tr|A0A287IR98|A0A287IR98_HORVV;tr|A0A287IR29|A0A287IR29_HORVV;tr|A0A287IR93|A0A287IR93_HORVV	Predicted protein	hydrolase activity	not assigned	5.75	5.78	6.26	5.76	4.98	7.1	6.59	5.02	5.04	5.48	4.95	4.59	8	4.24	3.57	6.86	6.11	3.78	8.8	3.39	6.01	6	6.77	6.68	8.05	4.83	6.67	6.09	2.54	3.52	4.25	4.34	3.14	3.82	6.81	3.8	4.6	4.3	3.91	3.74	3.91	4.92	5.2	7.07	3.13
prot_HORVU2Hr1G086040	tr|A0A287IS02|A0A287IS02_HORVV;tr|A0A287IRV5|A0A287IRV5_HORVV;tr|A0A287IRX4|A0A287IRX4_HORVV;HORVU2Hr1G086040.4;tr|A0A287IRU8|A0A287IRU8_HORVV	PsbP domain-containing protein	calcium ion binding	not assigned	1.58	1.9	2.3	2	2.35	1.73	3.63	3.05	3.88	2.08	1.52	2.44	0.89	2.27	1.75	1.92	4.43	1.15	2.43	1.03	1.6	2.36	2.08	2.07	3.04	2.75	2.28	2.24	1.51	1.47	1.51	1.87	0.71	2.55	1.36	2.14	2.25	1.53	1.37	2.33	1.62	1.5	3.54	0.46	2.17
prot_HORVU2Hr1G086360	tr|A0A287ISF7|A0A287ISF7_HORVV;tr|A0A287IS99|A0A287IS99_HORVV;tr|A0A287ISE4|A0A287ISE4_HORVV;tr|A0A287ISE0|A0A287ISE0_HORVV;HORVU2Hr1G086360.3	Uncharacterized protein	structural constituent of ribosome	not assigned	4.62	10.35	8.31	6.23	6.69	5.65	10.14	7.31	5.12	6.82	5.07	10.79	21.72	3.97	5.35	3.83	6.65	3.88	7.9	3.47	8.81	5.24	4.78	5.02	3.64	2.96	3.14	6.75	5.55	6.06	7.56	3.75	3	2.74	10.17	2.98	6.14	4.97	4.71	5.04	4.6	66.16	7.04	9.17	5.35
prot_HORVU2Hr1G086390	tr|A0A287ISH2|A0A287ISH2_HORVV;HORVU2Hr1G086390.1	Ribosomal_L23eN domain-containing protein	structural constituent of ribosome	not assigned	0.19	0.22	1.29	0.94	1.01	1.78	0.28	0.27	0.55	1.24	1.4	1.04	0.43	0.66	0.53	0.21	1.71	0.56	0.19	0.5	0.18	0.84	1.06	1.48	1.62	0.16	1.12	0.96	0.18	0.86	1.44	0.18	0.8	1.4	5.19	1.4	1.5	1.74	1.22	1.07	0.17	0.73	1.91	2.96	1.12
prot_HORVU2Hr1G091320	tr|A0A287IX56|A0A287IX56_HORVV;HORVU2Hr1G091320.5;tr|A0A287IX97|A0A287IX97_HORVV;tr|A0A287IX64|A0A287IX64_HORVV;tr|A0A287IX61|A0A287IX61_HORVV;tr|A0A287IX59|A0A287IX59_HORVV;tr|A0A287IX93|A0A287IX93_HORVV	C2 domain-containing protein	nan	not assigned	0.21	0.24	0.22	0.2	0.21	0.21	0.3	0.3	0.28	0.23	0.21	0.23	0.47	0.19	0.19	0.24	0.26	0.61	0.21	0.55	0.2	0.18	0.2	0.17	0.19	0.17	0.21	0.23	0.41	0.2	0.61	0.2	0.19	1.46	4.74	1.18	0.46	0.65	0.54	0.19	0.19	0.8	2.21	2.36	0.81
prot_HORVU2Hr1G097670	HORVU2Hr1G097670.1;tr|A0A287J2T2|A0A287J2T2_HORVV	PAP_fibrillin domain-containing protein	nan	not assigned	0.75	0.65	0.64	0.57	0.15	0.65	0.23	0.22	0.5	0.17	0.16	0.17	0.35	0.65	0.5	0.76	0.2	0.46	0.15	0.41	0.86	0.13	0.53	0.13	0.14	0.46	0.63	0.17	0.15	0.15	0.12	0.3	0.14	0.37	0.19	0.16	0.15	0.17	0.58	0.14	0.14	0.6	0.82	0.18	0.16
prot_HORVU2Hr1G102880	tr|A0A287J8J3|A0A287J8J3_HORVV;tr|A0A287J8N5|A0A287J8N5_HORVV;tr|A0A287J8V8|A0A287J8V8_HORVV;tr|A0A287J8I5|A0A287J8I5_HORVV;tr|A0A287J8S3|A0A287J8S3_HORVV;HORVU2Hr1G102880.1	Uncharacterized protein	nan	not assigned	2.33	2.56	2.07	1.67	2.02	2.8	7.34	6.55	5.4	2.06	2.47	2.17	1.17	1.49	1.03	3.33	3.9	1.52	1.82	1.36	1.71	2.12	1.79	2.2	2.83	1.65	2.17	2.54	1.02	1.82	0.97	1.13	1.21	2.46	4.98	2.39	1.18	2.05	1.61	1.56	1.58	1.98	3.38	2.75	2.07
prot_HORVU2Hr1G105930	tr|A0A287JBI1|A0A287JBI1_HORVV;HORVU2Hr1G105930.2;tr|A0A287JBR6|A0A287JBR6_HORVV;tr|A0A287JBH5|A0A287JBH5_HORVV	Uncharacterized protein	mRNA binding	not assigned	6.64	8.56	8.03	5.99	7.33	8.8	11.71	6.87	9.75	6.26	8.54	6.89	3.61	6.76	4.73	4.87	5.77	4.68	10.52	4.19	8.87	9.04	6.6	11.23	10.38	3.9	6.87	6.09	3.14	8.45	6.91	4.59	5.79	3.97	11.01	4.4	6.4	6.77	7.53	6.42	5.41	6.1	6.82	6.93	5.04
prot_HORVU2Hr1G108990	HORVU2Hr1G108990.1;tr|A0A287JDT6|A0A287JDT6_HORVV;tr|A0A287JDV2|A0A287JDV2_HORVV	PAP_fibrillin domain-containing protein	nan	not assigned	4.56	4.9	3.85	4.66	4.61	5.4	12.04	13.08	13.8	4.45	4.45	3.7	1.93	4.97	4.44	6.33	8.42	2.5	2.3	2.24	5.05	4.41	4.72	3.14	4.84	7.69	7.34	3.16	5.58	4.17	2.29	5.72	4.76	9.97	4.85	8.03	3.59	5.03	4.14	3.69	4.89	3.25	8.85	4.03	6.65
prot_HORVU2Hr1G111440	HORVU2Hr1G111440.14	nan	nan	not assigned	0.26	0.12	0.24	0.1	0.1	0.51	0.15	0.15	0.14	0.11	0.24	0.11	0.24	0.1	0.09	0.12	0.13	0.31	0.1	0.28	0.1	0.09	0.1	0.08	0.09	0.09	0.1	0.11	0.1	0.38	0.08	0.1	0.09	0.11	0.13	0.26	0.34	0.36	0.11	0.09	0.42	0.4	0.13	0.12	0.11
prot_HORVU2Hr1G114720	tr|M0W4W4|M0W4W4_HORVV;tr|A0A287JIX8|A0A287JIX8_HORVV;HORVU2Hr1G114720.4;tr|A0A287JIQ2|A0A287JIQ2_HORVV;tr|A0A287JJ12|A0A287JJ12_HORVV;tr|A0A287JIV2|A0A287JIV2_HORVV	nan	nan	not assigned	0.7	1.06	0.21	0.68	0.72	1.48	2.11	1.83	1.37	0.56	0.65	1.09	0.45	1	0.83	1.16	1.61	0.58	0.2	0.52	0.78	1.13	0.94	0.54	1.08	0.93	1.42	0.43	1.04	1.16	0.73	0.87	1.07	1.01	1.09	1.44	0.77	0.75	1.09	0.8	0.75	0.75	0.24	1.02	1.36
prot_HORVU2Hr1G115060	HORVU2Hr1G115060.3	nan	nan	not assigned	0.18	0.2	0.18	1.04	1.16	0.17	0.25	0.25	0.23	1.2	0.17	0.89	0.39	0.16	0.15	1.22	0.22	0.51	0.85	0.45	0.37	0.15	0.72	0.14	0.15	1.03	0.98	0.19	1.03	0.33	0.13	0.16	0.44	0.69	1.81	0.81	0.17	0.55	0.8	0.15	0.15	0.66	0.21	1.31	0.51
prot_HORVU2Hr1G122800	tr|A0A287JR77|A0A287JR77_HORVV;HORVU2Hr1G122800.1;tr|A0A287JR19|A0A287JR19_HORVV;HORVU2Hr1G122760.1;HORVU2Hr1G122780.2	Uncharacterized protein	ATPase activity	not assigned	0.34	0.38	0.35	0.32	0.65	0.33	0.48	7.63	0.44	1.29	2.01	0.36	0.74	0.3	1.54	0.37	4.07	0.96	2.4	0.86	0.31	0.91	1.56	0.27	2.3	0.27	0.32	0.35	0.32	2.01	0.25	0.31	0.29	0.33	5.17	0.34	0.32	0.35	0.34	0.3	0.3	1.25	0.4	0.39	0.34
prot_HORVU2Hr1G123220	tr|A0A287JRD4|A0A287JRD4_HORVV;tr|A0A287JRP4|A0A287JRP4_HORVV;HORVU2Hr1G123220.1;tr|A0A287JRM7|A0A287JRM7_HORVV;tr|A0A287JRH0|A0A287JRH0_HORVV;tr|A0A287JRP9|A0A287JRP9_HORVV;tr|A0A287JRN2|A0A287JRN2_HORVV	Nudix hydrolase domain-containing protein	hydrolase activity	not assigned	1.85	2.6	1.11	1.34	1.29	1.77	2.16	1.15	1.58	1.8	2.14	1.29	0.63	1.47	0.69	0.64	1.86	0.82	1.13	0.74	1.09	1.96	1.72	1.1	1.46	1.15	1.32	1.19	1.52	1.78	1.68	1.63	1.11	1.93	2.79	1.37	1.64	1.65	1.58	1.4	1.08	1.07	2.13	1.87	1.27
prot_HORVU2Hr1G124800	tr|A0A287JSM0|A0A287JSM0_HORVV;tr|A0A287JSX3|A0A287JSX3_HORVV;tr|A0A287JSY9|A0A287JSY9_HORVV;HORVU2Hr1G124800.1	Thioredoxin domain-containing protein	nan	not assigned	0.59	0.42	0.27	0.12	0.73	0.59	0.58	1.74	0.17	0.44	0.72	0.38	0.28	0.4	0.26	0.42	0.87	0.37	0.12	0.33	0.38	0.49	0.45	0.51	0.37	0.3	0.38	0.5	0.28	0.35	0.34	0.35	0.33	0.69	1.33	0.38	0.44	0.34	0.34	0.46	0.44	0.48	0.78	0.88	0.41
prot_HORVU2Hr1G124930	HORVU2Hr1G124930.1;tr|M0Y3W8|M0Y3W8_HORVV	Peroxidase (EC 1.11.1.7)	heme binding	not assigned	16.43	15.37	11.7	8.54	16.3	14.09	28.32	32.93	23.94	19.5	13.5	14.89	3.94	10.6	8.18	17.33	15.51	2.55	8.01	2.28	9.22	8.07	8.88	6.78	5.86	7.87	10.42	32.66	9.75	20.56	8.24	13.49	12.36	17.72	15.76	17.34	14.65	19.84	18.91	20.04	14.31	3.32	28.58	11.66	17.55
prot_HORVU2Hr1G124960	tr|M0YRL2|M0YRL2_HORVV;tr|A0A287JT14|A0A287JT14_HORVV;tr|F2CTL9|F2CTL9_HORVV;HORVU2Hr1G124960.3;tr|M0YRL3|M0YRL3_HORVV	nan	nan	not assigned	0.57	0.53	0.09	0.08	0.34	0.49	0.12	0.12	0.61	0.87	0.08	0.53	0.19	0.22	0.07	0.58	0.31	0.25	0.42	0.22	0.27	0.07	0.33	0.07	0.07	0.07	0.08	2.05	0.3	0.66	0.13	0.67	0.24	0.27	0.1	0.27	0.72	0.61	0.57	0.3	0.26	0.33	0.1	0.1	0.09
prot_HORVU3Hr1G004510	tr|A0A287JZJ9|A0A287JZJ9_HORVV;tr|M0VU56|M0VU56_HORVV;HORVU3Hr1G004510.1;tr|A0A287JZK5|A0A287JZK5_HORVV	WD_REPEATS_REGION domain-containing protein	nan	not assigned	0.41	0.43	0.38	0.1	0.31	0.42	0.15	0.89	0.53	0.5	0.43	0.49	0.24	0.1	0.29	0.34	0.65	0.31	0.1	0.28	0.38	0.27	0.1	0.38	0.39	0.22	0.1	0.11	0.1	0.21	0.08	0.1	0.09	0.11	0.13	0.11	0.33	0.55	0.11	0.43	0.09	0.41	0.13	0.12	0.29
[truncated: 1,737 more rows]
[truncated: 10 more columns]

## Sheet: ST_2
Supplemental Table 2. Proteins and Transcripts that are significnatly changed, Anova/Tukey HS from Supplemental Tab. 1, n=3, Significance threshold (ratio ≥ 2 fold and p-value ≤ 0.05), proteotypic evaluation (see also SupplTab. 1), unique protein identification, F = CV Fairytale ; T = CV Tripple; D = path. DK05 ; N = path. NZ11 ; dpi = days past infection, ctr = control
[truncated: 895 more rows]
[truncated: 45 more columns]

[truncated: 1 more sheets: ST_3 loadings]
